# Supplementary material for: Biased niches – Species response curves and niche attributes from Huisman-Olff-Fresco models change with differing species prevalence and frequency
Source: PLoS One. 2017 Aug 21;12(8):e0183152. doi: 10.1371/journal.pone.0183152 (PMC5565184; doi:10.1371/journal.pone.0183152)
Supplement: S1 Table — (XLSX) [file pone.0183152.s007.xlsx]

## Sheet: Tabelle1
Appendix S1 Table: Literature survey on articles that used HOF models between 2011 and 2016. Data set attributes are given as published in the original articles and their appendices. NA means that no information was availlable.
	Author	Nr. of models	Parameter estimated from the models	Location	Ecosystems	Organisms	Nr of. observations	Nr. of species/ modelled parameter	Minimum presences	Minimum frequency	Minimum frequency (%)	Theme
Plants	Alday et al. 2011	5	shape	Spain	coal mine restoration	vascular plants	72	30	NA	NA	NA	changes in species cover over time after restoration
	Alday et al. 2011	5	shape, optimum, tolerance	Spain	coal mine restoration	vascular plants	26	37	11	0.423077	42.3077	changes in species cover resplained by age and pH
	Balvanera et al. 2011	5	shape	Mexico	tropical rain forest	trees	260	50	NA	0.01	1	PropOccur along 4 environmental gradients
	Brady et al. 2010	5	shape	USA	forestland	vascular plants	107	179	10	0.0934579	9.34579	relationship between species abundance and climate
	Diekmann et al. 2015	7	shape, optimum, niche limits	Germany	deciduous forest, dry grassland	vascular plants	1585	121	10	0.00630915	0.630915	pH limits and Ellenberg
	Harris et al. 2011	5	shape, optimum, niche width	Great Britain	moorland	plants	1010	20	NA	NA	NA	post-burning species response: species cover vs vegetation height
	Hegland & Rydgren 2015	7	optima	Norway	boreal forest	plants	2011	64	10	0.00497265	0.497265	plant abundance along herbivory gradient
	Imai 2016	7	shape	Borneo	forest	trees	151	1236	NA	NA	NA	species diversity against disturbance
	Martin-Sanz et al. 2015	5	shape, optimum, niche width	Spain	roadcuts	plants	48	41	NA	NA	NA	response of species through time
	Michaelis et al. 2016	7	shape, optimum, niche limits, borders	Germany	deciduous forest	vascular plants	2643	56	10	0.00378358	0.378358	pH limits/optima and rarity
	Milder et al. 2013	5	shape	Spain	coal wastes	woody plants	437	10	NA	NA	NA	species responses along gradients
	Muniz-Castro et al. 2012	5	shape	Mexico	tropical montane cloud forest	trees	136	richness, diversity	NA	NA	NA	forest structure, richness and diversity along successional trajectories
	Olthoff et al. 2016	5	shape, optima, niche width	Spain	forest	trees	772	15	NA	NA	NA	distribution pattern of trees
	Peper et al. 2011	5	shape, optimum, borders	Azerbaijan	semi-desert rangeland	vascular plants	59	44	10	0.169492	16.9492	species turnover along grazing gradient
	Pielech et al. 2015	5	shape	Poland, Czech Republic, Germany	mountain streamside, spring riparian forest	plants	178	39	NA	NA	NA	species responses to environmental factors
	Sheppard et al. 2014	5	shape	Scotland	bogs	plants	41 * 4	cover	NA	NA	NA	species cover along N gradient
	Suchrow et al. 2015	5	shape, top, borders	Germany	salt marsh	plants	2691	richness	NA	NA	NA	species richness along gradients
	Toledo et al. 2012	5	shape	Bolivia	tropical forest	wooden plants	220	100	2.86	0.013	1.3	species responses to environmental factors
	Ugurlu & Oldeland 2012	5	shape, optimum	Turkey	forest	oak trees	1104	8	30	0.0271739	2.71739	oaks responses to climatic gradient
	Visser et al. 2011	5	shape	Malaysia	forest	Shorea leprosula (tree)	NA	1	NA	NA	NA	size depended survival
	Wesuls et al. 2013	5	shape, optimum	Namibia	rangeland	vascular plants	1269	94	40	0.04	4	species/traits/diversity along grazing gradient
	Wheeler et al. 2014	7	shape, threshold	Greenland	arctic tundra	plants	NA	4	NA	NA	NA	flowering vs. temperature
Paleo	Bjune et al. 2010	5	shape	Norway	lake sediment	pollen	321	183	10	0.0311526	3.11526	response of pollen to climate, strong changes in shape with more data
	Cao et al. 2014	5	shape, optimum, tolerance	China, Mongolia	NA	pollen	2626	156	10	0.00380807	0.380807	relationship between pollen and climate
	Engels et al. 2014	5	shape, optimum, tolerance	Finland	lake sediment	chironomid	298	40	10	0.033557	3.3557	relationship between abundance/distribution and temperature of taxa
	Ferry et al. 2015	7	shape	Southern Ocean	sea-floor sediment	diatoms	163	24	NA	NA	NA	response along sea ice environmental gradient; The shape of a species response along a given environmental gradient has important implications when establishing a particular statistical model for paleoceanographic purposes.
	Fortin et al. 2015	5	shape	North America	lake sediment	chironomids	435	6	NA	NA	NA	relationship between taxa and temperature
	Heathcote et al. 2015	7	shape	USA	lake sediment	diatoms	56	88	10	0.178571	17.8571	species response to total phosphorous and others
	Holmes et al. 2011	5	shape	Norway, Iceland	lake sediment	chironomids	207	133	10	0.13	13	species responses to air temperature
	Mills & Ryves 2012	5	shape	Uganda	crater lake	diatoms	64	57	10	0.15625	15.625	response of species to conductivity
	Tian et al. 2014	5	shape	Mongolia	lake sediment	pollen	90	20	17	0.188889	18.8889	pollen taxa to climate variables
	Turner et al 2016	7	shape	Tibet	lake+ pond sediment	green algae	91	2	NA	NA	NA	green algae fossils to conductivity/salinity
Animals	Bojkova et al. 2012	5	shape, PropOcc, tolerance	Czech Republic	stream	stonefly larvae	170	18	11	0.0647059	6.47059	changes in species preferences in two times
	Laporta & Sallum 2014	7	shape	Brazil	tropical rain forest	mosquitos	30	73	3	0.1	10	competitors in mosquitos along vegetation gradient
Citations
Alday, J.G., Marrs, R.H. & Martínez-Ruiz, C. 2011. Vegetation succession on reclaimed coal wastes in Spain: the influence of soil and environmental factors. Applied Vegetation Science 14: 84-94.
Alday, J.G., Marrs, R.H. & Martínez-Ruiz, C. 2011. Vegetation convergence during early succession on coal wastes: a 6-year permanent plot study. Journal of Vegetation Science 22: 1072-1083.
Balvanera, P., Quijas, S. & Pérez-Jiménez, A. 2011. Distribution Patterns of Tropical Dry Forest Trees Along a Mesoscale Water Availability Gradient. Biotropica 43: 414-422.
Bjune, A.E., Birks, H.J.B., Peglar, S.M. & Odland, A. 2010. Developing a modern pollen–climate calibration data set for Norway. Boreas 39: 674-688.
Bojková, J., Komprdová, K., Soldán, T. & Zahrádková, S. 2012. Species loss of stoneflies (Plecoptera) in the Czech Republic during the 20th century. Freshwater Biology 57: 2550-2567.
Brady, T.J., Monleon, V.J. & Gray, A.N. 2010. Calibrating vascular plant abundance for detecting future climate changes in Oregon and Washington, USA. Ecological Indicators 10: 657-667.
Cao, X.-Y., Herzschuh, U., Telford, R.J. & Ni, J. 2014. A modern pollen–climate dataset from China and Mongolia: Assessing its potential for climate reconstruction. Review of Palaeobotany and Palynology 211: 87-96.
Diekmann, M., Michaelis, J. & Pannek, A. 2015. Know your limits – The need for better data on species responses to soil variables. Basic and Applied Ecology 16: 563-572.
Engels, S., Self, A., Luoto, T., Brooks, S. & Helmens, K. 2014. A comparison of three Eurasian chironomid–climate calibration datasets on a W–E continentality gradient and the implications for quantitative temperature reconstructions. Journal of Paleolimnology 51: 529-547.
Ferry, A.J., Prvan, T., Jersky, B., Crosta, X. & Armand, L.K. 2015. Statistical modeling of Southern Ocean marine diatom proxy and winter sea ice data: Model comparison and developments. Progress in Oceanography 131: 100-112.
Fortin, M.-C., Medeiros, A., Gajewski, K., Barley, E., Larocque-Tobler, I., Porinchu, D. & Wilson, S. 2015. Chironomid-environment relations in northern North America. Journal of Paleolimnology 54: 223-237.
Harris, M.P.K., Allen, K.A., McAllister, H.A., Eyre, G., Le Duc, M.G. & Marrs, R.H. 2011. Factors affecting moorland plant communities and component species in relation to prescribed burning. Journal of Applied Ecology 48: 1411-1421.
Heathcote, A., Ramstack Hobbs, J., Anderson, N.J., Frings, P., Engstrom, D. & Downing, J. 2015. Diatom floristic change and lake paleoproduction as evidence of recent eutrophication in shallow lakes of the midwestern USA. Journal of Paleolimnology 53: 17-34.
Hegland, S.J. & Rydgren, K. 2016. Eaten but not always beaten: winners and losers along a red deer herbivory gradient in boreal forest. Journal of Vegetation Science 27: 111-122.
Holmes, N., Langdon, P.G., Caseldine, C., Brooks, S.J. & Birks, H.J.B. 2011. Merging chironomid training sets: implications for palaeoclimate reconstructions. Quaternary Science Reviews 30: 2793-2804.
Imai, N., Samejima, H., Demies, M., Tanaka, A., Sugau, J.B., Pereira, J.T. & Kitayama, K. 2016. Response of tree species diversity to disturbance in humid tropical forests of Borneo. Journal of Vegetation Science n/a-n/a.
Laporta, G. & Sallum, M. 2014. Coexistence mechanisms at multiple scales in mosquito assemblages. BMC Ecology 14: 30.
Martín-Sanz, R.C., Fernández-Santos, B. & Martínez-Ruiz, C. 2015. Early dynamics of natural revegetation on roadcuts of the Salamanca province (CW Spain). Ecological Engineering 75: 223-231.
Michaelis, J., Pannek, A. & Diekmann, M. 2016. Soil pH limits of forest vascular plants determine range size and threat level. Journal of Vegetation Science 27: 535-544.
Milder, A.I., Fernández-Santos, B. & Martínez-Ruiz, C. 2013. COLONIZATION PATTERNS OF WOODY SPECIES ON LANDS MINED FOR COAL IN SPAIN: PRELIMINARY INSIGHTS FOR FOREST EXPANSION. Land Degradation & Development 24: 39-46.
Mills, K. & Ryves, D. 2012. Diatom-based models for inferring past water chemistry in western Ugandan crater lakes. Journal of Paleolimnology 48: 383-399.
Muñiz-Castro, M., Williams-Linera, G. & Martínez-Ramos, M. 2012. Dispersal mode, shade tolerance, and phytogeographical affinity of tree species during secondary succession in tropical montane cloud forest. Plant Ecology 213: 339-353.
Olthoff, A., Martínez-Ruiz, C. & Alday, J.G. 2016. Distribution patterns of forest species along an Atlantic-Mediterranean environmental gradient: an approach from forest inventory data. Forestry 89: 46-54.
Peper, J., Jansen, F., Pietzsch, D. & Manthey, M. 2011. Patterns of plant species turnover along grazing gradients. Journal of Vegetation Science 22: 457-466.
Pielech, R., Anioł-Kwiatkowska, J. & Szczęśniak, E. 2015. Landscape-scale factors driving plant species composition in mountain streamside and spring riparian forests. Forest Ecology and Management 347: 217-227.
Sheppard, L.J., Leith, I.D., Mizunuma, T., Leeson, S., Kivimaki, S., Neil Cape, J., van Dijk, N., Leaver, D., Sutton, M.A., Fowler, D., Van den Berg, L.J.L., Crossley, A., Field, C. & Smart, S. 2014. Inertia in an ombrotrophic bog ecosystem in response to 9 years' realistic perturbation by wet deposition of nitrogen, separated by form. Global Change Biology 20: 566-580.
Suchrow, S., Stock, M. & Jensen, K. 2015. Patterns of Plant Species Richness Along Environmental Gradients in German North Sea Salt Marshes. Estuaries and Coasts 38: 296-309.
Tian, F., Herzschuh, U., Telford, R.J., Mischke, S., Van der Meeren, T. & Krengel, M. 2014. A modern pollen–climate calibration set from central-western Mongolia and its application to a late glacial–Holocene record. Journal of Biogeography 41: 1909-1922.
Toledo, M., Peña-Claros, M., Bongers, F., Alarcón, A., Balcázar, J., Chuviña, J., Leaño, C., Licona, J.C. & Poorter, L. 2012. Distribution patterns of tropical woody species in response to climatic and edaphic gradients. Journal of Ecology 100: 253-263.
Turner, F., Zhu, L., Lü, X., Peng, P., Ma, Q., Wang, J., Hou, J., Lin, Q., Yang, R. & Frenzel, P. 2016. Pediastrum sensu lato (Chlorophyceae) assemblages from surface sediments of lakes and ponds on the Tibetan Plateau. Hydrobiologia 771: 101-118.
Uğurlu, E. & Oldeland, J. 2012. Species response curves of oak species along climatic gradients in Turkey. International Journal of Biometeorology 56: 85-93.
Visser, M.D., Jongejans, E., van Breugel, M., Zuidema, P.A., Chen, Y.-Y., Rahman Kassim, A. & de Kroon, H. 2011. Strict mast fruiting for a tropical dipterocarp tree: a demographic cost–benefit analysis of delayed reproduction and seed predation. Journal of Ecology 99: 1033-1044.
Wesuls, D., Pellowski, M., Suchrow, S., Oldeland, J., Jansen, F. & Dengler, J. 2013. The grazing fingerprint: Modelling species responses and trait patterns along grazing gradients in semi-arid Namibian rangelands. Ecological Indicators 27: 61-70.
Wheeler, H.C., Høye, T.T., Schmidt, N.M., Svenning, J.-C. & Forchhammer, M.C. 2014. Phenological mismatch with abiotic conditions—implications for flowering in Arctic plants. Ecology 96: 775-787.
