# Supplementary material for: Biased niches – Species response curves and niche attributes from Huisman-Olff-Fresco models change with differing species prevalence and frequency
Source: PLoS One. 2017 Aug 21;12(8):e0183152. doi: 10.1371/journal.pone.0183152 (PMC5565184; doi:10.1371/journal.pone.0183152)
Supplement: S2 Table — (XLSX) [file pone.0183152.s008.xlsx]

## Sheet: PreAbsOriginalData
Appendix S2 Table: Number of presences/absences and frequency of the species in the original data set
Species	Short name	Number of presences (1) in the dataset	Number of absences (0) in the dataset	Frequency	Ellenberg R value
Adoxa moschatellina	Adomos	110	1109	0.0902379	7			Ellenberg R	Number of species
Aegopodium podagraria	Aegpod	125	1094	0.102543	7			1	0
Agrostis canina	Agrcan	55	1164	0.0451189	3			2	2
Agrostis stolonifera	Agrsto	76	1143	0.0623462	none			3	6
Ajuga reptans	Ajurep	186	1033	0.152584	6			4	6
Alliaria petiolata	Allpet	116	1103	0.09516	7			5	8
Allium ursinum	Allurs	78	1141	0.0639869	7			6	17
Anemone nemorosa	Anenem	530	689	0.434783	none			7	27
Anemone ranunculoides	Aneran	59	1160	0.0484003	8			8	5
Angelica sylvestris	Angsyl	128	1091	0.105004	none			9	0
Arum maculatum	Arumac	172	1047	0.141099	7			none	32
Athyrium filix-femina	Athfil	478	741	0.392125	none
Brachypodium sylvaticum	Brasyl	188	1031	0.154225	6
Calamagrostis arundinacea	Calaru	160	1059	0.131255	4
Calamagrostis villosa	Calvil	50	1169	0.0410172	2
Caltha palustris	Calpal	141	1078	0.115669	none
Cardamine amara	Carama	142	1077	0.116489	6
Cardamine pratensis	Carpra	154	1065	0.126333	none
Carex acutiformis	Caracu	74	1145	0.0607055	7
Carex elongata	Carelo	112	1107	0.0918786	7
Carex paniculata	Carpan	51	1168	0.0418376	6
Carex remota	Carrem	347	872	0.28466	none
Carex sylvatica	Carsyl	255	964	0.209188	6
Chrysosplenium alternifolium	Chralt	156	1063	0.127974	7
Chrysosplenium oppositifolium	Chropp	75	1144	0.0615258	5
Circaea lutetiana	Cirlut	333	886	0.273175	7
Circaea intermedia	Cirint	113	1106	0.0926989	7
Cirsium oleraceum	Cirole	92	1127	0.0754717	8
Cirsium palustre	Cirpal	116	1103	0.09516	4
Crepis paludosa	Crepal	257	962	0.210829	8
Dactylis glomerata	Dacglo	53	1166	0.0434783	none
Dentaria bulbifera	Denbul	95	1124	0.0779327	7
Deschampsia cespitosa	Desces	416	803	0.341263	none
Deschampsia flexuosa	Desfle	160	1059	0.131255	NA
Dryopteris carthusiana	Drycar	308	911	0.252666	4
Dryopteris dilatata	Drydil	388	831	0.318294	none
Dryopteris filix-mas	Dryfil	142	1077	0.116489	5
Epilobium angustifolium	Epiang	51	1168	0.0418376	5
Epilobium montanum	Epimon	50	1169	0.0410172	6
Epilobium palustre	Epipal	63	1156	0.0516817	3
Equisetum arvense	Equarv	185	1034	0.151764	none
Equisetum sylvaticum	Equsyl	110	1109	0.0902379	5
Eupatorium cannabinum	Eupcan	63	1156	0.0516817	7
Festuca gigantea	Fesgig	250	969	0.205086	6
Filipendula ulmaria	Filulm	222	997	0.182116	none
Galeopsis tetrahit	Galtet	226	993	0.185398	none
Galium aparine	Galapa	267	952	0.219032	6
Galium odoratum	Galodo	334	885	0.273995	6
Galium palustre	Galpal	297	922	0.243642	none
Galium sylvaticum	Galsyl	56	1163	0.0459393	6
Geranium robertianum	Gerrob	315	904	0.258409	none
Geum urbanum	Geuurb	249	970	0.204266	none
Glechoma hederacea	Glehed	211	1008	0.173093	none
Glyceria fluitans	Glyflu	106	1113	0.0869565	none
Gymnocarpium dryopteris	Gymdry	70	1149	0.0574241	4
Hedera helix	Hedhel	175	1044	0.14356	none
Hordelymus europaeus	Horeur	93	1126	0.076292	7
Impatiens noli-tangere	Impnol	396	823	0.324856	7
Impatiens parviflora	Imppar	178	1041	0.146021	none
Juncus effusus	Juneff	219	1000	0.179655	3
Lamiastrum galeobdolon	Lamgal	429	790	0.351928	7
Luzula luzuloides	Luzluz	201	1018	0.164889	3
Lycopus europaeus	Lyceur	131	1088	0.107465	7
Lysimachia nemorum	Lysnem	118	1101	0.0968007	7
Lysimachia nummularia	Lysnum	53	1166	0.0434783	none
Lysimachia vulgaris	Lysvul	230	989	0.188679	none
Maianthemum bifolium	Maibif	66	1153	0.0541427	3
Melica nutans	Melnut	57	1162	0.0467596	none
Melica uniflora	Meluni	293	926	0.240361	6
Mentha aquatica	Menaqu	107	1112	0.0877769	7
Mercurialis perennis	Merper	199	1020	0.163249	8
Milium effusum	Mileff	257	962	0.210829	5
Moehringia trinervia	Moetri	144	1075	0.11813	6
Molinia caerulea	Molcae	53	1166	0.0434783	none
Mycelis muralis	Mycmur	121	1098	0.0992617	none
Myosotis scorpioides	Myosco	123	1096	0.100902	none
Oxalis acetosella	Oxaace	443	776	0.363413	4
Peucedanum palustre	Peupal	51	1168	0.0418376	none
Phalaris arundinacea	Phaaru	83	1136	0.0680886	7
Poa chaixii	Poacha	71	1148	0.0582445	3
Poa nemoralis	Poanem	195	1024	0.159967	5
Poa trivialis	Poatri	228	991	0.187039	none
Polygonatum multiflorum	Polmul	148	1071	0.121411	6
Primula elatior	Priela	164	1055	0.134537	7
Ranunculus auricomus	Ranaur	121	1098	0.0992617	7
Ranunculus ficaria	Ranfic	252	967	0.206727	7
Ranunculus repens	Ranrep	228	991	0.187039	none
Rubus fruticosus agg.	Rubfru	81	1138	0.0664479	NA
Rubus idaeus	Rubida	428	791	0.351107	none
Rumex sanguineus	Rumsan	93	1126	0.076292	7
Sanicula europaea	Saneur	61	1158	0.050041	8
Scirpus sylvaticus	Scisyl	91	1128	0.0746514	4
Scrophularia nodosa	Scrnod	63	1156	0.0516817	6
Scutellaria galericulata	Scugal	173	1046	0.14192	7
Senecio ovatus	Senova	322	897	0.264151	none
Solanum dulcamara	Soldul	140	1079	0.114848	none
Stachys sylvatica	Stasyl	339	880	0.278097	7
Stellaria holostea	Stehol	275	944	0.225595	6
Stellaria nemorum	Stenem	170	1049	0.139459	5
Urtica dioica	Urtdio	455	764	0.373257	7
Valeriana dioica	Valdio	135	1084	0.110747	5
Valeriana procurrens	Valpro	142	1077	0.116489	6
Vicia sepium	Vicsep	100	1119	0.0820345	6
Viola palustris	Viopal	55	1164	0.0451189	2
Viola reichenbachiana	Viorei	306	913	0.251025	7

## Sheet: LegendMetaData
Species	Short name of species formed from first three letters of both genus and species name
Pre	Number of presences
Fre	Frequency
datapoints	Number of datapoints
CountOpt	Number of cases having an optimum
CountNoOpt	Number of cases having no optimum
ProbOpt	Probability of having an optimum
MeanOpt	Mean of optimum
StdOpt	Standard deviation of optimum
CorOpt	Corrected optimum: if ProbOpt > 0.5, take the mean, else NA
CVOpt	Coefficient of variation of MeanOpt
CountLowLimit	Number of cases having a lower limit
CountNoLowLimit	Number of cases having no lower limit
ProbLowLimit	Probability of having an lower limit
MeanLowLimit	Mean of lower limit
StdLowLimit	Standard deviation of lower limit
CVLowLimit	Coefficient of variation of MeanLowLim
CountUppLimit	Number of cases having an upper limit
CountNoUppLimit	Number of cases having no upper limit
ProbUppLimit	Probability of having an upper limit
MeanUppLimit	Mean of upper limit
StdUppLimit	Standard deviation of upper limit
CVUppLimit	Coefficient of variation of MeanUppLim
CorMLL	Corrected mean lower limit: if ProbLowLimit > 0.5, take the mean, else NA
CorMUL	Corrected mean upper limit: if ProbUppLimit > 0.5, take the mean, else NA
MeanLowCB	Mean of lower Central Border
StdLowCB	Standard deviation of lower Central Border
MeanUppCB	Mean of upper Central Border
StdUppCB	Standard deviation of upper Central Border
CVLowCB	Coefficient of variation of MeanLowCB
CVUppCB	Coefficient of variation of MeanUppCB
MeanNW	Mean niche width (calculated from central borders)
StdNW	Standard deviation of niche width (calculated from central borders)
CVNW	Coefficient of variation of MeanNW
MaxCountModel	Model type that was chosen most often
CountsOfMaxModel	How often the model type was selected that was chosen most often
ProbMaxCountModel	Probability of getting the model type that was chosen most often
AllCounts	Number of model runs per parameter combination/number of replicates
CountsType1	How often model type 1 was chosen
CountsType2	How often model type 2 was chosen
CountsType3	How often model type 3 was chosen
CountsType4	How often model type 4 was chosen
CountsType5	How often model type 5 was chosen
CountsType6	How often model type 6 was chosen
CountsType7	How often model type 7 was chosen
IQV	Index of quantitative variation

## Sheet: MetaData
Species	Pre	Fre	Datapoints	CountOpt	CountNoOpt	ProbOpt	MeanOpt	StdOpt	CorOpt	CVOpt	CountLowLimit	CountNoLowLimit	ProbLowLimit	MeanLowLimit	StdLowLimit	CVLowLimit	CountUppLimit	CountNoUppLimit	ProbUppLimit	MeanUppLimit	StdUppLimit	CVUppLimit	CorMLL	CorMUL	MeanLowCB	StdLowCB	MeanUppCB	StdUppCB	CVLowCB	CVUppCB	MeanNW	StdNW	CVNW	MaxCountModel	CountsOfMaxModel	ProbMaxCountModel	AllCounts	CountsType1	CountsType2	CountsType3	CountsType4	CountsType5	CountsType6	CountsType7	IQV
Adomos	NA	NA	NA	0	100	0	NA	NA	NA	NA	0	100	0	NA	NA	NA	100	0	1	6.74439	0	0	NA	6.74439	2.44	0	6.45167	0	0	0	4.01166	0	0	7	100	1	100	0	0	0	0	0	0	100	0
Adomos	100	0.116	862	3	97	0.03	3.71265	1.09374	NA	0.294597	0	100	0	NA	NA	NA	33	67	0.33	7.36758	0.338974	0.0460088	NA	NA	2.47205	0.0726001	7.27784	0.932428	0.0293684	0.128119	4.8058	0.951126	0.197912	7	88	0.88	100	9	1	1	1	0	0	88	0.2534
Adomos	100	0.5	200	31	69	0.31	4.34908	1.13043	NA	0.259924	8	92	0.08	2.66735	0.0347474	0.0130269	1	99	0.01	7.2903	NA	NA	NA	NA	2.71482	0.158088	7.04654	0.582874	0.0582313	0.0827177	4.33172	0.582624	0.134502	1	33	0.33	100	33	5	10	7	9	12	24	0.925867
Adomos	100	0.714	140	29	71	0.29	4.4989	1.18626	NA	0.263678	2	98	0.02	2.58393	0.0643209	0.0248926	0	100	0	NA	NA	NA	NA	NA	2.76636	0.0871241	7.15067	0.303058	0.0314942	0.0423818	4.38431	0.312307	0.0712328	1	51	0.51	100	51	8	10	5	6	10	10	0.813633
Adomos	10	0.068	148	22	78	0.22	4.05498	1.07847	NA	0.265961	20	80	0.2	3.43108	0.42802	0.124748	39	61	0.39	5.69355	0.562228	0.0987483	NA	NA	2.75671	0.431476	6.73991	1.20878	0.156519	0.179346	3.9832	1.30582	0.327832	1	53	0.53	100	53	5	12	3	2	6	19	0.7714
Adomos	10	0.116	86	19	81	0.19	4.03782	1.55485	NA	0.385071	15	85	0.15	3.1995	0.391123	0.122245	36	64	0.36	6.02901	0.507219	0.0841297	NA	NA	2.92282	0.618097	6.59219	1.19251	0.211473	0.180898	3.66937	1.38977	0.378748	1	55	0.55	100	55	10	2	2	5	5	21	0.743867
Adomos	10	0.5	20	25	75	0.25	4.4639	1.59639	NA	0.357621	6	94	0.06	3.05311	0.159868	0.0523624	15	85	0.15	6.38694	0.540701	0.0846573	NA	NA	3.17671	0.38535	6.46572	0.796034	0.121305	0.123116	3.28901	0.850355	0.258544	1	52	0.52	100	52	17	3	2	3	16	7	0.779333
Adomos	25	0.068	370	32	68	0.32	4.57109	1.1366	NA	0.24865	20	80	0.2	3.29789	0.269537	0.0817302	40	60	0.4	6.15002	0.426015	0.0692705	NA	NA	2.70315	0.475317	7.02761	0.988688	0.175838	0.140686	4.32446	1.19128	0.275474	1	53	0.53	100	53	4	18	6	4	3	12	0.775367
Adomos	25	0.116	115	32	68	0.32	4.44673	1.21327	NA	0.272845	18	82	0.18	2.93615	0.245029	0.0834527	45	55	0.45	6.58013	0.410517	0.0623874	NA	NA	2.78328	0.529667	6.73396	0.989042	0.190303	0.146874	3.95068	1.20886	0.305989	1	42	0.42	100	42	6	12	5	9	2	24	0.859833
Adomos	25	0.5	50	27	73	0.27	4.76213	1.22162	NA	0.256528	3	97	0.03	3.03482	0.0975487	0.0321431	19	81	0.19	6.85812	0.46724	0.0681294	NA	NA	2.94498	0.338902	6.78473	0.618911	0.115078	0.0912211	3.83975	0.752116	0.195876	1	50	0.5	100	50	6	12	0	9	10	13	0.813167
Adomos	25	0.714	35	32	68	0.32	4.54661	1.35556	NA	0.298146	5	95	0.05	3.01187	0.172872	0.057397	7	93	0.07	6.63868	0.335236	0.0504974	NA	NA	2.97772	0.234001	6.88798	0.417867	0.0785839	0.0606661	3.91026	0.500572	0.128015	1	59	0.59	100	59	12	8	6	6	9	0	0.718433
Adomos	50	0.068	739	32	68	0.32	3.97725	0.823416	NA	0.207031	16	84	0.16	3.00171	0.218754	0.0728764	60	40	0.6	6.18257	0.354069	0.057269	NA	6.18257	2.55678	0.264069	6.97918	1.01768	0.103282	0.145817	4.4224	1.11601	0.252354	1	40	0.4	100	40	6	13	10	3	1	27	0.8582
Adomos	50	0.116	430	36	64	0.36	4.21311	0.876673	NA	0.208082	7	93	0.07	3.03714	0.181893	0.0598897	36	64	0.36	6.9519	0.367196	0.0528194	NA	NA	2.60448	0.263358	6.91281	0.987418	0.101117	0.142839	4.30833	1.08489	0.251811	1	34	0.34	100	34	5	16	7	8	1	29	0.8876
Adomos	50	0.5	100	32	68	0.32	4.29175	0.98545	NA	0.229615	10	90	0.1	2.95246	0.0986875	0.0334255	15	85	0.15	7.06078	0.271409	0.038439	NA	NA	2.8499	0.23236	6.90747	0.658167	0.0815325	0.0952834	4.05757	0.679658	0.167504	1	43	0.43	100	43	5	12	8	7	10	15	0.880133
Adomos	50	0.714	70	31	69	0.31	4.46477	1.19892	NA	0.268529	7	93	0.07	2.93819	0.0940529	0.0320105	8	92	0.08	7.22129	0.320524	0.044386	NA	NA	2.86822	0.150712	7.05061	0.391171	0.0525454	0.0554805	4.18238	0.444965	0.10639	1	53	0.53	100	53	8	11	5	7	11	5	0.7917
Aegpod	NA	NA	NA	97	3	0.97	6.58139	0.115858	6.58139	0.0176039	100	0	1	3.85225	0.00798694	0.00207332	0	100	0	NA	NA	NA	3.85225	NA	5.05992	0.0512036	8	0	0.0101194	0	2.94008	0.0512036	0.0174157	4	94	0.94	100	0	0	3	94	0	0	3	0.1337
Aegpod	100	0.116	862	81	19	0.81	6.74852	0.525626	6.74852	0.0778875	100	0	1	3.67962	0.173402	0.047125	0	100	0	NA	NA	NA	3.67962	NA	5.11326	0.663931	7.79617	0.186821	0.129845	0.0239631	2.68292	0.674815	0.251523	4	60	0.6	100	0	14	7	60	0	1	18	0.680167
Aegpod	100	0.5	200	87	13	0.87	7.18408	0.643085	7.18408	0.0895152	0	100	0	NA	NA	NA	0	100	0	NA	NA	NA	NA	NA	4.65989	0.609938	7.57544	0.133788	0.130891	0.0176608	2.91556	0.592594	0.203252	2	62	0.62	100	0	62	2	23	0	0	13	0.6363
Aegpod	100	0.714	140	94	6	0.94	7.26821	0.603382	7.26821	0.0830167	0	100	0	NA	NA	NA	0	100	0	NA	NA	NA	NA	NA	3.80218	0.411055	7.5487	0.0902618	0.10811	0.0119573	3.74653	0.418966	0.111828	2	76	0.76	100	0	76	5	11	2	1	5	0.472267
Aegpod	10	0.068	148	62	38	0.62	6.75354	0.760015	6.75354	0.112536	74	26	0.74	4.44629	0.425573	0.0957141	27	73	0.27	6.67865	0.404893	0.060625	4.44629	NA	4.58556	1.56717	7.17232	0.575012	0.341763	0.080171	2.58676	1.54272	0.596392	2	30	0.3	100	13	30	17	5	10	2	23	0.931467
Aegpod	10	0.116	86	58	42	0.58	6.75491	0.722894	6.75491	0.107018	72	28	0.72	3.92821	0.556667	0.14171	18	82	0.18	6.75551	0.395411	0.0585316	3.92821	NA	4.60089	1.42985	7.11917	0.509402	0.310777	0.0715536	2.51828	1.40148	0.556522	2	29	0.29	100	17	29	14	10	5	4	21	0.944067
Aegpod	10	0.5	20	66	34	0.66	6.748	0.734131	6.748	0.108792	23	77	0.23	3.87093	0.580151	0.149874	4	96	0.04	6.80614	0.344789	0.0506586	NA	NA	4.34284	0.923124	7.15104	0.329398	0.212562	0.046063	2.8082	0.971641	0.346001	2	43	0.43	100	28	43	11	8	4	5	1	0.833
Aegpod	25	0.068	370	79	21	0.79	7.04702	0.800741	7.04702	0.113628	90	10	0.9	4.38698	0.20047	0.0456965	26	74	0.26	7.22274	0.347662	0.0481344	4.38698	NA	5.44219	1.22141	7.41273	0.451943	0.224434	0.0609685	1.97054	1.00608	0.51056	2	47	0.47	100	1	47	7	22	3	4	16	0.813867
Aegpod	25	0.116	115	82	18	0.82	7.15675	0.719914	7.15675	0.100592	87	13	0.87	3.65382	0.435133	0.11909	11	89	0.11	7.36587	0.297532	0.0403934	3.65382	NA	5.46175	1.20175	7.39292	0.403582	0.22003	0.0545903	1.93117	0.98801	0.511612	2	58	0.58	100	0	58	8	15	1	1	17	0.706533
Aegpod	25	0.5	50	78	22	0.78	6.90308	0.709029	6.90308	0.102712	23	77	0.23	3.22488	0.372449	0.115492	2	98	0.02	7.507	0.0431045	0.0057419	NA	NA	4.42167	0.771916	7.30027	0.273746	0.174576	0.037498	2.8786	0.691308	0.240154	2	50	0.5	100	6	50	13	12	3	2	14	0.8099
Aegpod	25	0.714	35	76	24	0.76	6.92211	0.715591	6.92211	0.103377	7	93	0.07	3.19293	0.394978	0.123704	1	99	0.01	7.2352	NA	NA	NA	NA	3.85266	0.539779	7.29803	0.177429	0.140106	0.0243119	3.44537	0.575153	0.166935	2	56	0.56	100	23	56	4	11	5	1	0	0.720067
Aegpod	50	0.068	739	87	13	0.87	7.09841	0.796502	7.09841	0.112209	98	2	0.98	4.34712	0.136568	0.0314158	12	88	0.12	7.67422	0.268432	0.0349784	4.34712	NA	5.57093	1.03164	7.70434	0.318321	0.185183	0.041317	2.13341	0.887113	0.415819	2	43	0.43	100	0	43	7	37	0	2	11	0.770933
Aegpod	50	0.116	430	85	15	0.85	7.10331	0.748216	7.10331	0.105333	94	6	0.94	3.57781	0.335566	0.093791	2	98	0.02	7.44538	0.295819	0.0397318	3.57781	NA	5.48648	1.04183	7.62022	0.317718	0.189891	0.041694	2.13374	0.914455	0.428569	2	46	0.46	100	0	46	7	31	1	1	14	0.778867
Aegpod	50	0.5	100	89	11	0.89	7.04087	0.71514	7.04087	0.10157	41	59	0.41	3.13693	0.253387	0.0807755	9	91	0.09	7.30925	0.245433	0.0335785	NA	NA	4.55106	0.706177	7.44937	0.198548	0.155168	0.026653	2.89831	0.681043	0.234979	2	62	0.62	100	1	62	12	13	2	3	7	0.674333
Aegpod	50	0.714	70	91	9	0.91	7.07958	0.661325	7.07958	0.0934129	7	93	0.07	3.10825	0.253373	0.0815164	1	99	0.01	7.81824	NA	NA	NA	NA	3.82022	0.48055	7.40904	0.142566	0.125791	0.0192422	3.58882	0.483337	0.134679	2	69	0.69	100	4	69	11	7	4	3	2	0.586133
Agrcan	NA	NA	NA	0	100	0	NA	NA	NA	NA	0	100	0	NA	NA	NA	3	97	0.03	5.98455	0	0	NA	NA	2.44	8.57233e-07	7.96936	0.175107	3.51325e-07	0.0219725	5.52936	0.175108	0.0316687	1	97	0.97	100	97	0	0	0	0	0	3	0.0679
Agrcan	10	0.068	148	19	81	0.19	4.26247	1.23737	NA	0.290293	15	85	0.15	3.86298	0.543855	0.140786	37	63	0.37	5.89384	0.58249	0.0988304	NA	NA	2.79956	0.580068	6.75815	1.12996	0.2072	0.1672	3.95859	1.36232	0.344143	1	53	0.53	100	53	5	6	3	5	1	27	0.7427
Agrcan	10	0.116	86	19	81	0.19	4.69734	1.65598	NA	0.352536	14	86	0.14	3.37044	0.448362	0.133028	28	72	0.28	6.0968	0.600333	0.0984669	NA	NA	2.94224	0.761248	6.77047	1.07762	0.258731	0.159165	3.82823	1.37427	0.358983	1	54	0.54	100	54	8	2	3	6	1	26	0.7343
Agrcan	10	0.5	20	33	67	0.33	4.98348	1.77813	NA	0.356804	7	93	0.07	3.48792	0.332391	0.0952977	14	86	0.14	6.59579	0.380411	0.0576748	NA	NA	3.18486	0.733863	6.51035	0.755867	0.230422	0.116102	3.32549	0.920906	0.276924	1	45	0.45	100	45	18	4	3	8	19	3	0.839067
Agrcan	25	0.068	370	3	97	0.03	4.07767	1.42812	NA	0.350229	5	95	0.05	3.52448	0.137022	0.0388772	23	77	0.23	6.25452	0.49839	0.0796847	NA	NA	2.54364	0.26302	7.33637	0.801389	0.103403	0.109235	4.79273	0.854536	0.178298	1	66	0.66	100	66	1	0	2	0	2	29	0.5593
Agrcan	25	0.116	115	7	93	0.07	6.0515	2.05586	NA	0.339728	3	97	0.03	3.12585	0.245829	0.0786439	32	68	0.32	6.87023	0.385528	0.0561158	NA	NA	2.64225	0.606017	6.99586	0.82305	0.229356	0.117648	4.35361	0.922081	0.211797	7	48	0.48	100	45	4	1	1	1	0	48	0.6594
Agrcan	25	0.5	50	20	80	0.2	4.5337	1.66654	NA	0.36759	2	98	0.02	2.82345	0.0637201	0.0225682	6	94	0.06	6.89955	0.463407	0.0671649	NA	NA	2.76505	0.39463	6.83006	0.705768	0.142721	0.103333	4.06501	0.781279	0.192196	1	62	0.62	100	62	9	5	4	2	5	13	0.680867
Agrcan	25	0.714	35	16	84	0.16	4.88806	1.93706	NA	0.396283	0	100	0	NA	NA	NA	3	97	0.03	6.77425	0.529692	0.0781919	NA	NA	2.71274	0.262049	6.97764	0.350798	0.0965992	0.0502745	4.2649	0.414434	0.0971732	1	75	0.75	100	75	11	3	2	0	9	0	0.485333
Agrcan	50	0.068	739	0	100	0	NA	NA	NA	NA	0	100	0	NA	NA	NA	39	61	0.39	6.949	0.261135	0.0375788	NA	NA	2.4442	0.0128062	7.44747	0.537823	0.00523944	0.0722155	5.00327	0.534206	0.106771	1	60	0.6	100	60	0	0	0	0	0	40	0.56
Agrcan	50	0.116	430	2	98	0.02	4.9915	0.211425	NA	0.042357	0	100	0	NA	NA	NA	20	80	0.2	7.51766	0.263574	0.0350606	NA	NA	2.4599	0.118531	7.3319	0.559535	0.0481851	0.0763152	4.872	0.586154	0.120311	1	60	0.6	100	60	0	0	2	0	0	38	0.577733
Agrcan	50	0.5	100	8	92	0.08	5.28819	1.61108	NA	0.304656	3	97	0.03	3.32548	0.274102	0.0824246	5	95	0.05	7.2328	0.0344286	0.00476007	NA	NA	2.48867	0.175523	7.25726	0.40375	0.0705288	0.0556339	4.76859	0.432583	0.0907152	1	77	0.77	100	77	3	4	0	1	0	15	0.445667
Agrcan	50	0.714	70	16	84	0.16	4.49513	1.83457	NA	0.408124	0	100	0	NA	NA	NA	5	95	0.05	7.26212	0.0464934	0.00640218	NA	NA	2.48575	0.125679	7.14932	0.283374	0.0505598	0.0396365	4.66357	0.315639	0.0676817	1	76	0.76	100	76	8	6	1	1	5	3	0.476933
Agrsto	NA	NA	NA	100	0	1	5.02622	0.130128	5.02622	0.0258899	100	0	1	4.01548	0.00882953	0.00219887	100	0	1	6.43627	0.0239082	0.0037146	4.01548	6.43627	4.3092	0.0560097	5.9405	0.0682484	0.0129977	0.0114887	1.63129	0.0122387	0.00750246	5	68	0.68	100	0	0	0	32	68	0	0	0.507733
Agrsto	10	0.068	148	68	32	0.68	5.28796	0.588551	5.28796	0.1113	87	13	0.87	4.08352	0.320978	0.0786031	62	38	0.62	6.295	0.484058	0.0768957	4.08352	6.295	4.10715	0.760302	6.44156	0.999243	0.185117	0.155124	2.33441	1.32528	0.567714	5	34	0.34	100	7	0	21	13	34	10	15	0.917
Agrsto	10	0.116	86	65	35	0.65	5.22253	0.638374	5.22253	0.122235	86	14	0.86	3.90075	0.330173	0.0846434	63	37	0.63	6.47832	0.54481	0.0840974	3.90075	6.47832	4.24029	0.771138	6.29675	0.897515	0.18186	0.142536	2.05646	1.28241	0.623602	5	39	0.39	100	10	2	8	16	39	13	12	0.903233
Agrsto	10	0.5	20	62	38	0.62	5.43402	0.910229	5.43402	0.167506	40	60	0.4	3.67975	0.393666	0.106982	23	77	0.23	6.44023	0.51751	0.080356	NA	NA	3.9061	0.630658	6.42006	0.653367	0.161455	0.10177	2.51396	0.897629	0.357058	4	23	0.23	100	16	14	10	23	15	5	17	0.977667
Agrsto	25	0.068	370	83	17	0.83	5.14701	0.394604	5.14701	0.0766667	99	1	0.99	3.98387	0.146687	0.0368202	78	22	0.78	6.45377	0.340573	0.0527711	3.98387	6.45377	4.31577	0.273447	6.29486	0.756191	0.06336	0.120128	1.97909	0.852067	0.430535	4	59	0.59	100	1	0	5	59	19	14	2	0.692067
Agrsto	25	0.116	115	76	24	0.76	5.11684	0.393293	5.11684	0.0768625	99	1	0.99	3.72043	0.251929	0.0677151	66	34	0.66	6.73741	0.326337	0.0484365	3.72043	6.73741	4.30103	0.311397	6.30133	0.745713	0.0724005	0.118342	2.0003	0.809273	0.404576	4	49	0.49	100	0	0	5	49	22	17	7	0.787733
Agrsto	25	0.5	50	65	35	0.65	5.35219	0.827856	5.35219	0.154676	39	61	0.39	3.28938	0.306796	0.0932687	14	86	0.14	6.93696	0.524495	0.0756087	NA	NA	3.88535	0.545095	6.58851	0.57782	0.140295	0.0877012	2.70316	0.717186	0.265314	4	31	0.31	100	7	7	11	31	16	0	28	0.907667
Agrsto	25	0.714	35	74	26	0.74	5.77821	0.927537	5.77821	0.160523	20	80	0.2	3.40156	0.389663	0.114554	9	91	0.09	6.90478	0.404525	0.0585863	NA	NA	3.6691	0.411998	6.7973	0.342626	0.112289	0.0504062	3.1282	0.57178	0.182782	1	23	0.23	100	23	23	11	18	22	1	2	0.934267
Agrsto	50	0.068	739	85	15	0.85	5.0848	0.190757	5.0848	0.0375152	100	0	1	3.98529	0.0736713	0.0184858	87	13	0.87	6.48764	0.270993	0.0417706	3.98529	6.48764	4.33325	0.213835	6.19278	0.67417	0.0493475	0.108864	1.85953	0.677034	0.364089	4	62	0.62	100	0	0	0	62	23	12	3	0.638633
Agrsto	50	0.116	430	72	28	0.72	5.09147	0.208894	5.09147	0.0410283	100	0	1	3.66057	0.124842	0.0341044	71	29	0.71	6.88454	0.305686	0.0444019	3.66057	6.88454	4.3048	0.214207	6.41517	0.758496	0.04976	0.118235	2.11037	0.753731	0.357156	4	55	0.55	100	0	0	0	55	17	26	2	0.7007
Agrsto	50	0.5	100	72	28	0.72	5.27751	0.422069	5.27751	0.079975	37	63	0.37	2.99915	0.234513	0.0781932	2	98	0.02	7.28021	0.42202	0.0579682	NA	NA	4.00897	0.239827	6.74154	0.4391	0.0598226	0.0651335	2.73257	0.501698	0.183599	4	55	0.55	100	0	1	7	55	9	0	28	0.707
Agrsto	50	0.714	70	70	30	0.7	5.44456	0.645082	5.44456	0.118482	11	89	0.11	3.037	0.187032	0.0615842	1	99	0.01	7.35028	NA	NA	NA	NA	3.56349	0.37419	6.99302	0.285001	0.105007	0.040755	3.42953	0.506088	0.147568	4	42	0.42	100	14	6	10	42	12	2	14	0.882
Ajurep	NA	NA	NA	100	0	1	5.97415	0	5.97415	0	100	0	1	3.70262	0	0	0	100	0	NA	NA	NA	3.70262	NA	4.92431	0	7.02398	0	0	0	2.09967	0	0	4	100	1	100	0	0	0	100	0	0	0	0
Ajurep	100	0.116	862	100	0	1	6.04123	0.208385	6.04123	0.0344938	100	0	1	3.93435	0.0932239	0.0236949	35	65	0.35	7.81098	0.203165	0.0260102	3.93435	NA	4.91507	0.216964	7.07747	0.324445	0.0441426	0.0458419	2.1624	0.497809	0.230211	4	85	0.85	100	0	0	12	85	3	0	0	0.3059
Ajurep	100	0.5	200	99	1	0.99	6.04613	0.259517	6.04613	0.0429229	62	38	0.62	3.00863	0.271187	0.0901364	2	98	0.02	7.42854	0.184745	0.0248696	3.00863	NA	4.36036	0.278853	7.35668	0.236455	0.0639519	0.0321415	2.99632	0.43682	0.145786	3	44	0.44	100	0	0	44	44	11	0	1	0.7007
Ajurep	100	0.714	140	100	0	1	6.11822	0.597007	6.11822	0.0975787	27	73	0.27	3.02224	0.204326	0.0676075	0	100	0	NA	NA	NA	NA	NA	4.01442	0.22331	7.36448	0.143485	0.0556271	0.0194834	3.35007	0.291835	0.0871133	3	47	0.47	100	0	14	47	28	11	0	0	0.7805
Ajurep	10	0.068	148	85	15	0.85	6.19159	0.739722	6.19159	0.119472	98	2	0.98	4.3271	0.431302	0.0996745	38	62	0.38	6.79739	0.442605	0.0651139	4.3271	NA	4.83421	1.02797	7.03706	0.628032	0.212645	0.0892464	2.20285	1.15971	0.526459	3	39	0.39	100	1	15	39	16	15	2	12	0.889467
Ajurep	10	0.116	86	74	26	0.74	6.22093	0.6591	6.22093	0.105949	89	11	0.89	3.99857	0.439027	0.109796	35	65	0.35	6.88521	0.362923	0.0527106	3.99857	NA	4.65449	1.08032	7.0103	0.555982	0.232103	0.0793094	2.35581	1.25585	0.533085	3	30	0.3	100	7	16	30	16	12	3	16	0.9485
Ajurep	10	0.5	20	82	18	0.82	6.40541	0.767916	6.40541	0.119886	49	51	0.49	3.66017	0.474183	0.129552	7	93	0.07	6.89318	0.322954	0.0468512	NA	NA	4.54448	0.726601	6.89282	0.346819	0.159886	0.050316	2.34834	0.757937	0.322754	2	43	0.43	100	11	43	12	18	9	2	5	0.8694
Ajurep	25	0.068	370	96	4	0.96	6.29084	0.551629	6.29084	0.0876876	99	1	0.99	4.30952	0.266617	0.0618669	44	56	0.44	7.18453	0.301745	0.0419993	4.30952	NA	4.92784	0.776407	7.2584	0.555209	0.157555	0.0764919	2.33056	1.03798	0.445377	3	40	0.4	100	0	7	40	36	13	1	3	0.8022
Ajurep	25	0.116	115	93	7	0.93	6.22354	0.503315	6.22354	0.0808728	100	0	1	3.91198	0.267889	0.0684791	33	67	0.33	7.14316	0.296578	0.0415191	3.91198	NA	4.92726	0.75287	7.11824	0.448077	0.152797	0.0629478	2.19098	0.965503	0.440672	4	36	0.36	100	0	5	33	36	19	2	5	0.84
Ajurep	25	0.5	50	97	3	0.97	6.18962	0.723217	6.18962	0.116844	56	44	0.56	3.41056	0.389158	0.114104	14	86	0.14	7.14475	0.311085	0.0435404	3.41056	NA	4.43311	0.540665	7.14684	0.310058	0.121961	0.0433839	2.71373	0.64636	0.238181	3	37	0.37	100	2	20	37	19	21	0	1	0.866133
Ajurep	25	0.714	35	88	12	0.88	6.50423	0.849076	6.50423	0.130542	29	71	0.29	3.46387	0.342881	0.0989878	6	94	0.06	7.1398	0.110889	0.0155312	NA	NA	4.03698	0.452305	7.14686	0.211648	0.11204	0.0296142	3.10988	0.513482	0.165113	2	48	0.48	100	11	48	22	5	13	1	0	0.804533
Ajurep	50	0.068	739	100	0	1	6.12728	0.329105	6.12728	0.0537115	100	0	1	4.3381	0.156391	0.0360506	65	35	0.65	7.41132	0.247704	0.0334224	4.3381	7.41132	4.89417	0.34871	7.15557	0.494606	0.0712501	0.0691219	2.2614	0.74556	0.32969	4	66	0.66	100	0	0	29	66	5	0	0	0.557433
Ajurep	50	0.116	430	97	3	0.97	6.14678	0.300265	6.14678	0.0488492	100	0	1	3.92631	0.161284	0.0410776	24	76	0.24	7.51336	0.288526	0.0384018	3.92631	NA	4.83837	0.454415	7.24931	0.452621	0.093919	0.0624364	2.41094	0.800216	0.331911	4	54	0.54	100	0	0	34	54	9	0	3	0.6811
Ajurep	50	0.5	100	98	2	0.98	6.1878	0.580041	6.1878	0.0937395	59	41	0.59	3.16286	0.29891	0.0945064	7	93	0.07	7.46766	0.341195	0.0456897	3.16286	NA	4.4083	0.482528	7.25202	0.217509	0.109459	0.0299929	2.84372	0.553405	0.194606	3	43	0.43	100	0	13	43	24	18	0	2	0.825767
Ajurep	50	0.714	70	99	1	0.99	6.40991	0.809953	6.40991	0.12636	24	76	0.24	3.23987	0.299312	0.0923838	5	95	0.05	7.34843	0.247357	0.0336612	NA	NA	4.08228	0.290453	7.27751	0.177877	0.0711497	0.024442	3.19523	0.350563	0.109714	2	39	0.39	100	0	39	32	18	10	1	0	0.820167
Allpet	NA	NA	NA	98	2	0.98	7.51241	0.794672	7.51241	0.105781	29	71	0.29	2.90041	0.0313528	0.0108098	0	100	0	NA	NA	NA	NA	NA	4.13603	0.508442	7.99997	2.09782e-05	0.12293	2.62229e-06	3.86394	0.508463	0.131592	2	71	0.71	100	0	71	27	0	0	0	2	0.493033
Allpet	100	0.116	862	68	32	0.68	6.82616	1.01509	6.82616	0.148706	47	53	0.47	2.80326	0.179882	0.0641689	0	100	0	NA	NA	NA	NA	NA	3.6859	0.688135	7.83098	0.196488	0.186694	0.0250911	4.14508	0.701666	0.169277	2	32	0.32	100	5	32	28	8	0	0	27	0.8603
Allpet	100	0.5	200	56	44	0.56	6.9775	0.964039	6.9775	0.138164	5	95	0.05	2.76308	0.184687	0.0668409	0	100	0	NA	NA	NA	NA	NA	2.94641	0.397748	7.60474	0.233316	0.134994	0.0306803	4.65833	0.457554	0.0982226	2	37	0.37	100	34	37	16	2	1	0	10	0.829967
Allpet	100	0.714	140	51	49	0.51	6.79932	1.11457	6.79932	0.163923	2	98	0.02	2.6421	0.125786	0.0476084	1	99	0.01	7.94504	NA	NA	NA	NA	2.82544	0.191545	7.56969	0.131061	0.067793	0.0173139	4.74425	0.246377	0.0519318	1	45	0.45	100	45	32	13	5	1	1	3	0.787033
Allpet	10	0.068	148	24	76	0.24	6.30642	1.11495	NA	0.176797	36	64	0.36	4.01916	0.378684	0.0942197	21	79	0.21	6.57996	0.553921	0.0841831	NA	NA	3.34719	1.21739	7.23373	0.594539	0.363704	0.0821899	3.88654	1.35797	0.349404	1	48	0.48	100	48	10	7	4	3	2	26	0.798233
Allpet	10	0.116	86	25	75	0.25	6.4477	1.22502	NA	0.189994	34	66	0.34	3.46305	0.517655	0.14948	19	81	0.19	6.58794	0.453585	0.0688508	NA	NA	3.49406	1.2101	7.14826	0.575965	0.346332	0.0805741	3.6542	1.29865	0.355384	1	49	0.49	100	49	13	6	2	4	2	24	0.792633
Allpet	10	0.5	20	36	64	0.36	6.14107	1.40479	NA	0.228753	6	94	0.06	3.43718	0.246239	0.0716398	4	96	0.04	6.98301	0.563784	0.0807366	NA	NA	3.53595	0.721868	6.88799	0.645334	0.204151	0.0936897	3.35204	0.934833	0.278885	1	49	0.49	100	49	27	4	3	2	10	5	0.783533
Allpet	25	0.068	370	33	67	0.33	6.46235	1.20724	NA	0.186812	45	55	0.45	3.74528	0.281712	0.075218	17	83	0.17	6.69267	0.500396	0.0747678	NA	NA	3.44699	1.25357	7.48994	0.590088	0.363671	0.078784	4.04295	1.43893	0.355912	1	46	0.46	100	46	14	7	5	7	1	20	0.8358
Allpet	25	0.116	115	29	71	0.29	6.48381	1.28625	NA	0.198379	35	65	0.35	3.11948	0.295227	0.0946398	15	85	0.15	6.83713	0.342211	0.0500519	NA	NA	3.4936	1.17483	7.27737	0.600417	0.33628	0.0825046	3.78377	1.25576	0.33188	1	39	0.39	100	39	14	5	5	5	1	31	0.845367
Allpet	25	0.5	50	39	61	0.39	6.18391	1.32333	NA	0.213995	10	90	0.1	3.18082	0.0722261	0.0227068	7	93	0.07	6.76405	0.511134	0.0755662	NA	NA	3.3205	0.669312	7.19863	0.503808	0.20157	0.0699866	3.87813	0.782268	0.201713	1	42	0.42	100	42	18	12	2	7	8	11	0.8785
Allpet	25	0.714	35	47	53	0.47	6.35437	1.26938	NA	0.199765	6	94	0.06	3.11294	0.206654	0.0663853	4	96	0.04	7.05695	0.313867	0.0444763	NA	NA	3.23417	0.397426	7.21289	0.394722	0.122883	0.0547245	3.97872	0.584114	0.14681	1	47	0.47	100	47	29	6	5	7	6	0	0.7938
Allpet	50	0.068	739	39	61	0.39	6.6484	1.118	NA	0.168161	52	48	0.52	3.42921	0.300106	0.0875146	11	89	0.11	7.16855	0.410692	0.0572908	3.42921	NA	3.29647	1.09131	7.75713	0.375047	0.331054	0.0483487	4.46066	1.15668	0.259306	1	43	0.43	100	43	17	16	6	0	0	18	0.845367
Allpet	50	0.116	430	41	59	0.41	6.32199	0.954845	NA	0.151036	41	59	0.41	3.01053	0.219621	0.0729509	8	92	0.08	7.23815	0.527139	0.0728278	NA	NA	3.30273	0.851114	7.5653	0.412194	0.2577	0.0544848	4.26257	1.00422	0.235591	1	33	0.33	100	33	13	17	9	2	4	22	0.917933
Allpet	50	0.5	100	46	54	0.46	6.44096	1.14735	NA	0.178134	24	76	0.24	3.23494	0.280639	0.0867525	9	91	0.09	7.0459	0.197371	0.0280122	NA	NA	3.11128	0.530186	7.4346	0.275263	0.170408	0.0370246	4.32332	0.594493	0.137508	1	46	0.46	100	46	22	16	4	4	3	5	0.825767
Allpet	50	0.714	70	40	60	0.4	6.69913	1.04578	NA	0.156107	4	96	0.04	2.98015	0.100095	0.0335873	1	99	0.01	7.12887	NA	NA	NA	NA	3.01718	0.256713	7.46208	0.189668	0.0850836	0.0254175	4.4449	0.308257	0.0693506	1	55	0.55	100	55	24	10	4	2	3	2	0.731033
Allurs	NA	NA	NA	97	3	0.97	7.99995	0	7.99995	0	100	0	1	3.33453	0.0320111	0.00959987	0	100	0	NA	NA	NA	3.33453	NA	4.83386	0.354492	7.99963	0.00182368	0.0733353	0.00022797	3.16578	0.352669	0.1114	2	97	0.97	100	0	97	0	0	0	0	3	0.0679
Allurs	10	0.068	148	16	84	0.16	6.88616	1.30192	NA	0.189064	23	77	0.23	4.0749	0.572562	0.140509	12	88	0.12	6.74025	0.763056	0.113209	NA	NA	3.14985	1.22459	7.33698	0.495771	0.388777	0.0675716	4.18713	1.29246	0.308675	1	59	0.59	100	59	11	3	0	2	4	21	0.6916
Allurs	10	0.116	86	26	74	0.26	6.54915	1.46587	NA	0.223826	31	69	0.31	3.36622	0.437479	0.129962	11	89	0.11	6.65236	0.895483	0.134611	NA	NA	3.50094	1.30234	7.22364	0.586363	0.371998	0.0811728	3.7227	1.37682	0.369845	1	48	0.48	100	48	18	5	0	3	3	23	0.793333
Allurs	10	0.5	20	26	74	0.26	5.93477	1.93463	NA	0.325982	2	98	0.02	3.57564	0.429413	0.120094	1	99	0.01	7.14234	NA	NA	NA	NA	3.3316	0.684682	6.96601	0.640872	0.205511	0.0919998	3.63441	0.839764	0.231059	1	56	0.56	100	56	24	0	1	1	17	1	0.699533
Allurs	25	0.068	370	24	76	0.24	7.09837	1.14705	NA	0.161593	31	69	0.31	3.75747	0.3077	0.0818902	10	90	0.1	7.07317	0.347222	0.0490901	NA	NA	3.2267	1.3235	7.59545	0.316593	0.410171	0.0416819	4.36875	1.28818	0.294862	1	47	0.47	100	47	17	7	0	0	7	22	0.807333
Allurs	25	0.116	115	29	71	0.29	7.46822	0.622075	NA	0.0832963	16	84	0.16	3.07835	0.352636	0.114554	8	92	0.08	7.28851	0.30417	0.0417328	NA	NA	3.48427	1.44803	7.49197	0.354539	0.415591	0.0473225	4.0077	1.40927	0.351641	1	39	0.39	100	39	26	3	0	0	6	26	0.826233
Allurs	25	0.5	50	26	74	0.26	7.08331	0.966072	NA	0.136387	1	99	0.01	2.81132	NA	NA	1	99	0.01	7.59512	NA	NA	NA	NA	3.22795	0.733498	7.33831	0.225255	0.227233	0.0306958	4.11036	0.752139	0.182986	1	60	0.6	100	60	23	2	0	1	9	5	0.672
Allurs	25	0.714	35	22	78	0.22	6.79625	1.35959	NA	0.20005	0	100	0	NA	NA	NA	1	99	0.01	7.93803	NA	NA	NA	NA	3.02814	0.34775	7.36587	0.244635	0.11484	0.0332119	4.33773	0.433685	0.0999796	1	65	0.65	100	65	20	1	0	1	13	0	0.607133
Allurs	50	0.068	739	39	61	0.39	7.74633	0.390288	NA	0.0503835	43	57	0.43	3.2997	0.235504	0.0713716	12	88	0.12	7.35378	0.451173	0.0613525	NA	NA	3.52255	1.33187	7.70973	0.347851	0.378098	0.0451184	4.18718	1.30199	0.310946	1	40	0.4	100	40	38	1	0	0	0	21	0.759967
Allurs	50	0.116	430	33	67	0.33	7.64217	0.434559	NA	0.0568634	8	92	0.08	2.92131	0.213799	0.0731859	1	99	0.01	7.79683	NA	NA	NA	NA	3.40026	1.26582	7.64657	0.364988	0.372272	0.0477322	4.24631	1.25188	0.294817	1	39	0.39	100	39	31	2	0	0	0	28	0.785167
Allurs	50	0.5	100	31	69	0.31	7.47585	0.339597	NA	0.0454258	28	72	0.28	3.46522	0.168436	0.0486076	0	100	0	NA	NA	NA	NA	NA	3.00925	0.499392	7.50478	0.199267	0.165952	0.026552	4.49553	0.517849	0.115192	1	46	0.46	100	46	30	1	0	0	11	12	0.783767
Allurs	50	0.714	70	24	76	0.24	7.1864	0.806014	NA	0.112158	0	100	0	NA	NA	NA	0	100	0	NA	NA	NA	NA	NA	2.84252	0.139667	7.47471	0.170498	0.049135	0.02281	4.63219	0.213414	0.0460719	1	63	0.63	100	63	21	1	1	1	13	0	0.6321
Anenem	NA	NA	NA	0	100	0	NA	NA	NA	NA	0	100	0	NA	NA	NA	0	100	0	NA	NA	NA	NA	NA	2.44	0	7.85013	0	0	0	5.41013	0	0	6	100	1	100	0	0	0	0	0	100	0	0
Anenem	100	0.5	200	12	88	0.12	5.89045	1.61611	NA	0.274361	6	94	0.06	2.71877	0.12698	0.046705	0	100	0	NA	NA	NA	NA	NA	2.63111	0.163904	7.5724	0.281597	0.0622947	0.0371873	4.94129	0.338436	0.0684915	1	41	0.41	100	41	4	6	0	2	39	8	0.7791
Anenem	100	0.714	140	15	85	0.15	5.06635	2.09552	NA	0.413615	2	98	0.02	2.52644	0.0542966	0.0214914	0	100	0	NA	NA	NA	NA	NA	2.69439	0.187244	7.58713	0.269286	0.0694942	0.0354925	4.89274	0.34992	0.0715182	1	58	0.58	100	58	8	3	0	4	16	11	0.719833
Anenem	10	0.068	148	17	83	0.17	4.22438	2.02873	NA	0.480243	17	83	0.17	3.50664	0.617118	0.175986	26	74	0.26	5.87377	0.905964	0.154239	NA	NA	2.78748	0.707357	6.94868	1.13701	0.253762	0.16363	4.1612	1.26675	0.30442	1	58	0.58	100	58	11	5	0	1	8	17	0.715867
Anenem	10	0.116	86	18	82	0.18	4.99569	2.0075	NA	0.401846	32	68	0.32	3.20497	0.482291	0.150482	29	71	0.29	6.3849	0.632669	0.0990882	NA	NA	3.11611	0.932307	6.76918	0.990586	0.299189	0.146338	3.65307	1.33844	0.366388	1	41	0.41	100	41	12	2	1	3	11	30	0.833
Anenem	10	0.5	20	21	79	0.21	5.60767	1.78143	NA	0.317677	3	97	0.03	2.96743	0.263386	0.0887589	8	92	0.08	6.38385	0.422587	0.0661962	NA	NA	3.24528	0.598058	6.84625	0.636782	0.184285	0.0930118	3.60097	0.816285	0.226685	1	59	0.59	100	59	13	2	3	3	17	3	0.7035
Anenem	25	0.068	370	18	82	0.18	4.96411	2.10154	NA	0.423346	23	77	0.23	3.2108	0.489965	0.152599	26	74	0.26	6.39899	0.824166	0.128796	NA	NA	2.77222	0.781241	7.15005	0.924197	0.28181	0.129257	4.37783	1.19892	0.273861	1	54	0.54	100	54	10	4	0	4	13	15	0.7651
Anenem	25	0.116	115	12	88	0.12	4.34175	1.8057	NA	0.415892	15	85	0.15	2.94801	0.270925	0.0919013	18	82	0.18	6.91571	0.380273	0.0549868	NA	NA	2.7166	0.550572	7.1237	0.810568	0.202669	0.113785	4.4071	1.0691	0.242586	1	49	0.49	100	49	4	2	0	6	16	23	0.788433
Anenem	25	0.5	50	14	86	0.14	6.41379	1.4043	NA	0.21895	4	96	0.04	3.03998	0.164433	0.0540899	4	96	0.04	6.57765	0.493463	0.0750212	NA	NA	2.99012	0.486696	7.22925	0.435625	0.162768	0.0602587	4.23913	0.653708	0.154208	1	48	0.48	100	48	8	3	1	2	26	12	0.7931
Anenem	25	0.714	35	22	78	0.22	4.34255	1.50747	NA	0.347139	8	92	0.08	2.87427	0.229268	0.0797657	1	99	0.01	7.06491	NA	NA	NA	NA	2.92341	0.22692	7.17262	0.463252	0.0776215	0.0645861	4.24921	0.512382	0.120583	1	59	0.59	100	59	7	4	2	9	17	2	0.708867
Anenem	50	0.068	739	13	87	0.13	5.09846	2.30593	NA	0.452279	23	77	0.23	3.01407	0.37583	0.124692	25	75	0.25	6.70987	0.731891	0.109077	NA	NA	2.67229	0.63036	7.37	0.761685	0.235887	0.103349	4.69771	0.989711	0.21068	1	35	0.35	100	35	9	2	0	2	18	34	0.8407
Anenem	50	0.116	430	12	88	0.12	5.14625	2.5429	NA	0.494128	11	89	0.11	2.70794	0.21851	0.0806922	15	85	0.15	7.19902	0.249599	0.0346713	NA	NA	2.6781	0.548286	7.3043	0.679614	0.20473	0.093043	4.6262	0.877519	0.189685	1	41	0.41	100	41	6	0	0	6	23	24	0.833233
Anenem	50	0.5	100	14	86	0.14	5.058	2.06017	NA	0.407309	13	87	0.13	3.33585	0.311015	0.0932339	0	100	0	NA	NA	NA	NA	NA	2.79571	0.252303	7.27703	0.612553	0.0902464	0.0841762	4.48132	0.673111	0.150204	1	49	0.49	100	49	9	3	0	2	27	10	0.778867
Anenem	50	0.714	70	16	84	0.16	5.46945	1.99801	NA	0.365304	2	98	0.02	2.83764	0.13549	0.0477477	0	100	0	NA	NA	NA	NA	NA	2.84952	0.189345	7.38149	0.340633	0.0664482	0.0461469	4.53197	0.383919	0.0847136	1	65	0.65	100	65	10	3	0	3	15	4	0.631867
Aneran	NA	NA	NA	97	3	0.97	2.44005	0	2.44005	0	0	100	0	NA	NA	NA	100	0	1	4.38924	0.103939	0.0236803	NA	4.38924	2.44005	4.62906e-06	4.82696	0.560832	1.89712e-06	0.116187	2.38692	0.560836	0.234963	2	97	0.97	100	0	97	0	0	0	0	3	0.0679
Aneran	10	0.068	148	31	69	0.31	3.33876	1.10938	NA	0.332272	20	80	0.2	3.18163	0.458076	0.143975	44	56	0.44	5.55359	0.939882	0.169239	NA	NA	2.80482	0.53549	6.36531	1.59452	0.190918	0.250502	3.56049	1.71015	0.480312	1	49	0.49	100	49	18	2	2	9	12	8	0.8141
Aneran	10	0.116	86	22	78	0.22	3.53943	0.88211	NA	0.249224	18	82	0.18	3.09527	0.131725	0.0425568	34	66	0.34	6.0791	0.786018	0.129299	NA	NA	2.88817	0.387486	6.58928	1.26252	0.134163	0.191603	3.70111	1.4192	0.383452	1	53	0.53	100	53	9	3	3	7	19	6	0.775367
Aneran	10	0.5	20	33	67	0.33	3.62411	1.18773	NA	0.32773	1	99	0.01	2.9501	NA	NA	12	88	0.12	5.8757	0.90695	0.154356	NA	NA	3.09189	0.326711	6.23843	0.949637	0.105667	0.152224	3.14654	0.993999	0.315902	1	44	0.44	100	44	26	2	3	2	16	7	0.824367
Aneran	25	0.068	370	49	51	0.49	2.89126	0.614165	NA	0.212422	19	81	0.19	2.88244	0.258879	0.0898123	60	40	0.6	5.75912	0.694372	0.120569	NA	5.75912	2.60286	0.242417	6.04886	1.61129	0.0931348	0.26638	3.446	1.63661	0.47493	1	35	0.35	100	35	33	5	1	10	14	2	0.858667
Aneran	25	0.116	115	45	55	0.45	2.89868	0.412114	NA	0.142173	26	74	0.26	2.90012	0.199415	0.068761	50	50	0.5	6.79696	0.533121	0.0784352	NA	NA	2.74686	0.275703	6.02488	1.49186	0.10037	0.247617	3.27802	1.54429	0.471105	1	29	0.29	100	29	29	1	0	15	16	10	0.902533
Aneran	25	0.5	50	34	66	0.34	3.61804	1.02652	NA	0.283721	8	92	0.08	2.95083	0.198909	0.0674077	10	90	0.1	7.14285	0.22678	0.0317492	NA	NA	2.9238	0.235448	6.63034	0.751495	0.0805282	0.113342	3.70654	0.809606	0.218426	1	37	0.37	100	37	18	8	1	7	8	21	0.896933
Aneran	25	0.714	35	28	72	0.28	4.06959	1.47447	NA	0.362315	4	96	0.04	2.98839	0.246289	0.0824152	4	96	0.04	7.02459	0.243944	0.0347272	NA	NA	2.96947	0.169215	6.7997	0.353648	0.0569849	0.0520094	3.83023	0.373813	0.0975954	1	63	0.63	100	63	16	5	0	7	8	1	0.657533
Aneran	50	0.068	739	65	35	0.65	2.60625	0.342941	2.60625	0.131584	18	82	0.18	2.86804	0.157607	0.0549531	90	10	0.9	6.0623	0.522737	0.0862274	NA	6.0623	2.54452	0.194415	5.69089	1.41428	0.0764055	0.248516	3.14637	1.42822	0.453927	2	52	0.52	100	7	52	0	0	13	18	10	0.7763
Aneran	50	0.116	430	69	31	0.69	2.63832	0.3094	2.63832	0.117272	15	85	0.15	2.82731	0.156869	0.0554836	30	70	0.3	7.36018	0.325825	0.0442687	NA	NA	2.59313	0.197236	5.71739	1.30298	0.076061	0.227897	3.12426	1.30276	0.416982	2	52	0.52	100	3	52	0	0	17	24	4	0.747367
Aneran	50	0.5	100	32	68	0.32	3.3243	0.79027	NA	0.237726	23	77	0.23	3.20402	0.464601	0.145006	7	93	0.07	7.19728	0.132216	0.0183703	NA	NA	2.75401	0.15456	6.85133	0.590903	0.0561219	0.0862464	4.09732	0.614219	0.149907	7	41	0.41	100	20	14	7	0	11	7	41	0.875467
Aneran	50	0.714	70	32	68	0.32	3.48225	1.0649	NA	0.305809	2	98	0.02	2.67919	0.0728661	0.0271971	6	94	0.06	7.12342	0.161291	0.0226424	NA	NA	2.78179	0.128696	7.00063	0.360823	0.0462638	0.0515415	4.21884	0.388891	0.0921796	1	53	0.53	100	53	19	9	0	4	4	11	0.769533
Angsyl	NA	NA	NA	100	0	1	6.1986	0	6.1986	0	100	0	1	3.87186	0	0	0	100	0	NA	NA	NA	3.87186	NA	4.08956	0	8	0	0	0	3.91044	0	0	3	100	1	100	0	0	100	0	0	0	0	0
Angsyl	100	0.116	862	100	0	1	6.11953	0.135556	6.11953	0.0221514	100	0	1	3.83778	0.0573301	0.0149384	0	100	0	NA	NA	NA	3.83778	NA	4.05817	0.112553	7.9	0.174078	0.0277349	0.0220351	3.84183	0.188395	0.0490379	3	100	1	100	0	0	100	0	0	0	0	0
Angsyl	100	0.5	200	100	0	1	6.00618	0.157831	6.00618	0.0262782	100	0	1	3.52839	0.074665	0.0211612	0	100	0	NA	NA	NA	3.52839	NA	3.88209	0.144293	7.914	0.168787	0.0371688	0.0213276	4.03191	0.215914	0.0535513	3	100	1	100	0	0	100	0	0	0	0	0
Angsyl	100	0.714	140	100	0	1	5.92876	0.193124	5.92876	0.032574	98	2	0.98	3.44882	0.128782	0.0373408	0	100	0	NA	NA	NA	3.44882	NA	3.77423	0.124389	7.92	0.160808	0.0329573	0.020304	4.14577	0.211	0.0508952	3	99	0.99	100	0	0	99	0	1	0	0	0.0231
Angsyl	10	0.068	148	74	26	0.74	6.32267	0.988539	6.32267	0.156348	100	0	1	4.29993	0.37903	0.0881479	21	79	0.21	6.77011	0.595065	0.087896	4.29993	NA	4.83654	1.15747	7.23449	0.646183	0.239317	0.0893198	2.39795	1.17027	0.488031	3	38	0.38	100	0	25	38	5	6	16	10	0.876633
Angsyl	10	0.116	86	75	25	0.75	6.13681	0.969104	6.13681	0.157917	99	1	0.99	4.00931	0.339308	0.0846299	16	84	0.16	6.78093	0.524974	0.0774191	4.00931	NA	4.73718	0.919667	7.13759	0.625008	0.194138	0.0875658	2.40041	1.00125	0.417118	3	42	0.42	100	0	18	42	2	13	17	8	0.8617
Angsyl	10	0.5	20	73	27	0.73	6.38355	0.988208	6.38355	0.154805	58	42	0.58	3.6511	0.368943	0.10105	8	92	0.08	6.95294	0.268085	0.0385571	3.6511	NA	4.4196	0.674611	7.07235	0.433012	0.152641	0.0612261	2.65275	0.69864	0.263365	2	37	0.37	100	10	37	17	12	7	5	12	0.919333
Angsyl	25	0.068	370	85	15	0.85	6.05261	0.542204	6.05261	0.0895817	100	0	1	4.04172	0.253865	0.0628111	7	93	0.07	7.02461	0.290901	0.0414117	4.04172	NA	4.28868	0.666389	7.55847	0.350678	0.155383	0.0463954	3.26979	0.760666	0.232635	3	77	0.77	100	0	5	77	0	3	9	6	0.457333
Angsyl	25	0.116	115	86	14	0.86	6.08405	0.545287	6.08405	0.0896257	99	1	0.99	3.89668	0.21241	0.0545104	6	94	0.06	7.27823	0.188685	0.0259246	3.89668	NA	4.31088	0.689747	7.55016	0.327557	0.160001	0.0433841	3.23928	0.778972	0.240477	3	76	0.76	100	0	6	76	2	2	9	5	0.4753
Angsyl	25	0.5	50	91	9	0.91	6.13223	0.810467	6.13223	0.132165	74	26	0.74	3.61127	0.234717	0.0649957	0	100	0	NA	NA	NA	3.61127	NA	4.20086	0.548135	7.45958	0.324339	0.130482	0.0434795	3.25872	0.599901	0.184091	3	68	0.68	100	0	19	68	0	4	3	6	0.577967
Angsyl	25	0.714	35	87	13	0.87	6.12799	0.831614	6.12799	0.135707	62	38	0.62	3.56291	0.209871	0.0589045	0	100	0	NA	NA	NA	3.56291	NA	3.9469	0.339664	7.4487	0.368749	0.0860585	0.0495051	3.5018	0.52256	0.149226	3	55	0.55	100	8	22	55	3	7	4	1	0.741067
Angsyl	50	0.068	739	95	5	0.95	6.07615	0.341651	6.07615	0.0562282	100	0	1	3.98783	0.191043	0.0479065	1	99	0.01	7.27116	NA	NA	3.98783	NA	4.13215	0.473684	7.75027	0.211341	0.114634	0.0272689	3.61812	0.507738	0.140332	3	94	0.94	100	0	1	94	0	0	3	2	0.134167
Angsyl	50	0.116	430	95	5	0.95	6.10216	0.39628	6.10216	0.064941	100	0	1	3.86539	0.129397	0.0334758	0	100	0	NA	NA	NA	3.86539	NA	4.16695	0.470736	7.75654	0.281846	0.112969	0.0363365	3.58959	0.524198	0.146033	3	92	0.92	100	0	2	92	0	1	4	1	0.176633
Angsyl	50	0.5	100	98	2	0.98	5.96858	0.455832	5.96858	0.076372	99	1	0.99	3.55116	0.152165	0.0428492	0	100	0	NA	NA	NA	3.55116	NA	3.99792	0.334149	7.68667	0.303547	0.0835807	0.03949	3.68875	0.460907	0.124949	3	90	0.9	100	0	4	90	2	2	0	2	0.2184
Angsyl	50	0.714	70	93	7	0.93	6.00115	0.638448	6.00115	0.106388	81	19	0.81	3.48749	0.171205	0.0490912	0	100	0	NA	NA	NA	3.48749	NA	3.87508	0.241828	7.67587	0.238326	0.0624059	0.0310487	3.80079	0.344576	0.090659	3	79	0.79	100	0	10	79	1	3	5	2	0.422333
Arumac	NA	NA	NA	70	30	0.7	6.25355	0	6.25355	0	100	0	1	2.82972	0.0619395	0.0218889	0	100	0	NA	NA	NA	2.82972	NA	4.56382	0.277681	8	0	0.0608439	0	3.43618	0.277681	0.080811	4	70	0.7	100	0	0	0	70	0	0	30	0.49
Arumac	100	0.116	862	68	32	0.68	6.64492	0.804632	6.64492	0.12109	74	26	0.74	3.12828	0.213361	0.068204	18	82	0.18	7.49864	0.225739	0.030104	3.12828	NA	4.4915	1.02522	7.63655	0.406638	0.228257	0.053249	3.14505	0.853643	0.271424	4	37	0.37	100	0	18	6	37	7	0	32	0.839767
Arumac	100	0.5	200	86	14	0.86	6.86003	0.843309	6.86003	0.122931	1	99	0.01	2.61061	NA	NA	1	99	0.01	7.85225	NA	NA	NA	NA	3.8294	0.611887	7.4987	0.251407	0.159787	0.0335268	3.6693	0.542546	0.147861	2	47	0.47	100	0	47	13	19	7	1	13	0.821567
Arumac	100	0.714	140	81	19	0.81	6.98355	0.917079	6.98355	0.13132	1	99	0.01	2.83614	NA	NA	0	100	0	NA	NA	NA	NA	NA	3.16942	0.33724	7.53129	0.144712	0.106404	0.0192148	4.36186	0.356659	0.0817675	2	56	0.56	100	9	56	11	11	3	2	8	0.754133
Arumac	10	0.068	148	47	53	0.47	6.54426	1.00379	NA	0.153385	61	39	0.61	4.1512	0.397398	0.0957309	29	71	0.29	6.76667	0.461631	0.0682214	4.1512	NA	4.11271	1.48554	7.19009	0.61607	0.361206	0.0856831	3.07738	1.5607	0.507153	1	28	0.28	100	28	21	16	0	10	3	22	0.9247
Arumac	10	0.116	86	45	55	0.45	6.41221	0.89674	NA	0.139849	57	43	0.57	3.76871	0.463401	0.12296	27	73	0.27	6.74601	0.358094	0.0530823	3.76871	NA	4.00519	1.36584	7.09551	0.577897	0.341017	0.0814455	3.09032	1.52567	0.493692	1	34	0.34	100	34	16	14	1	14	1	20	0.9093
Arumac	10	0.5	20	51	49	0.51	6.54823	0.837927	6.54823	0.127962	13	87	0.13	3.39225	0.445618	0.131363	9	91	0.09	6.64532	0.245977	0.037015	NA	NA	3.86579	0.873547	6.90914	0.444645	0.225969	0.0643561	3.04335	0.954475	0.313626	1	34	0.34	100	34	34	5	3	9	13	2	0.863333
Arumac	25	0.068	370	56	44	0.56	6.98533	0.909114	6.98533	0.130146	70	30	0.7	3.98266	0.317131	0.0796278	31	69	0.31	6.97632	0.330077	0.0473139	3.98266	NA	4.32079	1.52426	7.40321	0.542497	0.352774	0.0732787	3.08242	1.45467	0.471924	2	30	0.3	100	17	30	12	6	8	1	26	0.9205
Arumac	25	0.116	115	53	47	0.53	7.0476	0.76841	7.0476	0.109031	60	40	0.6	3.23443	0.307296	0.0950079	19	81	0.19	7.23817	0.305638	0.0422258	3.23443	NA	4.30033	1.43904	7.28337	0.47249	0.334635	0.0648724	2.98304	1.33835	0.448652	2	32	0.32	100	16	32	7	5	9	1	30	0.894133
Arumac	25	0.5	50	60	40	0.6	6.73025	0.861462	6.73025	0.127998	15	85	0.15	3.20398	0.211344	0.0659629	4	96	0.04	7.15085	0.326003	0.0455894	NA	NA	3.7569	0.818946	7.30162	0.301105	0.217984	0.0412381	3.54472	0.81872	0.230969	2	34	0.34	100	28	34	16	3	7	1	11	0.889467
Arumac	25	0.714	35	60	40	0.6	6.77844	0.964071	6.77844	0.142226	5	95	0.05	3.27088	0.236976	0.0724503	4	96	0.04	7.23013	0.478574	0.0661917	NA	NA	3.45899	0.470176	7.22022	0.305908	0.135929	0.0423682	3.76123	0.534643	0.142146	2	42	0.42	100	30	42	8	2	8	10	0	0.8288
Arumac	50	0.068	739	64	36	0.64	6.69865	0.875534	6.69865	0.130703	81	19	0.81	3.86993	0.288314	0.0745012	59	41	0.59	7.21873	0.266026	0.0368522	3.86993	7.21873	4.37943	1.25821	7.29937	0.517988	0.287301	0.0709634	2.91994	1.12895	0.386635	7	33	0.33	100	3	20	8	18	18	0	33	0.908833
Arumac	50	0.116	430	68	32	0.68	6.94757	0.766973	6.94757	0.110394	70	30	0.7	3.18453	0.320822	0.100744	29	71	0.29	7.27836	0.225736	0.0310147	3.18453	NA	4.68449	1.16078	7.36637	0.427437	0.247792	0.0580255	2.68188	1.0177	0.379473	2	33	0.33	100	1	33	5	13	17	1	30	0.878033
Arumac	50	0.5	100	74	26	0.74	6.9646	0.887719	6.9646	0.127462	32	68	0.32	3.11896	0.300494	0.0963443	5	95	0.05	7.28958	0.122646	0.0168248	NA	NA	3.85755	0.747612	7.44584	0.253328	0.193805	0.0340227	3.58829	0.764318	0.213003	2	49	0.49	100	14	49	9	9	7	3	9	0.828567
Arumac	50	0.714	70	61	39	0.61	6.6912	0.8904	6.6912	0.13307	6	94	0.06	3.00872	0.154841	0.0514641	4	96	0.04	7.37194	0.460161	0.0624206	NA	NA	3.27497	0.389333	7.36596	0.23361	0.118881	0.0317148	4.09099	0.444771	0.10872	2	34	0.34	100	31	34	12	8	7	7	1	0.883867
Athfil	NA	NA	NA	100	0	1	6.39898	0.161715	6.39898	0.025272	0	100	0	NA	NA	NA	0	100	0	NA	NA	NA	NA	NA	3.2567	0.0577342	8	4.6e-06	0.0177278	5.75e-07	4.7433	0.0577388	0.0121727	3	99	0.99	100	0	1	99	0	0	0	0	0.0231
Athfil	100	0.5	200	67	33	0.67	6.72803	1.03035	6.72803	0.153143	5	95	0.05	2.7921	0.127321	0.0456007	3	97	0.03	7.36255	0.157095	0.021337	NA	NA	3.08728	0.562109	7.51896	0.297752	0.182073	0.0396001	4.43169	0.580256	0.130933	2	36	0.36	100	20	36	14	10	7	1	12	0.911633
Athfil	100	0.714	140	60	40	0.6	6.94864	0.954231	6.94864	0.137326	2	98	0.02	2.9581	0.123356	0.0417011	2	98	0.02	7.48748	0.143206	0.0191261	NA	NA	2.8406	0.341397	7.54439	0.256674	0.120185	0.0340218	4.7038	0.426761	0.090727	2	38	0.38	100	31	38	14	3	5	5	4	0.854467
Athfil	10	0.068	148	30	70	0.3	6.03308	1.31727	NA	0.218341	37	63	0.37	3.94679	0.393142	0.0996105	21	79	0.21	6.09448	0.809924	0.132895	NA	NA	3.36082	1.23753	7.17582	0.704507	0.368223	0.0981779	3.815	1.42683	0.374007	1	43	0.43	100	43	10	11	1	8	7	20	0.8652
Athfil	10	0.116	86	25	75	0.25	6.11468	1.24836	NA	0.204157	39	61	0.39	3.5065	0.441249	0.125837	20	80	0.2	6.64909	0.508526	0.0764805	NA	NA	3.44364	1.1307	7.11258	0.642854	0.328344	0.0903826	3.66894	1.3669	0.372561	1	44	0.44	100	44	11	6	5	3	7	24	0.8456
Athfil	10	0.5	20	35	65	0.35	6.03839	1.22797	NA	0.203361	11	89	0.11	3.50175	0.46736	0.133465	10	90	0.1	6.65928	0.483132	0.0725502	NA	NA	3.40419	0.707885	6.94134	0.583781	0.207945	0.084102	3.53715	0.928784	0.26258	1	51	0.51	100	51	18	6	5	6	13	1	0.794267
Athfil	25	0.068	370	42	58	0.42	6.51411	1.03895	NA	0.159492	57	43	0.57	3.75614	0.339711	0.0904415	19	81	0.19	6.73865	0.526489	0.0781296	3.75614	NA	3.6884	1.35871	7.35401	0.513395	0.368373	0.0698116	3.66561	1.41722	0.386627	1	34	0.34	100	34	18	12	8	4	12	12	0.934267
Athfil	25	0.116	115	56	44	0.56	6.5463	1.20092	6.5463	0.18345	46	54	0.46	3.17439	0.324734	0.102298	16	84	0.16	6.99035	0.311959	0.0446271	NA	NA	3.99347	1.34914	7.28186	0.547454	0.337838	0.0751805	3.28839	1.40307	0.426672	2	28	0.28	100	24	28	10	8	10	7	13	0.951767
Athfil	25	0.5	50	45	55	0.45	6.49579	1.16524	NA	0.179384	11	89	0.11	3.08542	0.172556	0.0559265	2	98	0.02	6.55328	0.665776	0.101594	NA	NA	3.40617	0.767285	7.2358	0.415716	0.225263	0.0574527	3.82963	0.806942	0.21071	1	42	0.42	100	42	26	11	2	6	4	9	0.8519
Athfil	25	0.714	35	30	70	0.3	6.80927	1.14608	NA	0.168312	1	99	0.01	3.11958	NA	NA	2	98	0.02	7.34929	0.153167	0.0208411	NA	NA	3.04986	0.388901	7.19656	0.273343	0.127514	0.0379825	4.1467	0.43927	0.105932	1	62	0.62	100	62	23	2	1	4	8	0	0.646567
Athfil	50	0.068	739	62	38	0.62	6.69288	1.01459	6.69288	0.151593	73	27	0.73	3.58621	0.327553	0.0913366	20	80	0.2	7.17639	0.282331	0.0393416	3.58621	NA	3.97625	1.31079	7.49381	0.33849	0.329655	0.0451693	3.51756	1.33587	0.37977	2	32	0.32	100	21	32	12	16	2	6	11	0.9303
Athfil	50	0.116	430	58	42	0.58	6.97703	0.911506	6.97703	0.130644	31	69	0.31	3.11785	0.302833	0.0971286	6	94	0.06	7.25319	0.264222	0.0364284	NA	NA	3.92909	1.26793	7.51745	0.352384	0.322703	0.0468755	3.58836	1.2237	0.341019	2	37	0.37	100	19	37	14	4	3	8	15	0.905333
Athfil	50	0.5	100	51	49	0.51	6.66938	1.0448	6.66938	0.156655	23	77	0.23	3.26942	0.314423	0.0961709	4	96	0.04	7.3123	0.293609	0.0401527	NA	NA	3.27899	0.639766	7.38129	0.405982	0.195111	0.0550015	4.1023	0.683641	0.166648	1	32	0.32	100	32	26	11	9	5	3	14	0.917933
Athfil	50	0.714	70	45	55	0.45	6.33681	1.18046	NA	0.186286	7	93	0.07	2.90796	0.109531	0.0376659	3	97	0.03	7.31881	0.156406	0.0213705	NA	NA	2.99875	0.358484	7.35249	0.29203	0.119544	0.0397185	4.35373	0.457741	0.105138	1	48	0.48	100	48	20	14	4	7	5	2	0.817367
Brasyl	NA	NA	NA	100	0	1	6.27593	0	6.27593	0	100	0	1	2.86693	0	0	0	100	0	NA	NA	NA	2.86693	NA	4.53926	0	8	0	0	0	3.46074	0	0	4	100	1	100	0	0	0	100	0	0	0	0
Brasyl	100	0.116	862	91	9	0.91	6.47803	0.645886	6.47803	0.0997041	90	10	0.9	3.29844	0.250304	0.0758856	3	97	0.03	7.58892	0.130354	0.0171769	3.29844	NA	4.74962	0.716367	7.70297	0.281413	0.150826	0.036533	2.95335	0.689415	0.233435	4	65	0.65	100	0	14	10	65	2	0	9	0.6293
Brasyl	100	0.5	200	82	18	0.82	6.77067	0.778286	6.77067	0.11495	1	99	0.01	2.72412	NA	NA	2	98	0.02	7.40627	0.0405945	0.0054811	NA	NA	3.96204	0.646396	7.48222	0.248909	0.163147	0.0332667	3.52018	0.63195	0.179522	2	38	0.38	100	0	38	16	22	6	2	16	0.877333
Brasyl	100	0.714	140	80	20	0.8	7.01429	0.818836	7.01429	0.116738	2	98	0.02	3.05901	0.091536	0.0299234	0	100	0	NA	NA	NA	NA	NA	3.1712	0.377171	7.46382	0.166182	0.118936	0.0222651	4.29263	0.396198	0.0922974	2	59	0.59	100	9	59	9	11	1	3	8	0.7189
Brasyl	10	0.068	148	54	46	0.54	6.63954	0.888292	6.63954	0.133788	66	34	0.66	4.24167	0.486016	0.114581	32	68	0.32	6.58181	0.521009	0.0791589	4.24167	NA	4.35233	1.58511	7.09505	0.653768	0.364198	0.0921442	2.74272	1.68847	0.61562	1	26	0.26	100	26	26	9	3	16	3	17	0.9338
Brasyl	10	0.116	86	59	41	0.59	6.61732	0.973479	6.61732	0.147111	67	33	0.67	3.66029	0.368563	0.100692	25	75	0.25	6.71901	0.482307	0.0717824	3.66029	NA	4.47846	1.48701	7.06857	0.628794	0.332037	0.0889563	2.59011	1.56672	0.604886	2	33	0.33	100	22	33	8	6	12	1	18	0.916767
Brasyl	10	0.5	20	45	55	0.45	6.60246	0.745891	NA	0.112972	13	87	0.13	3.47821	0.255062	0.0733314	7	93	0.07	6.53713	0.370105	0.0566158	NA	NA	3.77714	0.874048	6.95631	0.434341	0.231405	0.0624385	3.17917	0.974538	0.306538	1	40	0.4	100	40	29	4	5	7	11	4	0.8554
Brasyl	25	0.068	370	76	24	0.76	6.86716	0.826029	6.86716	0.120287	83	17	0.83	4.03385	0.303945	0.0753486	21	79	0.21	7.068	0.401666	0.0568287	4.03385	NA	4.67614	1.38981	7.43774	0.460615	0.297213	0.0619294	2.7616	1.30899	0.473995	2	35	0.35	100	6	35	24	11	6	0	18	0.896233
Brasyl	25	0.116	115	67	33	0.67	6.63047	0.830257	6.63047	0.125218	60	40	0.6	3.36263	0.394918	0.117443	21	79	0.21	7.09235	0.311062	0.0438588	3.36263	NA	4.32486	1.2897	7.29615	0.524715	0.298207	0.0719167	2.97129	1.32542	0.446075	2	25	0.25	100	11	25	17	13	12	3	19	0.966233
Brasyl	25	0.5	50	68	32	0.68	6.78099	0.773599	6.78099	0.114083	14	86	0.14	3.06935	0.287743	0.0937474	4	96	0.04	7.13464	0.513682	0.0719983	NA	NA	3.92539	0.798205	7.20848	0.28117	0.203344	0.0390054	3.28309	0.845777	0.257616	2	46	0.46	100	20	46	12	4	6	5	7	0.841633
Brasyl	25	0.714	35	56	44	0.56	6.79029	0.817751	6.79029	0.12043	8	92	0.08	3.13734	0.133059	0.0424116	2	98	0.02	7.25985	0.117716	0.0162147	NA	NA	3.42693	0.513378	7.25327	0.196772	0.149807	0.0271287	3.82634	0.537538	0.140484	2	39	0.39	100	38	39	10	4	3	5	1	0.803133
Brasyl	50	0.068	739	84	16	0.84	6.8949	0.888653	6.8949	0.128886	90	10	0.9	4.06958	0.247248	0.0607552	27	73	0.27	7.30391	0.300807	0.0411844	4.06958	NA	5.01426	1.22701	7.62185	0.450885	0.244704	0.0591569	2.60759	1.07522	0.412344	2	34	0.34	100	0	34	15	30	5	0	16	0.867767
Brasyl	50	0.116	430	71	29	0.71	6.80377	0.805325	6.80377	0.118365	73	27	0.73	3.31198	0.334627	0.101035	10	90	0.1	7.38723	0.248656	0.0336603	3.31198	NA	4.56224	1.24767	7.45045	0.394969	0.273478	0.0530128	2.88821	1.0858	0.375941	2	29	0.29	100	0	29	19	20	3	0	29	0.8806
Brasyl	50	0.5	100	79	21	0.79	6.75914	0.805459	6.75914	0.119166	42	58	0.42	3.29672	0.26786	0.0812504	4	96	0.04	7.48329	0.117663	0.0157234	NA	NA	3.94415	0.730545	7.33154	0.234009	0.185222	0.0319181	3.38739	0.718244	0.212035	2	45	0.45	100	10	45	10	19	5	2	9	0.852133
Brasyl	50	0.714	70	78	22	0.78	6.64171	0.887648	6.64171	0.133647	6	94	0.06	3.00089	0.282954	0.0942898	1	99	0.01	7.41237	NA	NA	NA	NA	3.43996	0.477936	7.34188	0.194477	0.138937	0.0264887	3.90192	0.501606	0.128554	2	45	0.45	100	17	45	15	13	5	5	0	0.8449
Calaru	NA	NA	NA	0	100	0	NA	NA	NA	NA	0	100	0	NA	NA	NA	0	100	0	NA	NA	NA	NA	NA	2.44	0	8	0	0	0	5.56	0	0	6	100	1	100	0	0	0	0	0	100	0	0
Calaru	100	0.116	862	23	77	0.23	2.89735	0.411035	NA	0.141866	13	87	0.13	2.69929	0.154392	0.0571971	23	77	0.23	6.28915	0.352806	0.0560977	NA	NA	2.52973	0.151824	7.05137	1.60514	0.0600161	0.227635	4.52164	1.69209	0.374221	6	77	0.77	100	0	9	0	0	14	77	0	0.442633
Calaru	100	0.5	200	35	65	0.35	2.67394	0.301011	NA	0.112572	3	97	0.03	2.69503	0.0416962	0.0154715	0	100	0	NA	NA	NA	NA	NA	2.6123	0.14399	6.60404	1.1289	0.0551202	0.170942	3.99174	1.12276	0.281271	7	63	0.63	100	0	28	0	0	7	2	63	0.605967
Calaru	100	0.714	140	42	58	0.42	2.61817	0.153959	NA	0.0588039	0	100	0	NA	NA	NA	0	100	0	NA	NA	NA	NA	NA	2.60775	0.145621	7.0062	0.586928	0.0558418	0.0837726	4.39845	0.599088	0.136204	7	53	0.53	100	5	42	0	0	0	0	53	0.630233
Calaru	10	0.068	148	47	53	0.47	3.06396	0.567816	NA	0.185321	18	82	0.18	3.11592	0.282808	0.0907624	54	46	0.54	4.99825	0.480578	0.0961494	NA	4.99825	2.74246	0.332689	5.80804	1.79481	0.12131	0.309022	3.06558	1.77314	0.578402	1	28	0.28	100	28	24	13	3	7	14	11	0.944533
Calaru	10	0.116	86	43	57	0.43	3.13778	0.584084	NA	0.186146	37	63	0.37	3.00116	0.215109	0.0716753	60	40	0.6	5.75034	0.686514	0.119387	NA	5.75034	2.94159	0.365835	5.71883	1.64787	0.124366	0.288147	2.77724	1.64493	0.59229	2	22	0.22	100	19	22	6	3	12	21	17	0.960867
Calaru	10	0.5	20	42	58	0.42	3.31007	0.642309	NA	0.194047	4	96	0.04	2.95779	0.328287	0.110991	20	80	0.2	6.05687	0.832917	0.137516	NA	NA	3.00244	0.244254	6.05093	1.22724	0.081352	0.202818	3.04849	1.2454	0.408531	1	43	0.43	100	43	29	2	10	1	13	2	0.8204
Calaru	25	0.068	370	60	40	0.6	2.82634	0.437321	2.82634	0.154731	37	63	0.37	2.8856	0.200202	0.0693797	67	33	0.67	5.22664	0.73067	0.139797	NA	5.22664	2.71456	0.288135	5.36253	1.87792	0.106144	0.350192	2.64797	1.84065	0.695118	2	36	0.36	100	6	36	2	3	19	34	0	0.832767
Calaru	25	0.116	115	63	37	0.63	2.83683	0.385123	2.83683	0.135759	24	76	0.24	2.94155	0.177592	0.0603735	66	34	0.66	6.20092	0.692975	0.111754	NA	6.20092	2.73957	0.262044	5.31964	1.7241	0.0956516	0.324102	2.58007	1.71681	0.665412	2	39	0.39	100	3	39	3	0	21	32	2	0.815733
Calaru	25	0.5	50	57	43	0.57	3.05755	0.506416	3.05755	0.165628	8	92	0.08	2.91413	0.157814	0.0541549	11	89	0.11	6.5937	0.593005	0.089935	NA	NA	2.85742	0.218044	5.81999	1.1922	0.0763079	0.204846	2.96257	1.1986	0.40458	2	41	0.41	100	14	41	6	1	9	7	22	0.871733
Calaru	25	0.714	35	42	58	0.42	3.21502	0.632037	NA	0.196589	6	94	0.06	2.79199	0.138736	0.0496908	4	96	0.04	6.91824	0.565239	0.0817028	NA	NA	2.90745	0.208403	6.60417	0.809497	0.0716791	0.122574	3.69672	0.837672	0.226599	1	49	0.49	100	49	28	1	3	10	6	3	0.777
Calaru	50	0.068	739	62	38	0.62	2.68826	0.379141	2.68826	0.141036	17	83	0.17	2.91562	0.161188	0.0552844	66	34	0.66	5.2719	0.368388	0.0698778	NA	5.2719	2.56333	0.212459	5.47081	1.9338	0.0828842	0.353475	2.90748	1.96696	0.676518	2	42	0.42	100	1	42	0	2	18	35	2	0.7791
Calaru	50	0.116	430	58	42	0.58	2.77243	0.383718	2.77243	0.138405	23	77	0.23	2.85663	0.124722	0.0436604	57	43	0.57	6.32951	0.527323	0.0833118	NA	6.32951	2.66292	0.230386	5.58991	1.83159	0.0865163	0.327659	2.92699	1.84797	0.631354	6	41	0.41	100	0	35	0	0	23	41	1	0.7658
Calaru	50	0.5	100	58	42	0.58	2.84879	0.400121	2.84879	0.140453	37	63	0.37	3.07969	0.214861	0.0697672	5	95	0.05	7.03002	0.402832	0.0573018	NA	NA	2.7506	0.212898	6.01422	1.16246	0.0774005	0.193284	3.26362	1.14099	0.349608	2	44	0.44	100	3	44	3	1	10	2	37	0.766733
Calaru	50	0.714	70	53	47	0.53	2.84533	0.508402	2.84533	0.178679	7	93	0.07	2.77622	0.120392	0.0433654	0	100	0	NA	NA	NA	NA	NA	2.73542	0.200689	6.6811	0.733354	0.0733668	0.109766	3.94568	0.724497	0.183618	2	43	0.43	100	22	43	2	1	7	4	21	0.834867
Calpal	NA	NA	NA	3	97	0.03	4.99701	0	NA	0	100	0	1	3.89622	0.00483874	0.00124191	97	3	0.97	7.60974	0.000333523	4.38284e-05	3.89622	7.60974	4.36678	0.018921	7.14016	0.010987	0.00433294	0.00153876	2.77337	0.0229274	0.00826696	6	94	0.94	100	0	0	0	0	3	94	3	0.1337
Calpal	100	0.116	862	50	50	0.5	5.42197	0.614073	NA	0.113257	100	0	1	3.87116	0.0628896	0.0162457	38	62	0.38	7.63803	0.136678	0.0178944	3.87116	NA	4.19664	0.45548	7.21045	0.44699	0.108534	0.061992	3.01381	0.601249	0.199498	6	44	0.44	100	0	0	20	0	30	44	6	0.784933
Calpal	100	0.5	200	79	21	0.79	5.66508	0.4075	5.66508	0.071932	97	3	0.97	3.28484	0.172004	0.052363	0	100	0	NA	NA	NA	3.28484	NA	4.03064	0.171347	7.37175	0.264807	0.0425113	0.0359219	3.34112	0.355731	0.106471	3	58	0.58	100	0	0	58	6	15	0	21	0.6923
Calpal	100	0.714	140	98	2	0.98	5.66222	0.309516	5.66222	0.0546635	84	16	0.84	3.13183	0.192398	0.0614332	1	99	0.01	7.26518	NA	NA	3.13183	NA	3.83068	0.182133	7.26022	0.202038	0.0475459	0.0278281	3.42954	0.278955	0.0813387	3	81	0.81	100	0	0	81	9	8	0	2	0.383833
Calpal	10	0.068	148	84	16	0.84	5.67815	0.616804	5.67815	0.108628	98	2	0.98	4.16062	0.309414	0.0743674	34	66	0.34	6.57318	0.599937	0.0912704	4.16062	NA	4.3672	0.565476	6.96548	0.870311	0.129483	0.124946	2.59828	1.14441	0.440448	3	51	0.51	100	2	2	51	12	19	11	3	0.7882
Calpal	10	0.116	86	79	21	0.79	5.64814	0.657488	5.64814	0.116408	94	6	0.94	3.91825	0.326148	0.0832381	25	75	0.25	6.77551	0.549363	0.0810806	3.91825	NA	4.27794	0.721317	6.89241	0.719834	0.168613	0.104439	2.61447	1.10158	0.421338	3	44	0.44	100	5	4	44	14	17	7	9	0.864267
Calpal	10	0.5	20	70	30	0.7	5.94548	0.813761	5.94548	0.136871	49	51	0.49	3.78351	0.35725	0.0944228	10	90	0.1	6.57019	0.529404	0.0805766	NA	NA	4.24326	0.612399	6.84987	0.465636	0.144323	0.0679773	2.60661	0.816369	0.313192	3	25	0.25	100	13	22	25	13	10	7	10	0.9688
Calpal	25	0.068	370	81	19	0.81	5.7383	0.485992	5.7383	0.0846927	100	0	1	4.07377	0.198259	0.0486671	41	59	0.41	6.99527	0.418922	0.0598865	4.07377	NA	4.29807	0.409497	7.13164	0.723897	0.0952746	0.101505	2.83357	0.946127	0.333899	3	48	0.48	100	0	0	48	22	11	17	2	0.7931
Calpal	25	0.116	115	86	14	0.86	5.6352	0.565765	5.6352	0.100398	100	0	1	3.88934	0.237309	0.0610153	23	77	0.23	7.13001	0.383809	0.0538301	3.88934	NA	4.26643	0.454744	7.0545	0.701766	0.106586	0.0994777	2.78807	0.922657	0.33093	3	53	0.53	100	0	2	53	13	18	13	1	0.761133
Calpal	25	0.5	50	86	14	0.86	5.81106	0.608993	5.81106	0.104799	71	29	0.71	3.50496	0.36721	0.104769	3	97	0.03	7.07518	0.581107	0.0821332	3.50496	NA	4.12924	0.46808	7.05458	0.32032	0.113357	0.045406	2.92534	0.601644	0.205666	3	52	0.52	100	4	9	52	15	10	0	10	0.7903
Calpal	25	0.714	35	88	12	0.88	5.71902	0.886631	5.71902	0.155032	57	43	0.57	3.45556	0.289718	0.0838413	5	95	0.05	7.17947	0.102837	0.0143237	3.45556	NA	3.86569	0.348674	7.01192	0.233507	0.090197	0.0333014	3.14623	0.452867	0.143939	3	36	0.36	100	5	17	36	17	18	6	1	0.903
Calpal	50	0.068	739	77	23	0.77	5.72751	0.562441	5.72751	0.0981999	100	0	1	4.0824	0.147076	0.0360268	42	58	0.42	7.33496	0.344194	0.0469251	4.0824	NA	4.29659	0.257417	7.26467	0.682581	0.059912	0.0939589	2.96808	0.827623	0.278841	3	46	0.46	100	0	0	46	9	22	20	3	0.806167
Calpal	50	0.116	430	60	40	0.6	5.7396	0.515213	5.7396	0.0897647	100	0	1	3.86595	0.120111	0.0310688	23	77	0.23	7.4604	0.255357	0.0342283	3.86595	NA	4.18381	0.425494	7.31367	0.559315	0.1017	0.0764753	3.12986	0.752943	0.240568	3	41	0.41	100	0	0	41	7	12	34	6	0.808967
Calpal	50	0.5	100	90	10	0.9	5.71948	0.493024	5.71948	0.0862009	90	10	0.9	3.36227	0.271687	0.0808046	2	98	0.02	7.29587	0.141132	0.019344	3.36227	NA	4.07188	0.250679	7.20309	0.292683	0.0615634	0.0406329	3.13121	0.428316	0.136789	3	67	0.67	100	0	2	67	6	15	0	10	0.600367
Calpal	50	0.714	70	96	4	0.96	5.59231	0.637381	5.59231	0.113975	58	42	0.58	3.397	0.22957	0.0675802	5	95	0.05	7.44821	0.091373	0.0122678	3.397	NA	3.84443	0.248142	7.17736	0.214742	0.0645458	0.0299193	3.33293	0.353548	0.106077	3	62	0.62	100	1	4	62	11	19	2	1	0.6594
Calvil	NA	NA	NA	64	36	0.64	7.99995	0	7.99995	0	64	36	0.64	5.56607	0	0	36	64	0.36	7.42866	0	0	5.56607	NA	4.96374	1.90234	7.88876	0.149011	0.383247	0.0188891	2.92502	1.75333	0.599424	2	64	0.64	100	0	64	0	0	0	0	36	0.5376
Calvil	10	0.068	148	52	48	0.52	6.65721	0.796545	6.65721	0.119651	62	38	0.62	4.3099	0.338278	0.0784887	18	82	0.18	6.72123	0.666471	0.0991591	4.3099	NA	4.20015	1.47982	7.30517	0.546376	0.352326	0.074793	3.10502	1.5318	0.493329	1	23	0.23	100	23	23	20	3	6	5	20	0.941733
Calvil	10	0.116	86	36	64	0.36	6.71946	0.93938	NA	0.1398	45	55	0.45	3.6894	0.480822	0.130325	14	86	0.14	6.68048	0.488874	0.0731795	NA	NA	3.81156	1.45445	7.18643	0.528881	0.38159	0.0735944	3.37487	1.46848	0.435122	1	30	0.3	100	30	21	10	3	2	7	27	0.906267
Calvil	10	0.5	20	46	54	0.46	6.2362	1.03594	NA	0.166118	19	81	0.19	3.66625	0.356883	0.0973427	2	98	0.02	6.36537	0.152168	0.0239056	NA	NA	3.63952	0.875164	7.03598	0.448276	0.240462	0.0637119	3.39646	0.969178	0.28535	1	40	0.4	100	40	24	13	7	2	7	7	0.875467
Calvil	25	0.068	370	46	54	0.46	7.26815	0.758435	NA	0.104351	52	48	0.52	4.08544	0.237859	0.0582213	18	82	0.18	7.02661	0.591938	0.0842424	4.08544	NA	4.04927	1.65675	7.49563	0.51047	0.409147	0.0681023	3.44636	1.58664	0.460381	7	41	0.41	100	10	33	8	4	1	3	41	0.821333
Calvil	25	0.116	115	31	69	0.31	6.94915	0.866111	NA	0.124636	38	62	0.38	3.33704	0.424017	0.127064	7	93	0.07	7.37328	0.275859	0.0374133	NA	NA	3.66757	1.39314	7.40469	0.423986	0.379855	0.0572591	3.73712	1.40103	0.374894	7	45	0.45	100	14	20	4	6	1	10	45	0.843033
Calvil	25	0.5	50	45	55	0.45	6.91092	0.740042	NA	0.107083	9	91	0.09	3.21624	0.324269	0.100822	2	98	0.02	7.46768	0.168581	0.0225748	NA	NA	3.52264	0.944697	7.24079	0.341053	0.268179	0.0471016	3.71815	0.9461	0.254454	1	33	0.33	100	33	32	6	5	2	1	21	0.861
Calvil	25	0.714	35	50	50	0.5	6.84978	0.8638	NA	0.126106	3	97	0.03	3.30043	0.489143	0.148206	1	99	0.01	7.55439	NA	NA	NA	NA	3.23468	0.593811	7.2883	0.151236	0.183577	0.0207506	4.05362	0.599294	0.147842	1	45	0.45	100	45	37	5	5	3	5	0	0.7609
Calvil	50	0.068	739	37	63	0.37	7.84324	0.20621	NA	0.0262914	44	56	0.44	3.99793	0.0487266	0.012188	0	100	0	NA	NA	NA	NA	NA	3.87572	1.77637	7.83411	0.193588	0.458332	0.0247109	3.95839	1.76603	0.446149	7	63	0.63	100	0	37	0	0	0	0	63	0.5439
Calvil	50	0.116	430	39	61	0.39	7.67949	0.198917	NA	0.0259024	29	71	0.29	2.82068	0.240288	0.0851879	0	100	0	NA	NA	NA	NA	NA	4.10992	1.57951	7.69003	0.199088	0.384318	0.0258891	3.58011	1.60953	0.449576	7	61	0.61	100	0	39	0	0	0	0	61	0.5551
Calvil	50	0.5	100	64	36	0.64	7.372	0.283666	7.372	0.0384789	34	66	0.34	3.21458	0.265935	0.0827278	6	94	0.06	7.3061	0.288769	0.0395244	NA	NA	3.70532	0.880546	7.43095	0.141775	0.237644	0.019079	3.72563	0.896741	0.240695	2	60	0.6	100	15	60	0	2	2	1	20	0.6727
Calvil	50	0.714	70	56	44	0.56	7.17609	0.592214	7.17609	0.082526	0	100	0	NA	NA	NA	1	99	0.01	7.75597	NA	NA	NA	NA	3.03107	0.562246	7.40375	0.06047	0.185494	0.00816748	4.37269	0.56913	0.130156	2	46	0.46	100	36	46	0	6	4	3	5	0.758567
Caracu	NA	NA	NA	100	0	1	6.14015	0	6.14015	0	100	0	1	3.82271	0	0	0	100	0	NA	NA	NA	3.82271	NA	3.82584	0	8	0	0	0	4.17417	0	0	3	100	1	100	0	0	100	0	0	0	0	0
Caracu	10	0.068	148	58	42	0.58	6.22984	0.849558	6.22984	0.136369	79	21	0.79	4.07843	0.399919	0.098057	31	69	0.31	6.65524	0.462703	0.0695246	4.07843	NA	4.15352	1.24809	7.12574	0.622421	0.30049	0.0873483	2.97222	1.44542	0.486311	3	25	0.25	100	20	14	25	8	11	9	13	0.973467
Caracu	10	0.116	86	63	37	0.63	6.23909	0.939979	6.23909	0.15066	78	22	0.78	3.72437	0.430503	0.115591	20	80	0.2	6.78389	0.549198	0.0809561	3.72437	NA	4.34452	1.24217	7.06131	0.621613	0.285917	0.0880308	2.71679	1.38647	0.510334	3	24	0.24	100	19	20	24	10	9	5	13	0.966933
Caracu	10	0.5	20	60	40	0.6	6.34204	0.892285	6.34204	0.140694	23	77	0.23	3.50369	0.442355	0.126254	7	93	0.07	7.00886	0.564293	0.0805114	NA	NA	4.05361	0.780842	6.93867	0.3749	0.192629	0.0540305	2.88506	0.867862	0.300813	2	32	0.32	100	31	32	10	10	8	5	4	0.8995
Caracu	25	0.068	370	93	7	0.93	6.15158	0.810844	6.15158	0.131811	99	1	0.99	3.85701	0.337107	0.0874011	18	82	0.18	6.94695	0.392418	0.0564878	3.85701	NA	4.32378	1.01536	7.47355	0.531855	0.234833	0.071165	3.14977	1.16752	0.370668	3	59	0.59	100	1	17	59	12	5	3	3	0.7049
Caracu	25	0.116	115	90	10	0.9	6.21967	0.754672	6.21967	0.121336	91	9	0.91	3.49684	0.277183	0.0792666	15	85	0.15	7.20854	0.280442	0.0389042	3.49684	NA	4.33665	0.982322	7.38586	0.382964	0.226516	0.0518509	3.04921	1.05758	0.346838	3	56	0.56	100	2	17	56	10	7	2	6	0.744567
Caracu	25	0.5	50	81	19	0.81	6.14875	0.878623	6.14875	0.142895	31	69	0.31	3.25968	0.241536	0.074098	8	92	0.08	7.27085	0.126616	0.0174142	NA	NA	3.98438	0.64486	7.14664	0.28347	0.161847	0.0396648	3.16226	0.723906	0.22892	3	31	0.31	100	13	25	31	13	12	1	5	0.922367
Caracu	25	0.714	35	63	37	0.63	6.17844	1.10237	6.17844	0.178422	18	82	0.18	3.24557	0.201014	0.0619348	3	97	0.03	7.12457	0.156378	0.0219492	NA	NA	3.56529	0.399137	7.1185	0.215087	0.111951	0.0302152	3.55321	0.463005	0.130306	2	29	0.29	100	28	29	15	6	13	9	0	0.917467
Caracu	50	0.068	739	100	0	1	6.13905	0.282939	6.13905	0.0460884	100	0	1	3.84245	0.190787	0.0496525	5	95	0.05	7.57411	0.362957	0.0479208	3.84245	NA	4.00274	0.342542	7.77951	0.263201	0.0855769	0.0338326	3.77677	0.508681	0.134687	3	92	0.92	100	0	0	92	8	0	0	0	0.171733
Caracu	50	0.116	430	99	1	0.99	6.03447	0.462256	6.03447	0.0766025	100	0	1	3.47067	0.170628	0.0491628	5	95	0.05	7.50047	0.191042	0.0254706	3.47067	NA	3.99015	0.647346	7.66136	0.285792	0.162236	0.0373031	3.67121	0.7781	0.211946	3	85	0.85	100	0	5	85	7	2	0	1	0.314533
Caracu	50	0.5	100	98	2	0.98	5.98801	0.664204	5.98801	0.110922	75	25	0.75	3.11299	0.198445	0.0637472	5	95	0.05	7.45043	0.0881385	0.01183	3.11299	NA	3.84332	0.500856	7.33552	0.219454	0.130319	0.0299166	3.4922	0.602196	0.17244	3	66	0.66	100	1	16	66	9	7	0	1	0.6132
Caracu	50	0.714	70	90	10	0.9	5.9015	0.756083	5.9015	0.128117	41	59	0.41	3.14525	0.167331	0.0532011	1	99	0.01	7.46279	NA	NA	NA	NA	3.55918	0.271338	7.22368	0.132826	0.0762362	0.0183876	3.6645	0.344469	0.0940017	3	57	0.57	100	6	18	57	7	8	4	0	0.730567
Carama	NA	NA	NA	100	0	1	5.05457	0	5.05457	0	100	0	1	3.79261	0	0	0	100	0	NA	NA	NA	3.79261	NA	4.26985	0	6.76715	0	0	0	2.49729	0	0	5	100	1	100	0	0	0	0	100	0	0	0
Carama	100	0.116	862	87	13	0.87	5.24723	0.392865	5.24723	0.0748709	100	0	1	3.78891	0.0667511	0.0176175	29	71	0.29	7.48057	0.172543	0.0230655	3.78891	NA	4.26033	0.35752	6.84517	0.467958	0.0839184	0.0683632	2.58484	0.629233	0.243432	5	64	0.64	100	0	0	9	14	64	7	6	0.646567
Carama	100	0.5	200	91	9	0.91	5.55907	0.416471	5.55907	0.0749174	78	22	0.78	3.10242	0.170744	0.0550358	0	100	0	NA	NA	NA	3.10242	NA	4.04495	0.199562	7.22143	0.355537	0.0493362	0.0492336	3.17648	0.503993	0.158664	3	41	0.41	100	0	0	41	28	22	0	9	0.813167
Carama	100	0.714	140	99	1	0.99	5.59608	0.545021	5.59608	0.0973934	51	49	0.51	3.00167	0.186062	0.0619863	7	93	0.07	7.35024	0.176719	0.0240426	3.00167	NA	3.78833	0.207501	7.22021	0.202804	0.0547737	0.0280883	3.43188	0.307927	0.0897252	3	52	0.52	100	0	1	52	16	30	0	1	0.7161
Carama	10	0.068	148	79	21	0.79	5.62447	0.561644	5.62447	0.0998573	95	5	0.95	4.13947	0.295077	0.0712838	48	52	0.48	6.62473	0.499534	0.0754044	4.13947	NA	4.34116	0.689322	6.80684	0.809696	0.158788	0.118953	2.46568	1.18187	0.479328	3	38	0.38	100	4	1	38	20	20	9	8	0.885967
Carama	10	0.116	86	70	30	0.7	5.58036	0.750407	5.58036	0.134473	90	10	0.9	3.95725	0.336129	0.08494	36	64	0.36	6.8712	0.496306	0.0722299	3.95725	NA	4.23749	0.782379	6.81877	0.794018	0.184633	0.116446	2.58128	1.15674	0.448126	3	32	0.32	100	8	4	32	16	18	9	13	0.941033
Carama	10	0.5	20	69	31	0.69	5.84038	0.911697	5.84038	0.156102	50	50	0.5	3.61741	0.417924	0.115531	17	83	0.17	6.7413	0.537977	0.0798032	NA	NA	4.20578	0.605887	6.66488	0.548244	0.14406	0.0822587	2.4591	0.737228	0.299796	4	23	0.23	100	12	22	13	23	11	6	13	0.973933
Carama	25	0.068	370	95	5	0.95	5.71556	0.463262	5.71556	0.0810529	100	0	1	4.05695	0.209735	0.0516977	57	43	0.57	6.89062	0.383223	0.0556152	4.05695	6.89062	4.35938	0.476871	6.94846	0.746463	0.10939	0.107429	2.58908	1.02624	0.396371	4	44	0.44	100	0	0	41	44	10	4	1	0.731033
Carama	25	0.116	115	87	13	0.87	5.65609	0.54557	5.65609	0.0964571	100	0	1	3.76856	0.25092	0.0665825	44	56	0.44	7.03229	0.319383	0.0454166	3.76856	NA	4.34679	0.442805	6.91463	0.723247	0.101869	0.104597	2.56784	0.946169	0.368469	3	38	0.38	100	0	1	38	35	13	8	5	0.825067
Carama	25	0.5	50	90	10	0.9	5.72342	0.605816	5.72342	0.105849	64	36	0.64	3.4359	0.375344	0.109242	10	90	0.1	6.99164	0.36923	0.0528102	3.4359	NA	4.14814	0.428124	6.96794	0.351173	0.103209	0.0503984	2.8198	0.581949	0.206379	3	46	0.46	100	0	5	46	20	19	1	9	0.818533
Carama	25	0.714	35	87	13	0.87	5.93585	0.925787	5.93585	0.155965	35	65	0.35	3.44651	0.387271	0.112366	6	94	0.06	7.21487	0.105601	0.0146365	NA	NA	3.88752	0.395081	6.9203	0.234813	0.101628	0.0339311	3.03278	0.446219	0.147132	2	27	0.27	100	12	27	23	16	21	1	0	0.921667
Carama	50	0.068	739	90	10	0.9	5.54986	0.577897	5.54986	0.104128	100	0	1	4.01551	0.136153	0.0339069	54	46	0.54	7.04361	0.331096	0.0470065	4.01551	7.04361	4.24953	0.320238	7.00447	0.782237	0.0753584	0.111677	2.75494	0.958699	0.347993	3	36	0.36	100	0	0	36	28	26	5	5	0.8393
Carama	50	0.116	430	85	15	0.85	5.65189	0.467172	5.65189	0.0826577	100	0	1	3.75873	0.147674	0.0392884	36	64	0.36	7.27232	0.293252	0.0403245	3.75873	NA	4.25129	0.397656	7.03165	0.651235	0.0935377	0.0926148	2.78036	0.895382	0.322038	3	38	0.38	100	0	0	38	32	15	11	4	0.8365
Carama	50	0.5	100	88	12	0.88	5.70399	0.520633	5.70399	0.0912753	76	24	0.76	3.1666	0.306721	0.0968615	4	96	0.04	7.23897	0.13995	0.0193328	3.1666	NA	4.11525	0.331149	7.06668	0.35682	0.0804687	0.0504932	2.95143	0.564249	0.191178	3	44	0.44	100	0	4	44	28	12	0	12	0.813867
Carama	50	0.714	70	96	4	0.96	5.70456	0.735856	5.70456	0.128994	38	62	0.38	3.20527	0.277759	0.086657	5	95	0.05	7.18391	0.0927798	0.012915	NA	NA	3.85484	0.28206	7.08538	0.262912	0.0731704	0.0371062	3.23054	0.411721	0.127446	3	42	0.42	100	3	12	42	21	21	0	1	0.84
Carelo	NA	NA	NA	0	100	0	NA	NA	NA	NA	100	0	1	3.54616	0	0	100	0	1	6.5943	0	0	3.54616	6.5943	2.44	0	5.76868	0	0	0	3.32868	0	0	7	100	1	100	0	0	0	0	0	0	100	0
Carelo	100	0.116	862	2	98	0.02	5.18302	0.0390273	NA	0.00752985	36	64	0.36	3.06787	0.312673	0.101919	62	38	0.62	7.16986	0.224109	0.0312571	NA	7.16986	2.76206	0.695739	6.82404	0.983108	0.251892	0.144065	4.06198	0.965379	0.237662	7	97	0.97	100	0	0	0	2	0	1	97	0.0683667
Carelo	100	0.5	200	14	86	0.14	5.24756	0.238785	NA	0.045504	1	99	0.01	2.89096	NA	NA	0	100	0	NA	NA	NA	NA	NA	2.86381	0.615776	6.65413	0.731632	0.21502	0.109951	3.79032	0.734285	0.193726	7	86	0.86	100	0	0	0	13	1	0	86	0.283967
Carelo	100	0.714	140	26	74	0.26	5.62458	0.87949	NA	0.156365	0	100	0	NA	NA	NA	1	99	0.01	7.97587	NA	NA	NA	NA	2.82001	0.411187	7.234	0.440345	0.145811	0.0608717	4.41399	0.484747	0.109821	7	63	0.63	100	6	4	0	22	0	5	63	0.638167
Carelo	10	0.068	148	47	53	0.47	5.42248	0.706384	NA	0.13027	60	40	0.6	3.96118	0.238921	0.0603155	60	40	0.6	6.19031	0.53459	0.0863591	3.96118	6.19031	3.67764	1.01652	6.50921	0.965958	0.276406	0.148399	2.83157	1.50034	0.529863	7	32	0.32	100	14	2	11	17	17	7	32	0.9366
Carelo	10	0.116	86	48	52	0.48	5.36643	0.686213	NA	0.127872	67	33	0.67	3.76105	0.417887	0.111109	64	36	0.64	6.33192	0.524924	0.0829012	3.76105	6.33192	3.84857	0.971408	6.31571	0.877861	0.252408	0.138996	2.46714	1.31251	0.531998	7	28	0.28	100	13	1	9	16	22	11	28	0.945467
Carelo	10	0.5	20	44	56	0.44	5.83733	1.19558	NA	0.204817	20	80	0.2	3.4875	0.357931	0.102633	10	90	0.1	6.1446	0.488381	0.0794814	NA	NA	3.56739	0.817501	6.67167	0.658986	0.229159	0.0987738	3.10428	0.966001	0.311183	1	37	0.37	100	37	17	6	16	5	11	8	0.914667
Carelo	25	0.068	370	39	61	0.39	5.26338	0.44092	NA	0.0837712	53	47	0.53	3.88904	0.186205	0.0478794	78	22	0.78	6.19712	0.43247	0.0697856	3.88904	6.19712	3.36838	0.899559	6.21203	0.865912	0.26706	0.139393	2.84365	1.04036	0.365852	7	54	0.54	100	2	0	7	25	7	5	54	0.738733
Carelo	25	0.116	115	38	62	0.38	5.29366	0.586445	NA	0.110783	52	48	0.52	3.48244	0.300405	0.0862629	60	40	0.6	6.8535	0.329068	0.0480145	3.48244	6.8535	3.44007	0.919001	6.49056	0.774126	0.267146	0.11927	3.05049	1.01882	0.333986	7	51	0.51	100	7	1	4	26	7	4	51	0.769067
Carelo	25	0.5	50	40	60	0.4	5.46199	0.758806	NA	0.138925	13	87	0.13	3.37377	0.212844	0.0630879	10	90	0.1	6.83283	0.64676	0.0946549	NA	NA	3.37072	0.729945	6.64445	0.687772	0.216555	0.103511	3.27373	0.815863	0.249215	7	46	0.46	100	10	5	8	16	11	4	46	0.8519
Carelo	25	0.714	35	52	48	0.52	5.81295	1.34177	5.81295	0.230824	10	90	0.1	3.32036	0.258435	0.0778335	6	94	0.06	6.76389	0.367502	0.054333	NA	NA	3.16796	0.596132	6.96393	0.479391	0.188175	0.0688391	3.79597	0.772663	0.203548	1	35	0.35	100	35	23	12	10	7	12	1	0.910933
Carelo	50	0.068	739	25	75	0.25	5.14204	0.190825	NA	0.0371107	64	36	0.64	3.89216	0.137414	0.0353052	88	12	0.88	6.41913	0.398397	0.062064	3.89216	6.41913	3.17349	0.859668	6.28765	0.770483	0.27089	0.122539	3.11416	0.837346	0.268883	7	72	0.72	100	0	0	0	22	3	3	72	0.5033
Carelo	50	0.116	430	25	75	0.25	5.32668	0.307846	NA	0.0577932	51	49	0.51	3.43765	0.221661	0.0644803	58	42	0.58	6.98841	0.329056	0.0470859	3.43765	6.98841	3.32867	0.870595	6.55967	0.84825	0.261544	0.129313	3.231	0.84636	0.26195	7	64	0.64	100	0	0	2	22	1	11	64	0.617633
Carelo	50	0.5	100	27	73	0.27	5.60065	0.863585	NA	0.154194	14	86	0.14	2.99996	0.237401	0.0791346	3	97	0.03	7.29334	0.23128	0.0317112	NA	NA	3.16777	0.682355	6.62139	0.730311	0.215405	0.110296	3.45362	0.614929	0.178053	7	66	0.66	100	5	4	2	16	5	2	66	0.619967
Carelo	50	0.714	70	33	67	0.33	5.61797	1.01416	NA	0.180521	0	100	0	NA	NA	NA	3	97	0.03	7.07056	0.076609	0.0108349	NA	NA	2.95177	0.481972	7.07829	0.43664	0.163282	0.0616872	4.12652	0.611939	0.148294	7	34	0.34	100	25	7	4	18	4	8	34	0.904167
Carpan	NA	NA	NA	100	0	1	4.64163	0	4.64163	0	100	0	1	4.01137	0	0	100	0	1	5.27175	0	0	4.01137	5.27175	4.22789	0	5.05537	0	0	0	0.827479	0	0	4	100	1	100	0	0	0	100	0	0	0	0
Carpan	10	0.068	148	79	21	0.79	4.63851	0.264537	4.63851	0.0570306	98	2	0.98	3.80838	0.27737	0.0728315	100	0	1	5.38648	0.354946	0.0658958	3.80838	5.38648	4.06832	0.524659	5.27814	0.78003	0.128962	0.147785	1.20982	1.00094	0.827349	4	54	0.54	100	0	0	1	54	24	0	21	0.7077
Carpan	10	0.116	86	83	17	0.83	4.7291	0.259273	4.7291	0.054825	100	0	1	3.68044	0.339231	0.0921712	100	0	1	5.50969	0.359582	0.0652636	3.68044	5.50969	4.17427	0.467567	5.1839	0.515446	0.112012	0.099432	1.00963	0.71778	0.710933	4	52	0.52	100	0	0	0	52	31	0	17	0.705367
Carpan	10	0.5	20	88	12	0.88	4.6599	0.417169	4.6599	0.0895231	43	57	0.43	3.52587	0.345302	0.0979339	78	22	0.78	5.85933	0.48138	0.0821562	NA	5.85933	3.89786	0.336241	5.39737	0.496631	0.0862631	0.0920135	1.49951	0.625564	0.417179	4	65	0.65	100	6	7	5	65	11	2	4	0.644467
Carpan	25	0.068	370	86	14	0.86	4.70336	0.126913	4.70336	0.0269836	97	3	0.97	3.83367	0.129366	0.0337446	97	3	0.97	5.37306	0.153231	0.0285184	3.83367	5.37306	4.09094	0.54734	5.15236	0.490968	0.133793	0.09529	1.06142	0.73854	0.695804	4	67	0.67	100	0	0	0	67	19	0	14	0.577967
Carpan	25	0.116	115	87	13	0.87	4.6979	0.122623	4.6979	0.0261016	97	3	0.97	3.62813	0.16365	0.0451058	99	1	0.99	5.5238	0.202799	0.0367137	3.62813	5.5238	4.15211	0.412592	5.2607	0.649424	0.0993693	0.123448	1.10859	0.74994	0.676481	4	68	0.68	100	0	0	0	68	19	0	13	0.565367
Carpan	25	0.5	50	97	3	0.97	4.66473	0.287997	4.66473	0.0617393	60	40	0.6	3.17202	0.26795	0.0844732	97	3	0.97	6.17965	0.455258	0.0736705	3.17202	6.17965	3.91262	0.224609	5.3582	0.237514	0.0574064	0.0443272	1.44558	0.31472	0.217712	4	66	0.66	100	0	0	2	66	29	0	3	0.558833
Carpan	25	0.714	35	92	8	0.92	4.65884	0.415014	4.65884	0.089081	25	75	0.25	3.1762	0.245691	0.0773538	60	40	0.6	6.24264	0.512255	0.0820574	NA	6.24264	3.66796	0.223595	5.68008	0.447037	0.0609588	0.0787026	2.01212	0.538361	0.267559	4	60	0.6	100	4	3	6	60	23	3	1	0.676667
Carpan	50	0.068	739	100	0	1	4.64224	0.020632	4.64224	0.0044444	100	0	1	3.8546	0.0196022	0.00508541	100	0	1	5.42354	0.0277636	0.00511909	3.8546	5.42354	4.22163	0.0259703	5.06087	0.0184985	0.00615173	0.0036552	0.83924	0.0283378	0.0337661	4	98	0.98	100	0	0	0	98	2	0	0	0.0457333
Carpan	50	0.116	430	98	2	0.98	4.6419	0.0276004	4.6419	0.00594593	100	0	1	3.66789	0.0376143	0.010255	100	0	1	5.60402	0.0433601	0.00773732	3.66789	5.60402	4.16514	0.245214	5.08221	0.0297523	0.0588729	0.0058542	0.91707	0.24339	0.2654	4	97	0.97	100	0	0	0	97	1	0	2	0.0683667
Carpan	50	0.5	100	99	1	0.99	4.62914	0.0903035	4.62914	0.0195076	86	14	0.86	3.00198	0.0986956	0.0328769	100	0	1	6.28275	0.143434	0.0228298	3.00198	6.28275	3.92429	0.0706287	5.35831	0.234355	0.0179978	0.0437367	1.43402	0.221408	0.154397	4	97	0.97	100	0	0	0	97	2	0	1	0.0683667
Carpan	50	0.714	70	100	0	1	4.60642	0.227262	4.60642	0.049336	18	82	0.18	2.82478	0.224256	0.0793889	89	11	0.89	6.56589	0.218005	0.0332027	NA	6.56589	3.67223	0.115671	5.55996	0.143377	0.0314988	0.0257875	1.88773	0.126138	0.0668199	4	86	0.86	100	0	0	0	86	14	0	0	0.280933
Carpra	NA	NA	NA	100	0	1	5.43422	0.416195	5.43422	0.0765879	100	0	1	3.75048	0.0198782	0.00530016	0	100	0	NA	NA	NA	3.75048	NA	4.28758	0.103526	7.27565	0.363998	0.0241455	0.0500296	2.98808	0.467524	0.156463	5	80	0.8	100	0	0	20	0	80	0	0	0.373333
Carpra	100	0.116	862	81	19	0.81	5.8948	0.377663	5.8948	0.0640671	100	0	1	3.78377	0.0705673	0.01865	20	80	0.2	7.44293	0.0928972	0.0124813	3.78377	NA	4.32116	0.273158	7.46059	0.610682	0.063214	0.0818544	3.13943	0.808642	0.257576	3	49	0.49	100	0	0	49	21	11	19	0	0.778867
Carpra	100	0.5	200	90	10	0.9	5.76553	0.33914	5.76553	0.0588221	85	15	0.85	3.1397	0.208071	0.066271	0	100	0	NA	NA	NA	3.1397	NA	3.96896	0.321351	7.37983	0.372175	0.0809661	0.0504313	3.41087	0.519079	0.152184	3	61	0.61	100	0	0	61	21	8	0	10	0.661967
Carpra	100	0.714	140	98	2	0.98	5.73948	0.505394	5.73948	0.0880556	58	42	0.58	3.10553	0.159893	0.0514866	1	99	0.01	7.28219	NA	NA	3.10553	NA	3.78132	0.224995	7.34331	0.157985	0.0595018	0.0215141	3.56199	0.295707	0.0830173	3	70	0.7	100	0	4	70	14	10	0	2	0.558133
Carpra	10	0.068	148	88	12	0.88	5.9107	0.75193	5.9107	0.127215	96	4	0.96	4.19225	0.294392	0.0702229	37	63	0.37	6.46004	0.406974	0.0629987	4.19225	NA	4.5826	0.862405	6.92268	0.768309	0.188191	0.110984	2.34008	1.15625	0.494106	3	44	0.44	100	4	9	44	22	13	6	2	0.848633
Carpra	10	0.116	86	74	26	0.74	5.94079	0.745994	5.94079	0.125571	92	8	0.92	3.9348	0.40395	0.102661	31	69	0.31	6.60789	0.512938	0.0776251	3.9348	NA	4.52765	0.902239	6.91312	0.719637	0.199273	0.104097	2.38547	1.19304	0.500129	3	32	0.32	100	7	11	32	12	19	10	9	0.947333
Carpra	10	0.5	20	80	20	0.8	5.89981	0.91063	5.89981	0.154349	52	48	0.52	3.66534	0.39871	0.108778	16	84	0.16	6.7146	0.369078	0.0549666	3.66534	NA	4.27497	0.621949	6.74434	0.493574	0.145486	0.0731835	2.46937	0.767291	0.310723	2	28	0.28	100	12	28	19	22	11	1	7	0.939867
Carpra	25	0.068	370	85	15	0.85	5.81363	0.498127	5.81363	0.0856827	99	1	0.99	4.04483	0.245403	0.0606707	33	67	0.33	6.80586	0.398249	0.0585155	4.04483	NA	4.28639	0.518397	7.24686	0.737411	0.12094	0.101756	2.96047	1.04547	0.353142	3	51	0.51	100	0	1	51	28	5	13	2	0.748533
Carpra	25	0.116	115	86	14	0.86	5.84739	0.41518	5.84739	0.0710027	99	1	0.99	3.82553	0.207356	0.0542032	25	75	0.25	7.34396	0.248747	0.0338709	3.82553	NA	4.28249	0.502408	7.22928	0.610633	0.117317	0.0844667	2.94679	0.909806	0.308745	3	55	0.55	100	0	1	55	27	3	9	5	0.715167
Carpra	25	0.5	50	93	7	0.93	5.75554	0.686532	5.75554	0.119282	70	30	0.7	3.43428	0.25837	0.0752325	0	100	0	NA	NA	NA	3.43428	NA	4.09855	0.474012	7.07936	0.405027	0.115654	0.0572124	2.98081	0.659726	0.221324	3	54	0.54	100	2	11	54	20	8	0	5	0.754833
Carpra	25	0.714	35	82	18	0.82	6.01896	0.900558	6.01896	0.14962	41	59	0.41	3.42985	0.310484	0.0905241	4	96	0.04	7.22511	0.182767	0.025296	NA	NA	3.83303	0.393746	7.10323	0.222201	0.102724	0.0312817	3.2702	0.415132	0.126944	3	36	0.36	100	13	25	36	12	9	4	1	0.8946
Carpra	50	0.068	739	79	21	0.79	5.90815	0.316551	5.90815	0.0535787	100	0	1	4.04846	0.176136	0.0435068	32	68	0.32	7.09071	0.309954	0.0437126	4.04846	NA	4.29798	0.396689	7.45154	0.645688	0.0922967	0.0866516	3.15356	0.926171	0.293691	3	50	0.5	100	0	0	50	28	1	21	0	0.731967
Carpra	50	0.116	430	86	14	0.86	5.79171	0.348571	5.79171	0.0601845	100	0	1	3.7807	0.125152	0.0331028	29	71	0.29	7.36241	0.223338	0.0303349	3.7807	NA	4.28244	0.380087	7.26282	0.629331	0.0887547	0.0866511	2.98038	0.907466	0.30448	3	47	0.47	100	0	0	47	35	4	14	0	0.7413
Carpra	50	0.5	100	93	7	0.93	5.7979	0.473233	5.7979	0.0816216	80	20	0.8	3.2334	0.231073	0.0714645	2	98	0.02	7.36876	0.0230329	0.00312575	3.2334	NA	4.05803	0.372325	7.2394	0.292323	0.0917503	0.0403794	3.18137	0.513825	0.161511	3	63	0.63	100	0	3	63	18	9	0	7	0.6496
Carpra	50	0.714	70	93	7	0.93	5.77492	0.692527	5.77492	0.11992	53	47	0.53	3.20566	0.190342	0.059377	2	98	0.02	7.27181	0.0140116	0.00192684	3.20566	NA	3.80096	0.496689	7.24536	0.189016	0.130674	0.0260878	3.4444	0.538933	0.156466	3	56	0.56	100	2	12	56	19	6	2	3	0.7357
Carrem	NA	NA	NA	25	75	0.25	5.83636	0.035843	NA	0.00614133	100	0	1	2.62962	0.0464064	0.0176476	0	100	0	NA	NA	NA	2.62962	NA	4.46274	0.0275748	7.80718	0.339683	0.0061789	0.0435091	3.34444	0.349008	0.104355	7	62	0.62	100	0	0	0	24	1	13	62	0.631167
Carrem	100	0.116	862	57	43	0.57	5.99451	0.318434	5.99451	0.0531208	91	9	0.91	3.604	0.175644	0.0487359	8	92	0.08	7.45412	0.197558	0.0265032	3.604	NA	4.33545	0.673197	7.41382	0.472252	0.155277	0.0636989	3.07837	0.717103	0.232949	7	39	0.39	100	0	0	21	33	3	4	39	0.8078
Carrem	100	0.5	200	76	24	0.76	6.05947	0.514559	6.05947	0.0849182	22	78	0.22	2.76159	0.209459	0.0758472	0	100	0	NA	NA	NA	NA	NA	3.95424	0.530049	7.4493	0.330516	0.134046	0.0443687	3.49506	0.594733	0.170164	4	36	0.36	100	0	4	29	36	7	1	23	0.847933
Carrem	100	0.714	140	71	29	0.71	6.34182	0.847946	6.34182	0.133707	3	97	0.03	2.7828	0.0301602	0.0108381	1	99	0.01	7.37494	NA	NA	NA	NA	3.42588	0.505768	7.47759	0.301319	0.147631	0.0402963	4.05171	0.551018	0.135996	7	26	0.26	100	2	20	20	23	8	1	26	0.9247
Carrem	10	0.068	148	65	35	0.65	6.07785	0.918982	6.07785	0.151202	78	22	0.78	4.10577	0.363546	0.088545	44	56	0.44	6.74474	0.381335	0.0565381	4.10577	NA	4.29915	1.29237	6.9144	0.643175	0.300611	0.0930197	2.61525	1.39928	0.535045	3	21	0.21	100	13	15	21	13	16	2	20	0.972533
Carrem	10	0.116	86	67	33	0.67	6.19479	0.925819	6.19479	0.149451	77	23	0.77	3.73556	0.428073	0.114594	31	69	0.31	6.72439	0.433303	0.0644376	3.73556	NA	4.39509	1.27926	6.9528	0.687471	0.291065	0.0988769	2.55771	1.34194	0.524663	3	23	0.23	100	11	20	23	10	14	1	21	0.958067
Carrem	10	0.5	20	64	36	0.64	6.30488	0.908216	6.30488	0.14405	26	74	0.26	3.64627	0.338611	0.0928649	7	93	0.07	6.86387	0.357997	0.0521567	NA	NA	4.00438	0.753856	6.86893	0.455424	0.188258	0.066302	2.86455	0.832852	0.290744	2	36	0.36	100	23	36	14	9	5	5	8	0.908133
Carrem	25	0.068	370	67	33	0.67	6.17554	0.772386	6.17554	0.125072	86	14	0.86	4.0725	0.230715	0.0566521	38	62	0.38	7.02606	0.25868	0.0368172	4.0725	NA	4.38595	1.06768	7.19546	0.591024	0.243433	0.0821384	2.80951	1.05701	0.376226	7	27	0.27	100	0	10	26	25	6	6	27	0.909767
Carrem	25	0.116	115	74	26	0.74	6.02734	0.715637	6.02734	0.118732	84	16	0.84	3.57465	0.331183	0.0926478	30	70	0.3	7.10893	0.343432	0.0483099	3.57465	NA	4.28309	1.04819	7.0545	0.548962	0.244728	0.0778172	2.77141	1.15031	0.415063	4	31	0.31	100	1	9	24	31	10	3	22	0.9086
Carrem	25	0.5	50	79	21	0.79	6.20952	0.863691	6.20952	0.139091	35	65	0.35	3.27719	0.345327	0.105373	2	98	0.02	7.05852	0.15601	0.0221024	NA	NA	4.0246	0.734922	7.17544	0.390816	0.182608	0.0544658	3.15084	0.786342	0.249566	3	29	0.29	100	8	26	29	17	7	1	12	0.925867
Carrem	25	0.714	35	69	31	0.69	6.46473	0.953028	6.46473	0.14742	14	86	0.14	3.29255	0.317659	0.096478	5	95	0.05	7.13772	0.194167	0.0272029	NA	NA	3.56518	0.556418	7.19471	0.312415	0.15607	0.0434228	3.62953	0.651643	0.179539	2	36	0.36	100	29	36	14	8	11	2	0	0.872433
Carrem	50	0.068	739	59	41	0.59	6.05087	0.352369	6.05087	0.0582344	84	16	0.84	4.08308	0.174859	0.0428252	34	66	0.34	7.24886	0.237839	0.0328106	4.08308	NA	4.16136	0.865822	7.31185	0.486021	0.208062	0.0664704	3.15049	0.884395	0.280717	7	36	0.36	100	0	0	30	25	4	5	36	0.832767
Carrem	50	0.116	430	70	30	0.7	6.06915	0.544724	6.06915	0.0897529	86	14	0.86	3.54447	0.264526	0.0746308	19	81	0.19	7.29379	0.281812	0.0386372	3.54447	NA	4.27201	0.936025	7.19337	0.519983	0.219106	0.0722864	2.92136	0.981645	0.336023	4	34	0.34	100	0	4	24	34	8	1	29	0.857033
Carrem	50	0.5	100	79	21	0.79	6.21159	0.780169	6.21159	0.125599	40	60	0.4	3.10691	0.213985	0.068874	3	97	0.03	7.12194	0.186415	0.0261747	NA	NA	3.92097	0.663287	7.32876	0.36581	0.169164	0.0499143	3.40779	0.762798	0.22384	3	32	0.32	100	0	17	32	22	8	1	20	0.902767
Carrem	50	0.714	70	87	13	0.87	6.5918	0.977365	6.5918	0.14827	10	90	0.1	2.97549	0.250035	0.0840315	2	98	0.02	7.12784	0.24309	0.0341043	NA	NA	3.65423	0.436286	7.35709	0.30998	0.119392	0.0421336	3.70286	0.536639	0.144926	2	43	0.43	100	7	43	16	14	14	2	4	0.8673
Carsyl	NA	NA	NA	85	15	0.85	6.91852	0	6.91852	0	100	0	1	2.77507	0.0541106	0.0194989	0	100	0	NA	NA	NA	2.77507	NA	4.50397	0.0129165	8	0	0.00286779	0	3.49603	0.0129165	0.00369461	3	85	0.85	100	0	0	85	0	0	0	15	0.2975
Carsyl	100	0.116	862	74	26	0.74	6.95774	0.674136	6.95774	0.0968901	99	1	0.99	3.34947	0.282447	0.0843261	0	100	0	NA	NA	NA	3.34947	NA	4.99612	0.795087	7.74975	0.242177	0.159141	0.0312496	2.75364	0.770889	0.279953	3	34	0.34	100	0	23	34	16	1	1	25	0.867067
Carsyl	100	0.5	200	88	12	0.88	6.77521	0.805224	6.77521	0.118849	11	89	0.11	2.80674	0.272705	0.0971608	1	99	0.01	7.52724	NA	NA	NA	NA	4.15708	0.53713	7.66514	0.266591	0.129209	0.0347796	3.50806	0.538548	0.153517	2	37	0.37	100	0	37	32	18	1	0	12	0.832767
Carsyl	100	0.714	140	92	8	0.92	6.924	0.959542	6.924	0.138582	11	89	0.11	2.92628	0.190251	0.0650147	0	100	0	NA	NA	NA	NA	NA	3.4492	0.375296	7.7003	0.274051	0.108807	0.0355896	4.2511	0.432482	0.101734	2	51	0.51	100	5	51	28	9	4	1	2	0.756933
Carsyl	10	0.068	148	63	37	0.63	6.65024	0.871295	6.65024	0.131017	71	29	0.71	4.31756	0.370203	0.0857437	20	80	0.2	6.70976	0.579373	0.0863479	4.31756	NA	4.58353	1.51914	7.24951	0.518425	0.331435	0.0715118	2.66598	1.59927	0.59988	2	30	0.3	100	23	30	18	5	10	4	10	0.934033
Carsyl	10	0.116	86	57	43	0.57	6.49473	0.994476	6.49473	0.153121	71	29	0.71	3.6848	0.500133	0.135729	28	72	0.28	6.5974	0.426808	0.0646934	3.6848	NA	4.33803	1.40238	7.04416	0.662547	0.323276	0.0940562	2.70613	1.42244	0.525637	2	23	0.23	100	22	23	16	5	13	4	17	0.9604
Carsyl	10	0.5	20	58	42	0.58	6.64128	0.793159	6.64128	0.119429	14	86	0.14	3.6691	0.469198	0.127878	6	94	0.06	6.66525	0.292982	0.0439565	NA	NA	4.01831	0.880549	6.98844	0.462261	0.219134	0.0661465	2.97013	0.936337	0.315251	2	38	0.38	100	31	38	5	9	6	6	5	0.8624
Carsyl	25	0.068	370	80	20	0.8	7.01329	0.881559	7.01329	0.125698	89	11	0.89	4.13492	0.319493	0.077267	17	83	0.17	7.04343	0.265569	0.0377045	4.13492	NA	5.1605	1.43993	7.48112	0.413852	0.279029	0.0553195	2.32062	1.37736	0.593532	2	49	0.49	100	4	49	16	8	7	0	16	0.811767
Carsyl	25	0.116	115	84	16	0.84	6.90224	0.893785	6.90224	0.129492	87	13	0.87	3.44711	0.34608	0.100397	10	90	0.1	7.05628	0.317477	0.0449921	3.44711	NA	5.17821	1.16519	7.37557	0.425271	0.225017	0.0576594	2.19736	1.03263	0.469942	2	49	0.49	100	1	49	17	14	4	4	11	0.812
Carsyl	25	0.5	50	82	18	0.82	6.90704	0.877028	6.90704	0.126976	19	81	0.19	3.31753	0.214152	0.0645518	3	97	0.03	7.23955	0.21093	0.0291358	NA	NA	4.22763	0.79042	7.41168	0.321716	0.186965	0.0434067	3.18405	0.811969	0.255011	2	54	0.54	100	16	54	19	4	5	1	1	0.749467
Carsyl	25	0.714	35	72	28	0.72	6.60806	1.13122	6.60806	0.171188	12	88	0.12	3.36439	0.333145	0.0990208	3	97	0.03	7.36375	0.265026	0.0359906	NA	NA	3.59613	0.477431	7.2986	0.294991	0.132762	0.0404175	3.70247	0.480653	0.12982	2	43	0.43	100	23	43	14	8	7	5	0	0.850267
Carsyl	50	0.068	739	84	16	0.84	6.83045	0.788861	6.83045	0.115492	99	1	0.99	4.09378	0.210775	0.0514867	12	88	0.12	7.26509	0.177974	0.0244971	4.09378	NA	5.12487	1.04297	7.50492	0.308913	0.203512	0.0411613	2.38005	0.982833	0.412947	2	38	0.38	100	0	38	19	24	3	2	14	0.8645
Carsyl	50	0.116	430	83	17	0.83	6.81438	0.790799	6.81438	0.116049	91	9	0.91	3.33052	0.360671	0.108293	8	92	0.08	7.18423	0.189069	0.0263172	3.33052	NA	5.03786	0.990456	7.55684	0.296936	0.196602	0.0392936	2.51898	0.951181	0.377605	2	36	0.36	100	0	36	26	17	4	0	17	0.8673
Carsyl	50	0.5	100	91	9	0.91	6.87776	0.873485	6.87776	0.127001	49	51	0.49	3.10455	0.268212	0.0863934	0	100	0	NA	NA	NA	NA	NA	4.2501	0.648655	7.55803	0.282493	0.152621	0.0373765	3.30793	0.659583	0.199395	2	53	0.53	100	2	53	29	9	0	1	6	0.7266
Carsyl	50	0.714	70	84	16	0.84	7.01547	0.880804	7.01547	0.125552	10	90	0.1	3.10439	0.17984	0.0579309	0	100	0	NA	NA	NA	NA	NA	3.60771	0.426733	7.54668	0.278492	0.118283	0.0369026	3.93897	0.502894	0.127672	2	59	0.59	100	12	59	17	7	1	4	0	0.702333
Chralt	NA	NA	NA	100	0	1	6.6974	0	6.6974	0	100	0	1	4.00584	0	0	0	100	0	NA	NA	NA	4.00584	NA	4.71141	0	8	0	0	0	3.28859	0	0	3	100	1	100	0	0	100	0	0	0	0	0
Chralt	100	0.116	862	78	22	0.78	6.68879	0.172717	6.68879	0.0258219	100	0	1	4.07438	0.0705292	0.0173104	8	92	0.08	7.96938	0.0255218	0.00320248	4.07438	NA	4.61048	0.568646	7.89811	0.201517	0.123338	0.0255146	3.28763	0.490453	0.149181	3	77	0.77	100	0	0	77	1	0	22	0	0.418367
Chralt	100	0.5	200	96	4	0.96	6.38069	0.231884	6.38069	0.0363415	93	7	0.93	3.1697	0.247279	0.0780133	2	98	0.02	7.84796	0.146156	0.0186235	3.1697	NA	4.43186	0.273054	7.56727	0.187586	0.0616117	0.0247891	3.13541	0.343125	0.109436	3	89	0.89	100	0	1	89	3	3	0	4	0.238467
Chralt	100	0.714	140	95	5	0.95	6.38349	0.556131	6.38349	0.0871203	35	65	0.35	2.98338	0.193311	0.0647961	2	98	0.02	7.87379	0.174633	0.022179	NA	NA	4.12879	0.304186	7.50233	0.143327	0.0736744	0.0191043	3.37354	0.34419	0.102026	3	62	0.62	100	0	16	62	10	7	0	5	0.668033
Chralt	10	0.068	148	89	11	0.89	6.42769	0.779339	6.42769	0.121247	99	1	0.99	4.5291	0.372966	0.0823489	31	69	0.31	7.01607	0.432999	0.0617153	4.5291	NA	5.19388	1.03095	7.19969	0.588785	0.198494	0.0817793	2.00581	1.06451	0.530713	3	39	0.39	100	0	24	39	14	12	7	4	0.874767
Chralt	10	0.116	86	84	16	0.84	6.52468	0.769531	6.52468	0.117942	93	7	0.93	4.14165	0.462784	0.111739	10	90	0.1	6.77617	0.411887	0.0607846	4.14165	NA	5.04527	1.1201	7.21225	0.463342	0.22201	0.0642438	2.16698	1.12632	0.519766	3	42	0.42	100	2	30	42	3	9	7	7	0.833467
Chralt	10	0.5	20	79	21	0.79	6.44018	0.822503	6.44018	0.127714	55	45	0.55	3.80734	0.455504	0.119638	2	98	0.02	6.49237	0.64083	0.0987051	3.80734	NA	4.5331	0.763362	6.99645	0.394496	0.168397	0.0563851	2.46335	0.779938	0.316617	2	43	0.43	100	14	43	21	12	3	4	3	0.855867
Chralt	25	0.068	370	89	11	0.89	6.61582	0.59769	6.61582	0.0903426	97	3	0.97	4.42393	0.214323	0.0484463	19	81	0.19	7.28773	0.279906	0.0384078	4.42393	NA	5.02246	0.944559	7.54503	0.394325	0.188067	0.0522629	2.52257	0.989395	0.392217	3	58	0.58	100	0	15	58	7	9	8	3	0.724267
Chralt	25	0.116	115	81	19	0.81	6.55737	0.65119	6.55737	0.0993065	96	4	0.96	4.07123	0.2654	0.0651892	13	87	0.13	7.37122	0.240407	0.0326142	4.07123	NA	4.94679	0.927503	7.44366	0.355219	0.187496	0.047721	2.49687	0.919796	0.36838	3	49	0.49	100	0	17	49	10	5	13	6	0.814333
Chralt	25	0.5	50	90	10	0.9	6.55269	0.712556	6.55269	0.108743	56	44	0.56	3.60645	0.434209	0.120398	3	97	0.03	7.4117	0.394863	0.0532756	3.60645	NA	4.59759	0.624729	7.29653	0.252771	0.135882	0.0346426	2.69894	0.642967	0.23823	3	40	0.4	100	2	37	40	6	7	0	8	0.802433
Chralt	25	0.714	35	96	4	0.96	6.38591	0.915542	6.38591	0.143369	46	54	0.46	3.56071	0.378804	0.106384	3	97	0.03	7.44682	0.395549	0.0531165	NA	NA	4.17117	0.40812	7.20957	0.23259	0.097843	0.0322613	3.0384	0.466636	0.15358	2	42	0.42	100	2	42	32	9	13	2	0	0.8113
Chralt	50	0.068	739	89	11	0.89	6.5573	0.250337	6.5573	0.0381768	100	0	1	4.36809	0.112591	0.0257759	15	85	0.15	7.69832	0.265416	0.0344772	4.36809	NA	4.66178	0.54711	7.7709	0.261205	0.117361	0.0336132	3.10912	0.617535	0.198621	3	83	0.83	100	0	0	83	4	2	11	0	0.3465
Chralt	50	0.116	430	83	17	0.83	6.49082	0.350222	6.49082	0.0539565	100	0	1	4.08605	0.153898	0.0376642	3	97	0.03	7.61787	0.428075	0.0561935	4.08605	NA	4.76512	0.516853	7.61742	0.298	0.108466	0.0391209	2.8523	0.600944	0.210687	3	68	0.68	100	0	2	68	11	2	16	1	0.582167
Chralt	50	0.5	100	92	8	0.92	6.39053	0.533045	6.39053	0.0834116	86	14	0.86	3.33613	0.30666	0.0919209	1	99	0.01	7.27689	NA	NA	3.33613	NA	4.42401	0.522126	7.45535	0.196742	0.118021	0.0263894	3.03134	0.555117	0.183126	3	69	0.69	100	0	14	69	3	6	0	8	0.575633
Chralt	50	0.714	70	96	4	0.96	6.48718	0.729886	6.48718	0.112512	35	65	0.35	3.33323	0.358638	0.107595	2	98	0.02	7.31523	0.0226603	0.00309768	NA	NA	4.15063	0.37672	7.41012	0.191294	0.0907621	0.0258152	3.25949	0.447252	0.137215	3	46	0.46	100	1	32	46	7	11	0	3	0.779333
Chropp	NA	NA	NA	86	14	0.86	7.84259	0.33109	7.84259	0.0422169	100	0	1	4.6379	0.181189	0.039067	0	100	0	NA	NA	NA	4.6379	NA	6.39245	0.836811	7.99997	2.1186e-05	0.130906	2.64827e-06	1.60752	0.836833	0.520574	2	70	0.7	100	0	70	16	0	0	0	14	0.542267
Chropp	10	0.068	148	73	27	0.73	6.81911	0.887471	6.81911	0.130145	87	13	0.87	4.44206	0.441798	0.0994581	12	88	0.12	6.9729	0.544461	0.0780824	4.44206	NA	4.99133	1.50081	7.43397	0.37523	0.300683	0.0504751	2.44264	1.44957	0.593443	2	38	0.38	100	10	38	29	3	3	6	11	0.868
Chropp	10	0.116	86	75	25	0.75	6.88401	0.909642	6.88401	0.132138	85	15	0.85	3.89694	0.456075	0.117034	4	96	0.04	6.99842	0.472656	0.0675375	3.89694	NA	4.98411	1.47108	7.40515	0.397902	0.295154	0.0537331	2.42104	1.36502	0.563816	2	44	0.44	100	9	44	29	0	2	3	13	0.812
Chropp	10	0.5	20	71	29	0.71	6.7352	0.909269	6.7352	0.135002	43	57	0.43	3.66427	0.46232	0.126169	0	100	0	NA	NA	NA	NA	NA	4.42354	0.886363	7.26263	0.379541	0.200374	0.0522594	2.83909	0.911955	0.321214	2	47	0.47	100	17	47	20	1	3	9	3	0.8169
Chropp	25	0.068	370	96	4	0.96	7.20489	0.776651	7.20489	0.107795	100	0	1	4.43334	0.310108	0.0699491	7	93	0.07	7.32038	0.235811	0.032213	4.43334	NA	5.84511	1.18554	7.65814	0.288812	0.202825	0.0377131	1.81303	1.16463	0.642365	2	63	0.63	100	0	63	25	3	5	4	0	0.624867
Chropp	25	0.116	115	99	1	0.99	7.00896	0.879472	7.00896	0.125478	98	2	0.98	3.74852	0.286736	0.0764932	3	97	0.03	7.2449	0.157549	0.0217462	3.74852	NA	5.50028	1.2224	7.63954	0.273994	0.222243	0.0358652	2.13926	1.14258	0.534099	2	56	0.56	100	0	56	41	0	2	0	1	0.6041
Chropp	25	0.5	50	88	12	0.88	6.80019	0.816898	6.80019	0.120129	42	58	0.42	3.38059	0.395365	0.116951	0	100	0	NA	NA	NA	NA	NA	4.43095	0.742986	7.54195	0.315669	0.167681	0.0418551	3.111	0.83151	0.267281	2	48	0.48	100	7	48	37	0	3	3	2	0.729867
Chropp	25	0.714	35	77	23	0.77	6.86748	0.921815	6.86748	0.134229	24	76	0.24	3.44915	0.306963	0.0889967	3	97	0.03	7.31697	0.149181	0.0203883	NA	NA	3.90618	0.473939	7.54137	0.375017	0.121331	0.0497279	3.63519	0.622281	0.171183	2	43	0.43	100	15	43	26	2	6	8	0	0.8337
Chropp	50	0.068	739	99	1	0.99	7.28207	0.777169	7.28207	0.106724	100	0	1	4.39886	0.269357	0.0612332	0	100	0	NA	NA	NA	4.39886	NA	5.78876	1.23135	7.86761	0.18963	0.212714	0.0241027	2.07885	1.17722	0.566286	2	55	0.55	100	0	55	43	0	1	1	0	0.5978
Chropp	50	0.116	430	97	3	0.97	7.26862	0.78662	7.26862	0.108221	100	0	1	3.74059	0.177464	0.0474428	1	99	0.01	7.23832	NA	NA	3.74059	NA	5.67584	1.19089	7.85171	0.223357	0.209817	0.0284469	2.17587	1.15497	0.530807	2	56	0.56	100	0	56	40	0	1	0	3	0.612967
Chropp	50	0.5	100	99	1	0.99	7.04306	0.898084	7.04306	0.127513	73	27	0.73	3.26068	0.294029	0.0901742	0	100	0	NA	NA	NA	3.26068	NA	4.61996	0.633879	7.82142	0.241533	0.137204	0.030881	3.20146	0.61576	0.192337	2	51	0.51	100	0	51	47	0	1	0	1	0.605267
Chropp	50	0.714	70	93	7	0.93	6.85698	0.962287	6.85698	0.140337	28	72	0.28	3.27593	0.344837	0.105264	1	99	0.01	7.39572	NA	NA	NA	NA	3.84122	0.353012	7.80941	0.266237	0.091901	0.0340918	3.96819	0.411866	0.103792	3	47	0.47	100	3	42	47	1	3	4	0	0.699067
Cirint	NA	NA	NA	100	0	1	7.17645	0	7.17645	0	100	0	1	4.2586	0	0	0	100	0	NA	NA	NA	4.2586	NA	5.30033	0	8	0	0	0	2.69967	0	0	3	100	1	100	0	0	100	0	0	0	0	0
Cirint	100	0.116	862	100	0	1	7.02719	0.363603	7.02719	0.0517423	100	0	1	4.06004	0.0658483	0.0162186	0	100	0	NA	NA	NA	4.06004	NA	5.1535	0.491515	7.964	0.115049	0.0953751	0.0144461	2.8105	0.486489	0.173097	3	97	0.97	100	0	3	97	0	0	0	0	0.0679
Cirint	100	0.5	200	100	0	1	6.62011	0.574071	6.62011	0.0867162	86	14	0.86	3.27638	0.229174	0.0699473	0	100	0	NA	NA	NA	3.27638	NA	4.4289	0.440692	7.95999	0.120605	0.0995038	0.0151514	3.5311	0.452529	0.128155	3	87	0.87	100	0	13	87	0	0	0	0	0.2639
Cirint	100	0.714	140	100	0	1	6.57489	0.735955	6.57489	0.111934	60	40	0.6	3.20589	0.218234	0.0680727	0	100	0	NA	NA	NA	3.20589	NA	4.12101	0.278381	7.92915	0.163128	0.0675517	0.0205732	3.80814	0.312163	0.0819724	3	75	0.75	100	0	21	75	2	2	0	0	0.458033
Cirint	10	0.068	148	87	13	0.87	7.00805	0.820175	7.00805	0.117033	96	4	0.96	4.63601	0.392708	0.0847083	11	89	0.11	6.97054	0.432653	0.0620688	4.63601	NA	5.69807	1.31742	7.39915	0.400062	0.231204	0.0540686	1.70108	1.17461	0.690507	2	55	0.55	100	1	55	25	2	5	3	9	0.726833
Cirint	10	0.116	86	86	14	0.86	6.84019	0.807643	6.84019	0.118073	97	3	0.97	4.17354	0.389594	0.0933486	4	96	0.04	6.81199	0.217106	0.0318712	4.17354	NA	5.39414	1.26534	7.39409	0.296252	0.234576	0.040066	1.99995	1.21237	0.606198	2	47	0.47	100	3	47	35	1	3	3	8	0.7553
Cirint	10	0.5	20	88	12	0.88	6.72936	0.813017	6.72936	0.120816	44	56	0.44	3.76053	0.423919	0.112728	2	98	0.02	6.95084	0.116835	0.0168087	NA	NA	4.70382	0.723922	7.20134	0.339838	0.153901	0.0471909	2.49752	0.704542	0.282096	2	55	0.55	100	5	55	21	7	5	6	1	0.746433
Cirint	25	0.068	370	98	2	0.98	6.99711	0.806174	6.99711	0.115215	100	0	1	4.53189	0.359283	0.0792788	4	96	0.04	7.14702	0.146975	0.0205645	4.53189	NA	5.64931	1.25443	7.66743	0.260511	0.22205	0.0339763	2.01812	1.21701	0.603042	3	47	0.47	100	0	45	47	2	4	0	2	0.6699
Cirint	25	0.116	115	97	3	0.97	6.96478	0.786448	6.96478	0.112918	100	0	1	4.05291	0.234794	0.0579323	3	97	0.03	7.33206	0.0870164	0.0118679	4.05291	NA	5.56116	1.14375	7.6081	0.292643	0.205668	0.0384647	2.04694	1.12318	0.548711	2	49	0.49	100	0	49	44	2	2	0	3	0.6587
Cirint	25	0.5	50	99	1	0.99	6.77344	0.856885	6.77344	0.126507	50	50	0.5	3.61939	0.411384	0.113661	2	98	0.02	7.32025	0.195857	0.0267556	NA	NA	4.73171	0.63927	7.53134	0.295978	0.135103	0.0392995	2.79963	0.689537	0.246296	2	49	0.49	100	1	49	43	4	3	0	0	0.6678
Cirint	25	0.714	35	90	10	0.9	6.72431	1.00473	6.72431	0.149417	43	57	0.43	3.57273	0.287791	0.080552	0	100	0	NA	NA	NA	NA	NA	4.21763	0.425437	7.47027	0.292926	0.100871	0.0392123	3.25264	0.479045	0.147279	2	51	0.51	100	6	51	33	2	4	4	0	0.727767
Cirint	50	0.068	739	98	2	0.98	6.94733	0.636246	6.94733	0.0915814	100	0	1	4.48304	0.273743	0.061062	0	100	0	NA	NA	NA	4.48304	NA	5.40755	0.999711	7.75	0.202759	0.184873	0.0261624	2.34245	1.00707	0.429921	3	70	0.7	100	0	26	70	2	0	0	2	0.5152
Cirint	50	0.116	430	99	1	0.99	7.02319	0.686415	7.02319	0.0977355	100	0	1	4.02802	0.1484	0.0368419	1	99	0.01	7.3741	NA	NA	4.02802	NA	5.43285	1.06772	7.76413	0.22626	0.19653	0.0291416	2.33128	1.04205	0.446988	3	63	0.63	100	0	34	63	1	1	0	1	0.5684
Cirint	50	0.5	100	100	0	1	6.77809	0.83266	6.77809	0.122846	90	10	0.9	3.4586	0.277884	0.0803458	0	100	0	NA	NA	NA	3.4586	NA	4.6665	0.624228	7.685	0.278297	0.133768	0.0362131	3.0185	0.645243	0.213763	3	60	0.6	100	0	40	60	0	0	0	0	0.56
Cirint	50	0.714	70	98	2	0.98	6.64886	0.894944	6.64886	0.134601	51	49	0.51	3.40671	0.275839	0.0809694	0	100	0	NA	NA	NA	3.40671	NA	4.17751	0.309683	7.71701	0.288844	0.0741309	0.0374295	3.5395	0.397044	0.112175	3	56	0.56	100	0	36	56	4	2	2	0	0.6468
Cirlut	NA	NA	NA	7	93	0.07	6.57291	0	NA	0	100	0	1	3.16415	0.0321558	0.0101625	0	100	0	NA	NA	NA	3.16415	NA	4.54682	0.0466009	8	0	0.0102491	0	3.45318	0.0466009	0.0134951	6	93	0.93	100	0	0	7	0	0	93	0	0.1519
Cirlut	100	0.116	862	71	29	0.71	6.21206	0.319198	6.21206	0.0513836	100	0	1	3.80608	0.107514	0.0282481	3	97	0.03	7.55938	0.0398038	0.00526549	3.80608	NA	4.66457	0.215117	7.56508	0.442031	0.0461172	0.0584305	2.90051	0.562426	0.193905	3	37	0.37	100	0	0	37	33	1	14	15	0.830667
Cirlut	100	0.5	200	92	8	0.92	6.16253	0.300534	6.16253	0.0487679	58	42	0.58	2.97184	0.244456	0.0822574	1	99	0.01	7.29133	NA	NA	2.97184	NA	4.24418	0.222981	7.56993	0.294124	0.052538	0.0388542	3.32575	0.421378	0.126702	3	58	0.58	100	0	1	58	32	1	0	8	0.647033
Cirlut	100	0.714	140	89	11	0.89	6.27274	0.70194	6.27274	0.111903	18	82	0.18	2.89438	0.177251	0.0612396	0	100	0	NA	NA	NA	NA	NA	3.89489	0.252202	7.59799	0.307203	0.0647519	0.0404321	3.7031	0.378046	0.102089	3	45	0.45	100	0	15	45	25	4	0	11	0.815267
Cirlut	10	0.068	148	85	15	0.85	6.42122	0.776241	6.42122	0.120887	95	5	0.95	4.32586	0.33447	0.0773188	27	73	0.27	6.80712	0.422372	0.0620486	4.32586	NA	5.0101	1.09211	7.20281	0.562874	0.217981	0.0781464	2.19271	1.24787	0.5691	3	37	0.37	100	5	23	37	7	18	6	4	0.892733
Cirlut	10	0.116	86	82	18	0.82	6.27478	0.75121	6.27478	0.119719	90	10	0.9	3.95431	0.371505	0.0939495	23	77	0.23	6.79537	0.434994	0.0640133	3.95431	NA	4.71945	1.12219	7.09556	0.549577	0.237779	0.0774537	2.37611	1.22497	0.515538	3	39	0.39	100	8	20	39	10	13	1	9	0.894133
Cirlut	10	0.5	20	77	23	0.77	6.17412	0.865335	6.17412	0.140155	47	53	0.47	3.74899	0.451816	0.120517	11	89	0.11	6.71038	0.426159	0.0635073	NA	NA	4.26949	0.665274	6.88655	0.549536	0.155821	0.0797985	2.61706	0.756273	0.288978	2	32	0.32	100	12	32	24	14	7	3	8	0.9261
Cirlut	25	0.068	370	94	6	0.94	6.30866	0.655596	6.30866	0.10392	100	0	1	4.18355	0.227323	0.0543373	25	75	0.25	7.15285	0.251338	0.0351381	4.18355	NA	4.89305	0.787148	7.31584	0.479767	0.160871	0.0655792	2.42279	0.905212	0.373624	3	42	0.42	100	0	14	42	35	3	4	2	0.7917
Cirlut	25	0.116	115	94	6	0.94	6.32991	0.680774	6.32991	0.107549	99	1	0.99	3.81657	0.27009	0.0707678	13	87	0.13	7.10226	0.445929	0.0627869	3.81657	NA	4.88595	0.796944	7.27161	0.489637	0.163109	0.0673354	2.38566	0.893786	0.374649	3	43	0.43	100	0	16	43	30	5	1	5	0.810133
Cirlut	25	0.5	50	88	12	0.88	6.47516	0.731549	6.47516	0.112978	42	58	0.42	3.26822	0.26283	0.08042	6	94	0.06	7.31631	0.246298	0.0336642	NA	NA	4.37154	0.632266	7.17845	0.33176	0.144632	0.0462161	2.80691	0.641545	0.228559	2	35	0.35	100	4	35	32	8	13	0	8	0.867767
Cirlut	25	0.714	35	82	18	0.82	6.5896	0.965651	6.5896	0.146542	18	82	0.18	3.29317	0.248002	0.0753078	3	97	0.03	7.14815	0.270583	0.0378536	NA	NA	3.8459	0.455074	7.23739	0.324737	0.118327	0.0448694	3.39149	0.53131	0.15666	2	47	0.47	100	15	47	20	7	8	3	0	0.8218
Cirlut	50	0.068	739	77	23	0.77	6.21627	0.445333	6.21627	0.0716399	100	0	1	4.17813	0.137836	0.0329899	22	78	0.22	7.21226	0.2111	0.0292696	4.17813	NA	4.69703	0.422621	7.42091	0.471406	0.0899763	0.063524	2.72388	0.658925	0.241907	3	44	0.44	100	0	2	44	29	2	13	10	0.810367
Cirlut	50	0.116	430	82	18	0.82	6.13979	0.468218	6.13979	0.0762596	100	0	1	3.79411	0.181324	0.047791	7	93	0.07	7.38178	0.214235	0.0290221	3.79411	NA	4.7378	0.407554	7.33122	0.481923	0.0860218	0.0657357	2.59342	0.664587	0.256259	4	45	0.45	100	0	3	32	45	2	8	10	0.7903
Cirlut	50	0.5	100	92	8	0.92	6.2783	0.610833	6.2783	0.0972928	58	42	0.58	3.14805	0.315734	0.100295	2	98	0.02	7.39174	0.0715637	0.00968157	3.14805	NA	4.33403	0.383056	7.39816	0.300969	0.0883833	0.0406816	3.06413	0.485889	0.158573	3	44	0.44	100	0	15	44	27	6	0	8	0.817833
Cirlut	50	0.714	70	96	4	0.96	6.54011	0.874884	6.54011	0.133772	21	79	0.21	3.15573	0.295184	0.0935392	0	100	0	NA	NA	NA	NA	NA	3.95717	0.350918	7.42871	0.277322	0.088679	0.0373311	3.47154	0.402809	0.116032	2	39	0.39	100	2	39	36	13	8	0	2	0.8099
Cirole	NA	NA	NA	100	0	1	6.21018	0	6.21018	0	100	0	1	3.85846	0	0	0	100	0	NA	NA	NA	3.85846	NA	4.00811	0	8	0	0	0	3.99189	0	0	3	100	1	100	0	0	100	0	0	0	0	0
Cirole	10	0.068	148	82	18	0.82	6.02118	0.743794	6.02118	0.12353	94	6	0.94	4.20375	0.412731	0.0981817	29	71	0.29	6.6261	0.505201	0.0762441	4.20375	NA	4.53301	1.01946	7.099	0.677561	0.224896	0.0954446	2.56599	1.30647	0.509149	3	45	0.45	100	5	11	45	13	13	4	9	0.862633
Cirole	10	0.116	86	75	25	0.75	5.82945	0.781248	5.82945	0.134018	93	7	0.93	3.87467	0.376701	0.0972216	31	69	0.31	6.73293	0.488409	0.0725403	3.87467	NA	4.40425	0.875515	6.87794	0.70935	0.198789	0.103134	2.47369	1.09804	0.443888	3	36	0.36	100	5	7	36	7	25	7	13	0.902767
Cirole	10	0.5	20	67	33	0.67	6.07217	0.945834	6.07217	0.155765	39	61	0.39	3.64278	0.344851	0.094667	4	96	0.04	6.89422	0.111789	0.0162149	NA	NA	4.15662	0.713631	6.87228	0.438156	0.171685	0.0637571	2.71566	0.856285	0.315314	2	31	0.31	100	22	31	19	10	7	6	5	0.931467
Cirole	25	0.068	370	97	3	0.97	5.95445	0.467176	5.95445	0.0784582	100	0	1	4.06149	0.265926	0.065475	34	66	0.34	7.08663	0.317184	0.0447581	4.06149	NA	4.37399	0.605066	7.30938	0.574953	0.138333	0.0786596	2.93539	0.978326	0.333286	3	61	0.61	100	0	1	61	27	8	1	2	0.639333
Cirole	25	0.116	115	96	4	0.96	5.8008	0.462279	5.8008	0.0796922	100	0	1	3.73673	0.172402	0.0461372	25	75	0.25	7.13755	0.305062	0.0427404	3.73673	NA	4.28337	0.640166	7.21587	0.576674	0.149454	0.0799175	2.9325	1.03467	0.35283	3	56	0.56	100	0	2	56	28	10	1	3	0.696033
Cirole	25	0.5	50	90	10	0.9	5.8735	0.75005	5.8735	0.127701	60	40	0.6	3.32838	0.337738	0.101472	7	93	0.07	7.18856	0.243469	0.033869	3.32838	NA	4.09892	0.53102	7.0607	0.317388	0.129551	0.0449514	2.96178	0.633086	0.213752	3	43	0.43	100	4	14	43	15	18	0	6	0.857967
Cirole	25	0.714	35	87	13	0.87	6.19032	0.945327	6.19032	0.152711	28	72	0.28	3.49753	0.200648	0.0573685	6	94	0.06	6.97491	0.111105	0.0159293	NA	NA	3.82905	0.389989	7.06754	0.19977	0.10185	0.0282658	3.23849	0.430753	0.133011	2	37	0.37	100	10	37	27	11	12	3	0	0.878267
Cirole	50	0.068	739	100	0	1	6.01354	0.233098	6.01354	0.0387622	100	0	1	3.94954	0.203032	0.0514064	21	79	0.21	7.27524	0.250307	0.0344053	3.94954	NA	4.14365	0.388967	7.60261	0.484517	0.0938707	0.0637303	3.45896	0.821946	0.237628	3	76	0.76	100	0	0	76	24	0	0	0	0.4256
Cirole	50	0.116	430	98	2	0.98	5.9334	0.234018	5.9334	0.0394408	100	0	1	3.71595	0.103032	0.0277271	8	92	0.08	7.41435	0.243381	0.0328257	3.71595	NA	4.1111	0.408756	7.4913	0.444472	0.0994275	0.0593318	3.3802	0.755047	0.223373	3	75	0.75	100	0	0	75	22	1	1	1	0.4536
Cirole	50	0.5	100	97	3	0.97	5.89965	0.538929	5.89965	0.0913494	77	23	0.77	3.25682	0.296909	0.0911653	5	95	0.05	7.39619	0.133573	0.0180597	3.25682	NA	4.05147	0.412172	7.23831	0.265205	0.101734	0.0366391	3.18684	0.544995	0.171014	3	65	0.65	100	0	8	65	16	8	0	3	0.6279
Cirole	50	0.714	70	98	2	0.98	5.79564	0.724382	5.79564	0.124987	50	50	0.5	3.26398	0.231319	0.0708701	1	99	0.01	7.26436	NA	NA	NA	NA	3.77736	0.259785	7.23705	0.196754	0.0687744	0.0271871	3.45969	0.347542	0.100455	3	62	0.62	100	1	15	62	9	12	1	0	0.665467
Cirpal	NA	NA	NA	100	0	1	4.90724	0	4.90724	0	100	0	1	3.94823	0	0	100	0	1	6.99854	0	0	3.94823	6.99854	4.34201	0	5.83631	0	0	0	1.4943	0	0	5	100	1	100	0	0	0	0	100	0	0	0
Cirpal	100	0.116	862	100	0	1	4.91424	0.0978097	4.91424	0.0199033	100	0	1	3.88057	0.0411506	0.0106043	99	1	0.99	7.24647	0.169152	0.0233427	3.88057	7.24647	4.33842	0.0564183	5.87073	0.0847403	0.0130043	0.0144344	1.53231	0.0722469	0.0471489	5	98	0.98	100	0	0	0	2	98	0	0	0.0457333
Cirpal	100	0.5	200	92	8	0.92	5.0212	0.236469	5.0212	0.0470942	95	5	0.95	3.19711	0.173245	0.0541881	3	97	0.03	7.65744	0.219892	0.0287162	3.19711	NA	4.13345	0.182898	6.57238	0.320873	0.0442482	0.0488215	2.43892	0.348725	0.142983	5	69	0.69	100	0	0	2	21	69	0	8	0.551833
Cirpal	100	0.714	140	90	10	0.9	5.21739	0.357878	5.21739	0.0685933	54	46	0.54	2.95289	0.182109	0.0616715	0	100	0	NA	NA	NA	2.95289	NA	3.9124	0.143627	6.91326	0.237366	0.0367106	0.0343349	3.00086	0.263747	0.0878904	4	37	0.37	100	0	0	16	37	37	0	10	0.8057
Cirpal	10	0.068	148	89	11	0.89	5.2461	0.571196	5.2461	0.10888	98	2	0.98	4.17028	0.215482	0.0516708	73	27	0.73	6.298	0.471685	0.0748944	4.17028	6.298	4.43744	0.484749	6.17492	0.919436	0.109241	0.148898	1.73748	1.1285	0.649501	5	40	0.4	100	2	0	21	28	40	4	5	0.831833
Cirpal	10	0.116	86	77	23	0.77	5.20821	0.666463	5.20821	0.127964	93	7	0.93	4.02492	0.275881	0.0685432	68	32	0.68	6.48851	0.537144	0.0827838	4.02492	6.48851	4.37838	0.65107	6.2324	0.882801	0.148701	0.141647	1.85402	1.13998	0.614867	5	36	0.36	100	5	0	14	27	36	4	14	0.8799
Cirpal	10	0.5	20	75	25	0.75	5.30959	0.60859	5.30959	0.114621	57	43	0.57	3.71298	0.408349	0.109979	27	73	0.27	6.4948	0.459577	0.0707608	3.71298	NA	4.09637	0.505091	6.33927	0.590524	0.123302	0.0931532	2.2429	0.799551	0.356481	4	41	0.41	100	13	8	15	41	11	3	9	0.8925
Cirpal	25	0.068	370	93	7	0.93	5.1428	0.491012	5.1428	0.0954758	99	1	0.99	4.10986	0.140895	0.0342822	82	18	0.82	6.5209	0.371441	0.0569616	4.10986	6.5209	4.41323	0.302952	6.11952	0.750073	0.0686464	0.122571	1.70629	0.820451	0.480839	4	46	0.46	100	0	0	11	46	36	4	3	0.751567
Cirpal	25	0.116	115	88	12	0.88	5.09944	0.478803	5.09944	0.0938932	100	0	1	3.90098	0.198972	0.0510058	61	39	0.61	6.78942	0.382214	0.0562955	3.90098	6.78942	4.36183	0.285317	6.21444	0.72811	0.0654122	0.117164	1.85261	0.83973	0.453269	4	42	0.42	100	0	0	11	42	35	9	3	0.793333
Cirpal	25	0.5	50	81	19	0.81	5.31086	0.609565	5.31086	0.114777	74	26	0.74	3.52522	0.368647	0.104574	17	83	0.17	6.86098	0.363039	0.0529136	3.52522	NA	4.16676	0.278175	6.61673	0.52011	0.0667605	0.0786053	2.44997	0.570083	0.23269	4	28	0.28	100	0	1	24	28	28	0	19	0.8743
Cirpal	25	0.714	35	86	14	0.86	5.5445	0.752425	5.5445	0.135706	45	55	0.45	3.60341	0.366996	0.101847	7	93	0.07	6.74963	0.394453	0.0584406	NA	NA	3.89071	0.356079	6.79501	0.357169	0.0915202	0.0525635	2.9043	0.524801	0.180698	3	33	0.33	100	9	13	33	23	17	0	5	0.9121
Cirpal	50	0.068	739	97	3	0.97	5.03527	0.261433	5.03527	0.0519203	100	0	1	4.09448	0.0782681	0.0191155	99	1	0.99	6.60708	0.300766	0.0455218	4.09448	6.60708	4.43694	0.14322	5.93557	0.354034	0.0322791	0.0596461	1.49863	0.345752	0.230712	5	50	0.5	100	0	0	0	47	50	1	2	0.6167
Cirpal	50	0.116	430	94	6	0.94	4.9943	0.272995	4.9943	0.0546613	100	0	1	3.88906	0.110556	0.0284276	75	25	0.75	6.98693	0.359402	0.0514392	3.88906	6.98693	4.38472	0.24786	6.00068	0.39733	0.0565282	0.0662141	1.61596	0.448057	0.27727	5	62	0.62	100	0	0	0	32	62	0	6	0.594533
Cirpal	50	0.5	100	83	17	0.83	5.15165	0.441102	5.15165	0.0856235	77	23	0.77	3.2774	0.367879	0.112247	4	96	0.04	7.35606	0.292657	0.0397845	3.2774	NA	4.14309	0.195344	6.63396	0.403621	0.0471493	0.0608417	2.49087	0.449353	0.1804	4	38	0.38	100	0	0	12	38	33	0	17	0.820633
Cirpal	50	0.714	70	92	8	0.92	5.35463	0.558969	5.35463	0.10439	47	53	0.47	3.229	0.293635	0.0909367	4	96	0.04	7.00894	0.315576	0.0450248	NA	NA	3.90344	0.180197	6.83357	0.314491	0.0461636	0.0460215	2.93012	0.383035	0.130723	4	37	0.37	100	0	3	29	37	23	0	8	0.8386
Crepal	NA	NA	NA	0	100	0	NA	NA	NA	NA	100	0	1	3.71927	0	0	0	100	0	NA	NA	NA	3.71927	NA	4.57152	0	8	0	0	0	3.42848	0	0	6	100	1	100	0	0	0	0	0	100	0	0
Crepal	100	0.116	862	40	60	0.4	6.16908	0.406873	NA	0.0659537	100	0	1	4.01514	0.0943052	0.0234874	3	97	0.03	7.68703	0.259679	0.0337815	4.01514	NA	4.37285	0.774057	7.57675	0.381135	0.177015	0.0503032	3.20391	0.854359	0.266661	6	55	0.55	100	0	0	26	8	6	55	5	0.7203
Crepal	100	0.5	200	87	13	0.87	6.11701	0.324591	6.11701	0.0530636	93	7	0.93	3.20485	0.248518	0.0775443	0	100	0	NA	NA	NA	3.20485	NA	4.26344	0.306801	7.61638	0.332774	0.071961	0.0436918	3.35294	0.462502	0.137939	3	64	0.64	100	0	0	64	17	6	0	13	0.631167
Crepal	100	0.714	140	96	4	0.96	6.09814	0.423977	6.09814	0.0695257	59	41	0.59	3.11236	0.27409	0.088065	0	100	0	NA	NA	NA	3.11236	NA	4.02377	0.270022	7.62748	0.303509	0.0671067	0.0397915	3.60371	0.397758	0.110375	3	66	0.66	100	0	3	66	20	7	0	4	0.603167
Crepal	10	0.068	148	82	18	0.82	6.26785	0.797225	6.26785	0.127193	95	5	0.95	4.4073	0.322414	0.0731546	24	76	0.24	6.9369	0.417181	0.0601394	4.4073	NA	4.91101	1.01753	7.19428	0.569712	0.207193	0.0791895	2.28327	1.14145	0.499918	3	43	0.43	100	4	18	43	8	13	8	6	0.872433
Crepal	10	0.116	86	84	16	0.84	6.17505	0.742548	6.17505	0.12025	96	4	0.96	4.07524	0.39346	0.0965489	22	78	0.22	6.81408	0.433182	0.0635716	4.07524	NA	4.84172	0.904649	7.06457	0.608889	0.186844	0.0861891	2.22285	1.05458	0.474426	3	41	0.41	100	1	15	41	17	11	7	8	0.883167
Crepal	10	0.5	20	85	15	0.85	6.17462	0.797645	6.17462	0.129181	61	39	0.61	3.79408	0.473977	0.124925	5	95	0.05	6.63533	0.496726	0.0748609	3.79408	NA	4.45379	0.621527	6.8747	0.496835	0.13955	0.0722701	2.42091	0.696061	0.28752	2	32	0.32	100	3	32	23	25	5	3	9	0.8981
Crepal	25	0.068	370	78	22	0.78	6.28154	0.529931	6.28154	0.0843633	96	4	0.96	4.30509	0.214881	0.0499133	21	79	0.21	7.12728	0.29058	0.0407701	4.30509	NA	4.70772	0.778694	7.40113	0.488006	0.165408	0.0659366	2.69341	0.877704	0.325871	3	51	0.51	100	0	7	51	16	4	12	10	0.7973
Crepal	25	0.116	115	81	19	0.81	6.30262	0.617376	6.30262	0.0979556	98	2	0.98	3.98349	0.296247	0.0743688	10	90	0.1	7.15139	0.132022	0.018461	3.98349	NA	4.85072	0.792611	7.31121	0.424624	0.163401	0.0580785	2.46049	0.906373	0.368371	3	39	0.39	100	0	11	39	23	8	15	4	0.8778
Crepal	25	0.5	50	86	14	0.86	6.22569	0.685563	6.22569	0.110118	70	30	0.7	3.47582	0.358173	0.103047	6	94	0.06	7.10756	0.255819	0.0359926	3.47582	NA	4.39509	0.510518	7.25203	0.365727	0.116157	0.050431	2.85694	0.602227	0.210794	3	45	0.45	100	0	17	45	15	9	0	14	0.838133
Crepal	25	0.714	35	88	12	0.88	6.36094	0.915102	6.36094	0.143863	40	60	0.4	3.61022	0.386377	0.107023	4	96	0.04	7.3836	0.118426	0.0160391	NA	NA	4.0549	0.435617	7.23742	0.347292	0.10743	0.0479856	3.18252	0.509686	0.160152	2	38	0.38	100	7	38	30	10	10	3	2	0.862633
Crepal	50	0.068	739	63	37	0.63	6.2129	0.395912	6.2129	0.0637242	100	0	1	4.29746	0.125416	0.0291838	17	83	0.17	7.32302	0.2375	0.032432	4.29746	NA	4.66193	0.463649	7.48691	0.424185	0.0994542	0.0566568	2.82498	0.634415	0.224573	3	43	0.43	100	0	0	43	17	3	25	12	0.826467
Crepal	50	0.116	430	67	33	0.67	6.15292	0.366971	6.15292	0.0596418	98	2	0.98	4.01054	0.151427	0.0377572	7	93	0.07	7.46501	0.0972462	0.0130269	4.01054	NA	4.48226	0.612085	7.41249	0.45072	0.136557	0.0608054	2.93023	0.748194	0.255336	3	47	0.47	100	0	0	47	17	3	24	9	0.797533
Crepal	50	0.5	100	81	19	0.81	6.14626	0.563209	6.14626	0.0916344	84	16	0.84	3.33255	0.319979	0.0960164	1	99	0.01	7.25427	NA	NA	3.33255	NA	4.29089	0.441592	7.44464	0.352778	0.102914	0.0473868	3.15375	0.582581	0.184726	3	56	0.56	100	0	7	56	12	6	0	19	0.731967
Crepal	50	0.714	70	97	3	0.97	6.3442	0.782494	6.3442	0.12334	47	53	0.47	3.36539	0.290983	0.0864633	0	100	0	NA	NA	NA	NA	NA	4.07097	0.301914	7.417	0.323572	0.0741627	0.0436258	3.34603	0.449146	0.134233	3	52	0.52	100	0	28	52	11	6	1	2	0.740833
Dacglo	NA	NA	NA	99	1	0.99	3.05849	0	3.05849	0	99	1	0.99	2.84792	0	0	100	0	1	4.0608	0.0397246	0.00978246	2.84792	4.0608	2.8945	0.0429342	3.63661	0.440746	0.014833	0.121197	0.742111	0.48368	0.651763	5	99	0.99	100	0	0	0	0	99	0	1	0.0231
Dacglo	10	0.068	148	74	26	0.74	2.99362	0.383816	2.99362	0.128211	34	66	0.34	2.96249	0.172014	0.058064	85	15	0.85	4.55092	0.785103	0.172515	NA	4.55092	2.82348	0.268246	4.5401	1.6856	0.0950055	0.37127	1.71662	1.68925	0.984055	2	36	0.36	100	2	36	12	16	10	23	1	0.894833
Dacglo	10	0.116	86	70	30	0.7	3.08019	0.365113	3.08019	0.118536	27	73	0.27	2.9326	0.171244	0.0583934	82	18	0.82	4.93328	0.748882	0.151802	NA	4.93328	2.87677	0.249092	4.69479	1.63	0.0865875	0.347194	1.81802	1.64864	0.906832	2	36	0.36	100	4	36	7	17	10	22	4	0.904167
Dacglo	10	0.5	20	83	17	0.83	3.26545	0.590294	3.26545	0.180769	9	91	0.09	2.96619	0.241091	0.0812797	61	39	0.61	5.46891	0.878692	0.16067	NA	5.46891	3.03022	0.186354	4.68154	0.95465	0.0614986	0.203918	1.65132	0.951871	0.57643	2	58	0.58	100	4	58	5	13	7	9	4	0.732667
Dacglo	25	0.068	370	72	28	0.72	3.00508	0.305612	3.00508	0.101698	54	46	0.54	2.86223	0.133889	0.0467779	82	18	0.82	4.464	0.323485	0.0724653	2.86223	4.464	2.79031	0.233827	4.66975	1.84145	0.0837996	0.394335	1.87944	1.92579	1.02466	5	48	0.48	100	0	18	0	6	48	28	0	0.7644
Dacglo	25	0.116	115	65	35	0.65	3.00578	0.279144	3.00578	0.0928691	44	56	0.44	2.82716	0.112091	0.0396478	72	28	0.72	5.05031	0.624539	0.123663	NA	5.05031	2.81267	0.201016	4.89924	1.81144	0.0714682	0.369739	2.08657	1.8621	0.892422	5	38	0.38	100	0	21	2	4	38	34	1	0.809433
Dacglo	25	0.5	50	86	14	0.86	2.94344	0.165458	2.94344	0.0562123	8	92	0.08	2.77325	0.0886754	0.0319752	51	49	0.51	6.23881	0.668456	0.107145	NA	6.23881	2.87799	0.129522	4.54239	0.809053	0.0450042	0.178112	1.6644	0.810066	0.486702	2	72	0.72	100	0	72	1	2	11	1	13	0.527333
Dacglo	25	0.714	35	85	15	0.85	2.98931	0.214796	2.98931	0.0718547	3	97	0.03	2.62652	0.080239	0.0305495	23	77	0.23	6.16957	0.543949	0.0881664	NA	NA	2.92548	0.0893143	5.08282	0.70057	0.0305298	0.137831	2.15734	0.715381	0.331603	2	74	0.74	100	5	74	0	2	9	3	7	0.5082
Dacglo	50	0.068	739	90	10	0.9	3.08608	0.0688088	3.08608	0.0222965	90	10	0.9	2.81675	0.0284523	0.0101011	92	8	0.92	4.45773	0.0401312	0.00900262	2.81675	4.45773	2.87043	0.12203	3.97547	1.11855	0.0425127	0.281362	1.10504	1.21244	1.09719	5	90	0.9	100	0	0	0	0	90	10	0	0.21
Dacglo	50	0.116	430	66	34	0.66	3.08242	0.0716597	3.08242	0.0232478	65	35	0.65	2.77951	0.0295053	0.0106153	70	30	0.7	4.98044	0.0765234	0.0153648	2.77951	4.98044	2.79117	0.167094	5.01947	1.87653	0.0598652	0.37385	2.2283	2.0278	0.910023	5	65	0.65	100	0	1	0	0	65	34	0	0.538767
Dacglo	50	0.5	100	75	25	0.75	2.90048	0.144779	2.90048	0.0499157	44	56	0.44	2.97312	0.306942	0.103239	29	71	0.29	6.80013	0.285144	0.0419322	NA	NA	2.80873	0.12422	4.39715	0.620841	0.0442264	0.141192	1.58842	0.628612	0.395747	2	53	0.53	100	0	53	0	0	22	0	25	0.709567
Dacglo	50	0.714	70	83	17	0.83	2.89275	0.107789	2.89275	0.0372618	4	96	0.04	2.6381	0.1177	0.0446153	4	96	0.04	7.42982	0.276126	0.0371646	NA	NA	2.84066	0.0993028	5.11665	0.549482	0.0349576	0.107391	2.27599	0.586087	0.257508	2	71	0.71	100	0	71	0	0	12	2	15	0.535033
Denbul	NA	NA	NA	100	0	1	3.2165	0	3.2165	0	100	0	1	2.5884	0	0	100	0	1	4.57736	0	0	2.5884	4.57736	2.83891	0	3.83829	0	0	0	0.999381	0	0	5	100	1	100	0	0	0	0	100	0	0	0
Denbul	10	0.068	148	84	16	0.84	3.02335	0.419827	3.02335	0.138862	40	60	0.4	2.96132	0.197418	0.0666657	91	9	0.91	4.57421	0.575968	0.125916	NA	4.57421	2.85843	0.287897	4.15717	1.30667	0.100719	0.314317	1.29874	1.28861	0.992204	2	42	0.42	100	1	42	6	18	18	12	3	0.8631
Denbul	10	0.116	86	86	14	0.86	3.04474	0.402192	3.04474	0.132094	30	70	0.3	2.94603	0.200788	0.0681554	94	6	0.94	4.83997	0.657254	0.135797	NA	4.83997	2.8919	0.284525	4.06527	1.15703	0.0983869	0.284613	1.17337	1.12226	0.956438	2	45	0.45	100	1	45	10	15	16	7	6	0.8526
Denbul	10	0.5	20	84	16	0.84	3.15239	0.351633	3.15239	0.111545	4	96	0.04	2.96148	0.223846	0.0755859	61	39	0.61	5.57468	0.90124	0.161667	NA	5.57468	2.96454	0.222297	4.6882	0.998488	0.0749854	0.212979	1.72366	1.06549	0.618153	2	62	0.62	100	8	62	3	15	4	6	2	0.6769
Denbul	25	0.068	370	89	11	0.89	2.93116	0.372227	2.93116	0.12699	43	57	0.43	2.90641	0.110747	0.0381043	95	5	0.95	4.47877	0.161066	0.0359622	NA	4.47877	2.73844	0.265392	3.92163	1.26074	0.0969135	0.321483	1.18319	1.30001	1.09873	5	42	0.42	100	0	35	4	8	42	9	2	0.7987
Denbul	25	0.116	115	87	13	0.87	2.96475	0.367621	2.96475	0.123997	41	59	0.41	2.8409	0.121371	0.0427228	91	9	0.91	4.89907	0.362864	0.0740679	NA	4.89907	2.80082	0.246247	4.08579	1.32948	0.0879197	0.325391	1.28497	1.29221	1.00563	5	40	0.4	100	0	35	2	10	40	12	1	0.808033
Denbul	25	0.5	50	98	2	0.98	2.92057	0.300675	2.92057	0.102951	9	91	0.09	2.77059	0.104181	0.0376023	67	33	0.67	5.97624	0.68075	0.113909	NA	5.97624	2.79051	0.1772	4.24911	0.27981	0.0635008	0.0658514	1.4586	0.32079	0.21993	2	73	0.73	100	0	73	6	5	14	0	2	0.5145
Denbul	25	0.714	35	92	8	0.92	2.92539	0.362949	2.92539	0.124069	6	94	0.06	2.78281	0.103986	0.0373674	32	68	0.32	6.32775	0.692556	0.109447	NA	NA	2.8317	0.215469	4.98753	0.615171	0.0760919	0.123342	2.15583	0.653418	0.303094	2	78	0.78	100	6	78	3	3	8	1	1	0.442867
Denbul	50	0.068	739	93	7	0.93	3.02755	0.329332	3.02755	0.108779	60	40	0.6	2.7605	0.126928	0.0459801	94	6	0.94	4.48232	0.0968804	0.0216139	2.7605	4.48232	2.76424	0.21906	3.88711	1.03829	0.079248	0.267112	1.12287	1.05382	0.938509	5	65	0.65	100	0	22	0	6	65	7	0	0.607367
Denbul	50	0.116	430	87	13	0.87	3.01268	0.313771	3.01268	0.10415	51	49	0.51	2.7325	0.111978	0.0409802	89	11	0.89	4.95474	0.195014	0.0393591	2.7325	4.95474	2.75292	0.210913	4.14566	1.30263	0.0766144	0.314215	1.39274	1.33759	0.960401	5	60	0.6	100	0	21	0	6	60	13	0	0.6713
Denbul	50	0.5	100	91	9	0.91	2.71651	0.288803	2.71651	0.106314	66	34	0.66	3.28072	0.28899	0.0880876	21	79	0.21	6.26484	0.54165	0.0864587	3.28072	NA	2.64848	0.184131	4.20349	0.463082	0.0695232	0.110166	1.55501	0.432476	0.278118	2	75	0.75	100	0	75	0	4	12	0	9	0.4823
Denbul	50	0.714	70	93	7	0.93	2.79249	0.363831	2.79249	0.130289	3	97	0.03	2.62403	0.135599	0.0516758	30	70	0.3	6.73181	0.46467	0.069026	NA	NA	2.67982	0.195947	4.90573	0.442641	0.0731195	0.0902293	2.22591	0.475152	0.213464	2	78	0.78	100	0	78	3	1	11	2	5	0.4382
Desces	NA	NA	NA	63	37	0.63	6.52108	0	6.52108	0	0	100	0	NA	NA	NA	0	100	0	NA	NA	NA	NA	NA	4.46132	0.21025	8	0	0.0471274	0	3.53868	0.21025	0.0594148	4	63	0.63	100	0	0	0	63	0	1	36	0.5523
Desces	100	0.116	862	74	26	0.74	7.0241	0.710216	7.0241	0.101111	86	14	0.86	3.28666	0.31632	0.0962436	3	97	0.03	7.25406	0.054474	0.00750946	3.28666	NA	5.01786	1.20023	7.59071	0.27804	0.239191	0.036629	2.57285	1.06425	0.413645	2	34	0.34	100	0	34	8	30	2	0	26	0.84
Desces	100	0.5	200	85	15	0.85	7.35189	0.62461	7.35189	0.0849591	0	100	0	NA	NA	NA	1	99	0.01	7.29473	NA	NA	NA	NA	4.35704	0.672501	7.63433	0.232835	0.154348	0.0304984	3.2773	0.6822	0.20816	2	68	0.68	100	0	68	4	12	1	3	12	0.590567
Desces	100	0.714	140	93	7	0.93	7.25062	0.713856	7.25062	0.0984544	0	100	0	NA	NA	NA	1	99	0.01	7.59906	NA	NA	NA	NA	3.51358	0.419521	7.58379	0.256271	0.1194	0.033792	4.07021	0.472606	0.116113	2	71	0.71	100	1	71	9	10	3	1	5	0.553233
Desces	10	0.068	148	70	30	0.7	6.75504	0.743271	6.75504	0.110032	81	19	0.81	4.24439	0.419346	0.0988	21	79	0.21	6.85869	0.286827	0.0418195	4.24439	NA	4.79664	1.50893	7.21289	0.439174	0.31458	0.0608874	2.41625	1.47299	0.609616	2	36	0.36	100	12	36	21	7	6	1	17	0.903467
Desces	10	0.116	86	66	34	0.66	6.67838	0.964979	6.67838	0.144493	72	28	0.72	3.64243	0.507577	0.139351	24	76	0.24	6.77195	0.371546	0.0548654	3.64243	NA	4.63854	1.48226	7.05574	0.61741	0.319553	0.0875047	2.4172	1.42347	0.588894	2	37	0.37	100	15	37	12	8	9	1	18	0.909067
Desces	10	0.5	20	66	34	0.66	6.69995	0.837071	6.69995	0.124937	19	81	0.19	3.61466	0.617634	0.170869	7	93	0.07	6.79873	0.337851	0.0496933	NA	NA	4.08554	0.852469	6.97337	0.462976	0.208655	0.0663921	2.88783	0.864994	0.299531	2	49	0.49	100	27	49	9	5	3	6	1	0.783767
Desces	25	0.068	370	85	15	0.85	6.93091	0.750731	6.93091	0.108316	90	10	0.9	4.09174	0.228099	0.0557461	19	81	0.19	7.03412	0.21385	0.0304018	4.09174	NA	5.24463	1.17339	7.34793	0.390857	0.223732	0.0531928	2.1033	1.07404	0.510644	2	48	0.48	100	2	48	18	14	5	0	13	0.8141
Desces	25	0.116	115	79	21	0.79	7.01905	0.739188	7.01905	0.105312	74	26	0.74	3.38005	0.427771	0.126558	11	89	0.11	7.1171	0.135259	0.0190048	3.38005	NA	5.15566	1.23732	7.30015	0.397836	0.239992	0.0544969	2.14449	1.1047	0.515132	2	53	0.53	100	3	53	4	16	6	3	15	0.774667
Desces	25	0.5	50	79	21	0.79	7.02151	0.631961	7.02151	0.0900036	9	91	0.09	3.33833	0.380317	0.113924	2	98	0.02	7.28104	0.0401041	0.00550801	NA	NA	4.2289	0.782866	7.2863	0.313998	0.185123	0.0430942	3.0574	0.81685	0.267171	2	61	0.61	100	13	61	9	4	5	1	7	0.692767
Desces	25	0.714	35	70	30	0.7	6.91935	0.852529	6.91935	0.123209	6	94	0.06	3.14336	0.335142	0.106619	1	99	0.01	7.17058	NA	NA	NA	NA	3.5843	0.505971	7.29363	0.29016	0.141163	0.0397826	3.70933	0.534624	0.14413	2	52	0.52	100	23	52	7	8	3	7	0	0.769533
Desces	50	0.068	739	82	18	0.82	6.97621	0.735625	6.97621	0.105448	94	6	0.94	4.14958	0.200207	0.0482475	12	88	0.12	7.43073	0.266616	0.0358802	4.14958	NA	5.19555	1.20808	7.53432	0.296539	0.232522	0.0393584	2.33877	1.08856	0.465443	2	38	0.38	100	0	38	16	26	2	1	17	0.855167
Desces	50	0.116	430	76	24	0.76	6.94974	0.708278	6.94974	0.101914	84	16	0.84	3.36556	0.383097	0.113828	3	97	0.03	7.21599	0.0778526	0.0107889	3.36556	NA	4.93692	1.27695	7.44062	0.33106	0.258653	0.0444936	2.5037	1.12902	0.45094	2	39	0.39	100	0	39	17	18	2	3	21	0.864733
Desces	50	0.5	100	90	10	0.9	7.20302	0.62663	7.20302	0.0869955	46	54	0.46	3.30625	0.338021	0.102237	12	88	0.12	6.72708	0.559866	0.0832257	NA	NA	4.43168	0.621456	7.43316	0.328855	0.14023	0.0442415	3.00148	0.625964	0.208552	2	71	0.71	100	3	71	5	9	5	0	7	0.5565
Desces	50	0.714	70	83	17	0.83	7.13839	0.775967	7.13839	0.108703	1	99	0.01	2.72022	NA	NA	0	100	0	NA	NA	NA	NA	NA	3.59837	0.482234	7.48608	0.316796	0.134015	0.042318	3.88771	0.568646	0.146268	2	67	0.67	100	13	67	8	7	1	1	3	0.608767
Desfle	NA	NA	NA	100	0	1	2.44005	0	2.44005	0	0	100	0	NA	NA	NA	100	0	1	6.45221	0	0	NA	6.45221	2.44005	0	3.69453	0	0	0	1.25449	0	0	2	100	1	100	0	100	0	0	0	0	0	0
Desfle	100	0.116	862	100	0	1	2.46201	0.100377	2.46201	0.0407706	0	100	0	NA	NA	NA	100	0	1	6.21938	0.248331	0.0399286	NA	6.21938	2.45205	0.0203009	3.70195	0.171121	0.00827915	0.0462246	1.2499	0.171477	0.137193	2	99	0.99	100	0	99	0	1	0	0	0	0.0231
Desfle	100	0.5	200	93	7	0.93	2.50132	0.186965	2.50132	0.0747463	0	100	0	NA	NA	NA	2	98	0.02	7.18347	0.287821	0.0400671	NA	NA	2.47357	0.0750148	5.04486	0.650426	0.0303266	0.128929	2.57129	0.657987	0.255898	2	91	0.91	100	0	91	1	1	0	0	7	0.1946
Desfle	100	0.714	140	89	11	0.89	2.5994	0.414547	2.5994	0.159478	0	100	0	NA	NA	NA	2	98	0.02	7.05298	0.0011081	0.000157111	NA	NA	2.49226	0.0990277	6.09042	0.535869	0.0397341	0.0879856	3.59816	0.526461	0.146314	2	82	0.82	100	2	82	5	1	1	0	9	0.369133
Desfle	10	0.068	148	59	41	0.59	3.01912	0.62215	3.01912	0.20607	11	89	0.11	3.19581	0.142328	0.0445356	73	27	0.73	4.99096	0.657834	0.131805	NA	4.99096	2.72234	0.268532	5.14836	1.78924	0.0986401	0.347536	2.42602	1.7574	0.724396	2	38	0.38	100	24	38	14	1	6	6	11	0.8855
Desfle	10	0.116	86	52	48	0.52	3.08273	0.65277	3.08273	0.211751	11	89	0.11	3.12896	0.271073	0.0866336	61	39	0.61	5.50661	0.583457	0.105956	NA	5.50661	2.77961	0.33674	5.54557	1.76347	0.121147	0.317996	2.76596	1.79054	0.647347	2	35	0.35	100	27	35	11	3	3	8	13	0.8953
Desfle	10	0.5	20	54	46	0.54	3.26439	0.67658	3.26439	0.207261	4	96	0.04	3.11783	0.127087	0.0407615	30	70	0.3	6.09868	0.553649	0.0907817	NA	NA	2.94342	0.285135	5.66584	1.09989	0.0968721	0.194127	2.72242	1.10664	0.40649	2	36	0.36	100	34	36	7	6	5	11	1	0.853533
Desfle	25	0.068	370	85	15	0.85	2.67887	0.418572	2.67887	0.156249	5	95	0.05	2.93416	0.116783	0.0398011	93	7	0.93	5.10166	0.452564	0.0887092	NA	5.10166	2.55404	0.165104	4.32823	1.40645	0.0646443	0.324948	1.77419	1.37357	0.774195	2	71	0.71	100	1	71	9	3	2	6	8	0.5558
Desfle	25	0.116	115	89	11	0.89	2.6823	0.456538	2.6823	0.170204	2	98	0.02	2.80068	0.278356	0.0993889	87	13	0.87	6.05865	0.596461	0.0984478	NA	6.05865	2.5483	0.138509	4.27005	1.1189	0.0543534	0.262035	1.72175	1.08617	0.630851	2	79	0.79	100	5	79	8	1	1	2	4	0.4256
Desfle	25	0.5	50	74	26	0.74	3.0557	0.716297	3.0557	0.234414	0	100	0	NA	NA	NA	28	72	0.28	6.55623	0.452946	0.0690864	NA	NA	2.69984	0.205266	5.50597	1.02154	0.0760291	0.185533	2.80613	1.00373	0.357692	2	54	0.54	100	18	54	17	1	2	4	4	0.750633
Desfle	25	0.714	35	69	31	0.69	3.04538	0.642164	3.04538	0.210865	1	99	0.01	2.5164	NA	NA	12	88	0.12	6.20133	0.336243	0.0542211	NA	NA	2.72843	0.209876	5.96037	0.685727	0.076922	0.115048	3.23194	0.712266	0.220383	2	54	0.54	100	25	54	11	3	1	6	0	0.734067
Desfle	50	0.068	739	96	4	0.96	2.5131	0.181202	2.5131	0.0721029	2	98	0.02	2.8206	0.198455	0.070359	97	3	0.97	5.04556	0.233867	0.0463509	NA	5.04556	2.48803	0.0797899	3.78013	0.855701	0.0320695	0.226368	1.2921	0.825192	0.638644	2	92	0.92	100	0	92	2	1	1	3	1	0.177333
Desfle	50	0.116	430	96	4	0.96	2.55589	0.278057	2.55589	0.108791	0	100	0	NA	NA	NA	96	4	0.96	6.21154	0.417499	0.0672135	NA	6.21154	2.50193	0.0912426	3.96077	0.723683	0.0364689	0.182713	1.45884	0.691212	0.473809	2	90	0.9	100	0	90	6	0	0	2	2	0.216533
Desfle	50	0.5	100	87	13	0.87	2.68595	0.445295	2.68595	0.165787	67	33	0.67	3.45357	0.261565	0.0757376	10	90	0.1	7.01771	0.260988	0.0371899	3.45357	NA	2.58593	0.149528	5.19487	0.853574	0.0578237	0.164311	2.60894	0.83712	0.320866	2	81	0.81	100	3	81	5	1	0	1	9	0.387567
Desfle	50	0.714	70	74	26	0.74	2.88152	0.652307	2.88152	0.226376	0	100	0	NA	NA	NA	8	92	0.08	6.87979	0.310702	0.0451615	NA	NA	2.59844	0.171262	6.11312	0.711012	0.0659096	0.116309	3.51469	0.712951	0.202849	2	59	0.59	100	19	59	8	5	2	1	6	0.703267
Drycar	NA	NA	NA	0	100	0	NA	NA	NA	NA	0	100	0	NA	NA	NA	0	100	0	NA	NA	NA	NA	NA	2.44	0	8	0	0	0	5.56	0	0	7	100	1	100	0	0	0	0	0	0	100	0
Drycar	100	0.116	862	0	100	0	NA	NA	NA	NA	0	100	0	NA	NA	NA	7	93	0.07	7.3402	0.19328	0.0263317	NA	NA	2.4476	0.0190238	7.59725	0.585324	0.00777244	0.0770442	5.14965	0.583384	0.113286	7	63	0.63	100	37	0	0	0	0	0	63	0.5439
Drycar	100	0.5	200	6	94	0.06	4.11573	1.91366	NA	0.464963	0	100	0	NA	NA	NA	2	98	0.02	7.36915	0.0777204	0.0105467	NA	NA	2.5448	0.111984	7.58415	0.369594	0.0440048	0.0487324	5.03934	0.379564	0.0753201	1	54	0.54	100	54	4	2	0	0	5	35	0.6783
Drycar	100	0.714	140	18	82	0.18	4.4319	2.32598	NA	0.524827	0	100	0	NA	NA	NA	3	97	0.03	7.35461	0.0606125	0.00824142	NA	NA	2.54541	0.103761	7.50693	0.346548	0.040764	0.0461638	4.96152	0.364327	0.0734305	1	71	0.71	100	71	15	2	0	1	8	3	0.5432
Drycar	10	0.068	148	13	87	0.13	4.07	2.03387	NA	0.499723	8	92	0.08	4.05513	0.594112	0.146508	31	69	0.31	5.91723	0.970656	0.164039	NA	NA	2.80139	0.676319	6.90936	1.17361	0.241422	0.169858	4.10797	1.32401	0.322303	1	55	0.55	100	55	11	1	1	0	4	28	0.706067
Drycar	10	0.116	86	18	82	0.18	4.9485	2.10318	NA	0.425014	13	87	0.13	3.44242	0.470654	0.136722	21	79	0.21	6.28393	0.742485	0.118156	NA	NA	3.01952	0.879998	7.00327	0.997967	0.291436	0.1425	3.98375	1.25264	0.314437	1	54	0.54	100	54	12	4	1	1	1	27	0.7224
Drycar	10	0.5	20	27	73	0.27	4.51244	1.92262	NA	0.426071	1	99	0.01	3.26329	NA	NA	11	89	0.11	6.52551	0.567944	0.0870344	NA	NA	3.10502	0.524678	6.6491	0.940719	0.168977	0.141481	3.54408	1.00809	0.284443	1	61	0.61	100	61	21	0	3	3	11	1	0.664767
Drycar	25	0.068	370	7	93	0.07	4.38543	2.06571	NA	0.471038	6	94	0.06	3.55484	0.586427	0.164966	26	74	0.26	6.50112	0.60702	0.0933717	NA	NA	2.6318	0.488488	7.30286	0.725331	0.18561	0.0993214	4.67106	0.869417	0.186128	1	61	0.61	100	61	4	1	2	0	3	29	0.630933
Drycar	25	0.116	115	12	88	0.12	3.87733	1.93127	NA	0.498093	5	95	0.05	3.14756	0.310994	0.0988047	17	83	0.17	7.08283	0.438375	0.0618927	NA	NA	2.68691	0.500377	7.18955	0.910757	0.186228	0.126678	4.50264	1.04253	0.231537	1	59	0.59	100	59	9	0	2	1	4	25	0.675733
Drycar	25	0.5	50	11	89	0.11	3.88895	1.62543	NA	0.41796	3	97	0.03	3.12796	0.226868	0.0725291	4	96	0.04	7.06293	0.364518	0.05161	NA	NA	2.8039	0.335322	6.99897	0.670241	0.119591	0.0957628	4.19507	0.730651	0.174169	1	67	0.67	100	67	6	2	1	2	12	10	0.609233
Drycar	25	0.714	35	24	76	0.24	5.08306	2.01159	NA	0.395744	1	99	0.01	3.23165	NA	NA	4	96	0.04	6.9654	0.300828	0.043189	NA	NA	2.79102	0.284132	7.03054	0.459651	0.101802	0.0653792	4.23952	0.516557	0.121843	1	59	0.59	100	59	17	4	2	1	17	0	0.690667
Drycar	50	0.068	739	8	92	0.08	2.71481	0.769238	NA	0.283348	0	100	0	NA	NA	NA	31	69	0.31	6.68139	0.616621	0.0922893	NA	NA	2.45302	0.0317586	7.34447	0.829043	0.0129467	0.11288	4.89145	0.83269	0.170234	1	50	0.5	100	50	7	1	0	0	0	42	0.663367
Drycar	50	0.116	430	4	96	0.04	2.445	0.01	NA	0.00408998	0	100	0	NA	NA	NA	15	85	0.15	7.19409	0.335274	0.046604	NA	NA	2.51989	0.0992609	7.34376	0.740137	0.039391	0.100784	4.82387	0.741009	0.153613	7	51	0.51	100	44	4	0	0	0	1	51	0.635367
Drycar	50	0.5	100	8	92	0.08	4.49188	2.27869	NA	0.507292	4	96	0.04	3.19272	0.288834	0.0904664	2	98	0.02	7.24789	0.210398	0.0290288	NA	NA	2.6325	0.22406	7.3392	0.425107	0.0851129	0.0579228	4.7067	0.48799	0.10368	1	67	0.67	100	67	7	1	0	0	7	18	0.5936
Drycar	50	0.714	70	16	84	0.16	4.5156	2.3031	NA	0.510032	0	100	0	NA	NA	NA	0	100	0	NA	NA	NA	NA	NA	2.6972	0.221881	7.31518	0.353563	0.0822636	0.0483328	4.61798	0.414427	0.089742	1	76	0.76	100	76	14	0	1	1	7	1	0.463867
Drydil	NA	NA	NA	15	85	0.15	7.82666	0.457329	NA	0.0584322	0	100	0	NA	NA	NA	0	100	0	NA	NA	NA	NA	NA	3.65429	0.369339	7.99999	1.55479e-05	0.10107	1.94349e-06	4.34571	0.369355	0.084993	7	85	0.85	100	0	13	2	0	0	0	85	0.303567
Drydil	100	0.116	862	65	35	0.65	7.30946	0.751263	7.30946	0.10278	35	65	0.35	3.04047	0.262412	0.0863065	6	94	0.06	7.31227	0.143908	0.0196803	NA	NA	4.40628	1.03969	7.65101	0.276662	0.235955	0.0361602	3.24472	1.03445	0.318809	2	47	0.47	100	2	47	5	8	5	10	23	0.8218
Drydil	100	0.5	200	66	34	0.66	7.30639	0.802302	7.30639	0.109808	1	99	0.01	2.48097	NA	NA	1	99	0.01	7.35172	NA	NA	NA	NA	3.4292	0.654878	7.59685	0.266936	0.190971	0.0351377	4.16765	0.664072	0.15934	2	54	0.54	100	7	54	4	5	3	1	26	0.735933
Drydil	100	0.714	140	65	35	0.65	7.16683	0.945134	7.16683	0.131876	1	99	0.01	2.75264	NA	NA	1	99	0.01	7.47665	NA	NA	NA	NA	2.80359	0.318138	7.62842	0.248567	0.113475	0.0325843	4.82483	0.443863	0.0919957	2	48	0.48	100	31	48	8	7	2	1	3	0.770933
Drydil	10	0.068	148	28	72	0.28	6.09773	1.21576	NA	0.199379	38	62	0.38	3.955	0.413529	0.104559	26	74	0.26	6.59307	0.678107	0.102852	NA	NA	3.35105	1.22901	7.12124	0.691426	0.366754	0.0970936	3.77019	1.41919	0.376424	1	42	0.42	100	42	11	7	7	3	5	25	0.858433
Drydil	10	0.116	86	31	69	0.31	6.49792	0.972101	NA	0.149602	39	61	0.39	3.41889	0.380833	0.111391	15	85	0.15	6.66587	0.372194	0.0558358	NA	NA	3.48502	1.27461	7.13259	0.518865	0.365741	0.0727457	3.64757	1.33382	0.365673	1	42	0.42	100	42	16	12	0	3	1	26	0.834167
Drydil	10	0.5	20	40	60	0.4	6.06466	1.30316	NA	0.214878	10	90	0.1	3.74694	0.421688	0.112542	2	98	0.02	6.93426	0.0844253	0.0121751	NA	NA	3.53278	0.80411	6.88547	0.541054	0.227614	0.0785791	3.35269	0.937331	0.279576	1	49	0.49	100	49	27	7	4	2	8	3	0.784933
Drydil	25	0.068	370	42	58	0.42	6.46537	1.08991	NA	0.168577	58	42	0.58	3.81568	0.279595	0.0732751	24	76	0.24	6.80031	0.531351	0.0781363	3.81568	NA	3.67893	1.31666	7.30059	0.578129	0.357893	0.0791894	3.62166	1.39194	0.384338	7	26	0.26	100	25	19	11	8	4	7	26	0.9436
Drydil	25	0.116	115	37	63	0.37	6.38582	1.03589	NA	0.162218	43	57	0.43	3.27433	0.333627	0.101892	10	90	0.1	7.14844	0.346446	0.0484646	NA	NA	3.5796	1.20008	7.30707	0.487031	0.335256	0.0666521	3.72747	1.28484	0.344694	7	30	0.3	100	29	14	11	8	4	4	30	0.915367
Drydil	25	0.5	50	46	54	0.46	6.75458	1.0016	NA	0.148285	6	94	0.06	3.18844	0.226763	0.0711206	6	94	0.06	7.04393	0.279305	0.0396519	NA	NA	3.47013	0.768025	7.17947	0.41516	0.221325	0.0578261	3.70934	0.815473	0.219843	1	35	0.35	100	35	31	6	3	6	7	12	0.879667
Drydil	25	0.714	35	44	56	0.44	6.71866	1.21028	NA	0.180137	9	91	0.09	3.09309	0.192421	0.0622098	1	99	0.01	7.48185	NA	NA	NA	NA	3.20266	0.467121	7.23881	0.363221	0.145854	0.0501769	4.03615	0.487846	0.120869	1	50	0.5	100	50	31	9	2	2	6	0	0.7483
Drydil	50	0.068	739	53	47	0.53	7.04746	0.89199	7.04746	0.126569	79	21	0.79	3.70153	0.316695	0.0855578	9	91	0.09	7.09463	0.299067	0.0421541	3.70153	NA	4.24368	1.2749	7.56579	0.326452	0.300424	0.0431485	3.32211	1.25538	0.377886	2	36	0.36	100	10	36	6	10	1	5	32	0.865433
Drydil	50	0.116	430	58	42	0.58	7.0954	0.838176	7.0954	0.11813	36	64	0.36	3.1179	0.296606	0.09513	8	92	0.08	7.24147	0.215821	0.0298035	NA	NA	4.12696	1.23528	7.50327	0.308587	0.299319	0.0411269	3.37631	1.18157	0.349959	2	39	0.39	100	8	39	8	7	4	4	30	0.859833
Drydil	50	0.5	100	53	47	0.53	7.00227	0.834187	7.00227	0.119131	31	69	0.31	3.19002	0.311632	0.0976899	5	95	0.05	7.29477	0.0604687	0.00828932	NA	NA	3.35055	0.692079	7.4203	0.329498	0.206557	0.0444049	4.06975	0.729994	0.179371	2	38	0.38	100	31	38	7	2	6	1	15	0.849333
Drydil	50	0.714	70	47	53	0.47	6.93468	0.94131	NA	0.13574	6	94	0.06	3.04854	0.146892	0.0481844	4	96	0.04	7.44489	0.123195	0.0165476	NA	NA	2.97387	0.347092	7.40338	0.274713	0.116714	0.0371065	4.42951	0.437953	0.0988715	1	49	0.49	100	49	31	9	2	5	3	1	0.760433
Dryfil	NA	NA	NA	0	100	0	NA	NA	NA	NA	0	100	0	NA	NA	NA	0	100	0	NA	NA	NA	NA	NA	2.44	0	8	0	0	0	5.56	0	0	6	100	1	100	0	0	0	0	0	100	0	0
Dryfil	100	0.116	862	3	97	0.03	2.44007	2.02073e-05	NA	8.28143e-06	0	100	0	NA	NA	NA	1	99	0.01	7.74539	NA	NA	NA	NA	2.54044	0.130304	7.80369	0.395651	0.0512921	0.0507005	5.26325	0.413555	0.0785741	6	93	0.93	100	1	3	0	0	0	93	3	0.1554
Dryfil	100	0.5	200	1	99	0.01	2.80008	NA	NA	NA	0	100	0	NA	NA	NA	0	100	0	NA	NA	NA	NA	NA	2.65776	0.137551	7.61192	0.147689	0.0517545	0.0194023	4.95416	0.221081	0.0446254	6	46	0.46	100	24	1	0	0	0	46	29	0.754367
Dryfil	100	0.714	140	8	92	0.08	3.34255	1.72477	NA	0.516005	0	100	0	NA	NA	NA	0	100	0	NA	NA	NA	NA	NA	2.74075	0.106229	7.59171	0.11469	0.0387592	0.0151073	4.85095	0.143676	0.0296181	1	55	0.55	100	55	7	1	0	0	13	24	0.721
Dryfil	10	0.068	148	18	82	0.18	3.90867	1.89614	NA	0.485112	16	84	0.16	3.41253	0.604283	0.177078	26	74	0.26	5.60487	0.946877	0.168938	NA	NA	2.83336	0.6922	6.89857	1.32516	0.244304	0.192092	4.06521	1.4508	0.356882	1	52	0.52	100	52	12	2	0	4	11	19	0.775833
Dryfil	10	0.116	86	14	86	0.14	3.36129	0.667879	NA	0.198697	13	87	0.13	3.11569	0.219573	0.0704733	24	76	0.24	6.14437	0.834652	0.13584	NA	NA	2.79919	0.328623	6.8934	1.08114	0.117399	0.156837	4.09421	1.15661	0.282499	1	55	0.55	100	55	5	5	1	3	14	17	0.750167
Dryfil	10	0.5	20	30	70	0.3	4.99153	2.05296	NA	0.411289	2	98	0.02	3.1119	0.0480015	0.0154251	7	93	0.07	6.12381	0.948782	0.154933	NA	NA	3.23067	0.610691	6.75209	0.969207	0.189029	0.143542	3.52142	1.05083	0.298412	1	50	0.5	100	50	24	0	2	4	19	1	0.763233
Dryfil	25	0.068	370	16	84	0.16	4.02153	2.18873	NA	0.544254	25	75	0.25	3.00289	0.446025	0.148532	32	68	0.32	6.27435	1.07145	0.170766	NA	NA	2.75473	0.673376	7.19807	1.17947	0.244444	0.163859	4.44334	1.31498	0.295944	6	37	0.37	100	34	12	2	0	2	37	13	0.834633
Dryfil	25	0.116	115	20	80	0.2	2.8151	0.411213	NA	0.146074	17	83	0.17	2.90678	0.237211	0.0816061	26	74	0.26	6.83688	0.563542	0.0824267	NA	NA	2.7459	0.276477	6.8241	1.25873	0.100687	0.184454	4.0782	1.29959	0.318667	6	31	0.31	100	29	13	1	0	6	31	20	0.885733
Dryfil	25	0.5	50	19	81	0.19	3.67711	1.49459	NA	0.406459	4	96	0.04	2.88538	0.271207	0.0939934	0	100	0	NA	NA	NA	NA	NA	2.88122	0.292746	7.09979	0.749262	0.101605	0.105533	4.21857	0.81791	0.193883	1	48	0.48	100	48	14	2	0	3	19	14	0.8085
Dryfil	25	0.714	35	18	82	0.18	4.57606	2.15835	NA	0.471662	0	100	0	NA	NA	NA	0	100	0	NA	NA	NA	NA	NA	2.92647	0.181892	7.23367	0.42584	0.0621542	0.0588691	4.3072	0.469855	0.109086	1	71	0.71	100	71	16	0	1	1	10	1	0.536667
Dryfil	50	0.068	739	4	96	0.04	2.465	0.0251661	NA	0.0102094	25	75	0.25	2.68794	0.171964	0.063976	27	73	0.27	6.77134	0.726766	0.10733	NA	NA	2.56104	0.182362	7.68193	0.598747	0.0712063	0.0779423	5.12089	0.64246	0.125459	6	60	0.6	100	19	4	0	0	0	60	17	0.668967
Dryfil	50	0.116	430	14	86	0.14	3.24925	1.28778	NA	0.396332	12	88	0.12	2.78354	0.138631	0.0498039	16	84	0.16	7.19073	0.675288	0.0939109	NA	NA	2.63912	0.242695	7.30752	1.04394	0.0919605	0.142859	4.6684	1.09739	0.235068	6	61	0.61	100	20	7	2	0	5	61	5	0.673867
Dryfil	50	0.5	100	17	83	0.17	3.14062	1.24669	NA	0.396957	16	84	0.16	3.03816	0.295576	0.0972877	0	100	0	NA	NA	NA	NA	NA	2.74049	0.154953	7.30094	0.642793	0.0565422	0.0880425	4.56045	0.67674	0.148393	1	36	0.36	100	36	14	1	0	2	23	24	0.8631
Dryfil	50	0.714	70	13	87	0.13	3.48206	1.41048	NA	0.40507	1	99	0.01	2.79581	NA	NA	1	99	0.01	6.73907	NA	NA	NA	NA	2.81233	0.114971	7.46166	0.2353	0.040881	0.0315346	4.64933	0.27441	0.0590213	1	71	0.71	100	71	10	2	0	1	6	10	0.550433
Epiang	NA	NA	NA	0	100	0	NA	NA	NA	NA	0	100	0	NA	NA	NA	0	100	0	NA	NA	NA	NA	NA	2.44	0	8	0	0	0	5.56	0	0	6	100	1	100	0	0	0	0	0	100	0	0
Epiang	10	0.068	148	70	30	0.7	2.99087	0.439308	2.99087	0.146883	27	73	0.27	2.91896	0.209106	0.0716371	83	17	0.83	4.80758	0.841153	0.174964	NA	4.80758	2.78096	0.283756	4.72524	1.65746	0.102035	0.350768	1.94428	1.62529	0.835933	2	39	0.39	100	6	39	15	8	8	22	2	0.8869
Epiang	10	0.116	86	66	34	0.66	3.08602	0.448375	3.08602	0.145292	26	74	0.26	2.86736	0.227771	0.0794356	77	23	0.77	5.30426	0.843932	0.159105	NA	5.30426	2.85476	0.284232	4.96981	1.61723	0.0995643	0.325411	2.11505	1.61236	0.762326	2	34	0.34	100	6	34	13	6	13	27	1	0.8988
Epiang	10	0.5	20	54	46	0.54	3.156	0.389337	3.156	0.123364	2	98	0.02	3.15597	0.121388	0.0384629	30	70	0.3	5.52929	0.776441	0.140423	NA	NA	2.97546	0.178459	5.6031	1.33051	0.0599768	0.23746	2.62764	1.31819	0.501662	2	38	0.38	100	22	38	5	7	4	24	0	0.864033
Epiang	25	0.068	370	54	46	0.54	2.71923	0.362582	2.71923	0.13334	22	78	0.22	2.7953	0.182083	0.0651389	60	40	0.6	4.81612	0.609362	0.126526	NA	4.81612	2.63013	0.222755	5.3936	2.09006	0.0846935	0.387507	2.76347	2.07433	0.750625	6	46	0.46	100	0	38	1	3	12	46	0	0.733367
Epiang	25	0.116	115	53	47	0.53	2.74286	0.35717	2.74286	0.130218	12	88	0.12	2.83912	0.13019	0.0458556	58	42	0.58	5.52922	0.604792	0.109381	NA	5.52922	2.69795	0.229968	5.44001	1.98487	0.0852381	0.364865	2.74206	1.95244	0.712034	6	47	0.47	100	0	42	1	2	8	47	0	0.6951
Epiang	25	0.5	50	78	22	0.78	2.87517	0.209577	2.87517	0.0728923	4	96	0.04	2.63215	0.0208494	0.00792107	25	75	0.25	6.64211	0.510815	0.0769055	NA	NA	2.83992	0.141072	5.03855	1.0593	0.0496748	0.210238	2.19863	1.05598	0.480292	2	70	0.7	100	3	70	0	2	6	5	14	0.5635
Epiang	25	0.714	35	74	26	0.74	2.95068	0.266013	2.95068	0.0901532	3	97	0.03	2.72689	0.111132	0.0407542	16	84	0.16	6.74804	0.426238	0.0631647	NA	NA	2.87017	0.111376	5.76385	0.965357	0.0388047	0.167485	2.89368	0.983863	0.340004	2	64	0.64	100	13	64	1	1	8	6	7	0.651467
Epiang	50	0.068	739	2	98	0.02	3.0975	0.0106066	NA	0.00342425	2	98	0.02	2.86456	0.00270696	0.000944983	2	98	0.02	4.7134	0.0206488	0.00438087	NA	NA	2.46831	0.0722976	7.75767	0.597797	0.0292903	0.0770589	5.28936	0.662007	0.125158	6	98	0.98	100	0	0	0	0	2	98	0	0.0457333
Epiang	50	0.116	430	7	93	0.07	2.81714	0.257607	NA	0.0914427	4	96	0.04	2.72006	0.0260144	0.0095639	7	93	0.07	5.40927	0.133962	0.0247653	NA	NA	2.51933	0.100837	7.4237	1.06118	0.0400252	0.142944	4.90437	1.11329	0.226999	6	93	0.93	100	0	2	0	0	5	93	0	0.154233
Epiang	50	0.5	100	69	31	0.69	2.76645	0.116053	2.76645	0.0419503	48	52	0.48	3.09544	0.273842	0.0884661	1	99	0.01	7.25518	NA	NA	NA	NA	2.75379	0.117311	5.12857	1.1449	0.0425997	0.223239	2.37478	1.12428	0.473426	2	66	0.66	100	0	66	0	0	3	0	31	0.5453
Epiang	50	0.714	70	77	23	0.77	2.79596	0.0875094	2.79596	0.0312985	1	99	0.01	2.53885	NA	NA	0	100	0	NA	NA	NA	NA	NA	2.78142	0.0675556	5.78762	0.764902	0.0242882	0.132162	3.00621	0.761385	0.253271	2	73	0.73	100	2	73	0	0	4	4	17	0.507033
Epimon	NA	NA	NA	100	0	1	2.44005	0	2.44005	0	0	100	0	NA	NA	NA	100	0	1	3.93946	0	0	NA	3.93946	2.44005	0	3.74023	0	0	0	1.30019	0	0	2	100	1	100	0	100	0	0	0	0	0	0
Epimon	10	0.068	148	48	52	0.48	3.04849	0.612995	NA	0.201081	14	86	0.14	3.06759	0.249112	0.0812078	60	40	0.6	5.1141	0.578852	0.113187	NA	5.1141	2.71188	0.270962	5.68248	1.75541	0.0999166	0.308916	2.9706	1.73262	0.583256	2	31	0.31	100	28	31	12	2	3	11	13	0.910933
Epimon	10	0.116	86	43	57	0.43	3.05756	0.558384	NA	0.182624	15	85	0.15	3.09987	0.149453	0.0482126	54	46	0.54	5.76689	0.636817	0.110426	NA	5.76689	2.87756	0.321675	5.76997	1.65008	0.111788	0.285977	2.89241	1.64922	0.570188	2	31	0.31	100	27	31	6	2	4	15	15	0.910467
Epimon	10	0.5	20	45	55	0.45	3.44351	0.924441	NA	0.268459	2	98	0.02	3.20791	0.241474	0.0752744	23	77	0.23	6.18465	0.725296	0.117274	NA	NA	2.96849	0.243767	5.97665	1.13986	0.082118	0.190718	3.00816	1.15451	0.383792	1	41	0.41	100	41	31	5	7	2	13	1	0.8295
Epimon	25	0.068	370	75	25	0.75	2.58191	0.266566	2.58191	0.103244	7	93	0.07	2.82405	0.208783	0.0739304	79	21	0.79	5.16017	0.307988	0.0596855	NA	5.16017	2.55595	0.165702	4.79543	1.70011	0.0648298	0.354527	2.23948	1.65363	0.738401	2	69	0.69	100	9	69	2	1	3	15	1	0.573767
Epimon	25	0.116	115	64	36	0.64	2.61347	0.228186	2.61347	0.0873114	6	94	0.06	2.76616	0.248052	0.0896735	64	36	0.64	6.47447	0.577403	0.0891816	NA	6.47447	2.61589	0.18755	5.2067	1.6058	0.0716963	0.308411	2.59081	1.57446	0.607709	2	61	0.61	100	13	61	1	0	2	22	1	0.655667
Epimon	25	0.5	50	54	46	0.54	2.98386	0.488046	2.98386	0.163562	0	100	0	NA	NA	NA	6	94	0.06	6.62995	0.428607	0.0646472	NA	NA	2.79689	0.134945	6.04344	1.09152	0.0482482	0.180613	3.24655	1.10219	0.339497	2	46	0.46	100	31	46	4	3	1	3	12	0.7868
Epimon	25	0.714	35	39	61	0.39	3.07872	0.529686	NA	0.172048	1	99	0.01	2.53734	NA	NA	3	97	0.03	6.43377	0.584684	0.0908773	NA	NA	2.83986	0.117326	6.5378	0.722619	0.041314	0.110529	3.69794	0.759637	0.205422	1	58	0.58	100	58	32	3	1	3	2	1	0.651933
Epimon	50	0.068	739	100	0	1	2.4562	0.0308394	2.4562	0.0125558	0	100	0	NA	NA	NA	100	0	1	5.21731	0.0332712	0.00637707	NA	5.21731	2.4562	0.0308394	3.81498	0.0713473	0.0125558	0.0187019	1.35878	0.0717378	0.0527958	2	100	1	100	0	100	0	0	0	0	0	0
Epimon	50	0.116	430	99	1	0.99	2.48899	0.0721746	2.48899	0.0289975	0	100	0	NA	NA	NA	99	1	0.99	6.65733	0.182341	0.0273895	NA	6.65733	2.4885	0.0719761	4.00028	0.383551	0.0289235	0.0958809	1.51178	0.386022	0.255343	2	99	0.99	100	0	99	0	0	0	1	0	0.0231
Epimon	50	0.5	100	61	39	0.61	2.74015	0.0979472	2.74015	0.0357452	28	72	0.28	2.96141	0.27843	0.0940194	0	100	0	NA	NA	NA	NA	NA	2.73935	0.108989	6.00927	0.917219	0.0397863	0.152634	3.26992	0.916213	0.280194	2	60	0.6	100	10	60	0	0	1	0	29	0.636767
Epimon	50	0.714	70	55	45	0.55	2.82347	0.279603	2.82347	0.0990284	2	98	0.02	2.50224	0.0461988	0.018463	1	99	0.01	7.26814	NA	NA	NA	NA	2.76275	0.0879916	6.73908	0.513946	0.0318493	0.0762636	3.97633	0.535745	0.134733	2	52	0.52	100	39	52	1	0	2	1	5	0.670133
Epipal	NA	NA	NA	100	0	1	4.91981	0	4.91981	0	100	0	1	4.03122	0	0	100	0	1	5.80839	0	0	4.03122	5.80839	4.29511	0	5.54451	0	0	0	1.24939	0	0	4	100	1	100	0	0	0	100	0	0	0	0
Epipal	10	0.068	148	70	30	0.7	4.89394	0.347929	4.89394	0.0710939	89	11	0.89	3.96286	0.321997	0.0812537	93	7	0.93	5.93164	0.449721	0.0758173	3.96286	5.93164	4.04619	0.719374	5.75788	0.76624	0.17779	0.133077	1.71169	1.17622	0.68717	4	44	0.44	100	6	0	1	44	25	1	23	0.801733
Epipal	10	0.116	86	72	28	0.72	4.82759	0.393298	4.82759	0.0814688	89	11	0.89	3.77613	0.379799	0.100579	95	5	0.95	6.20875	0.541086	0.0871489	3.77613	6.20875	4.10282	0.604874	5.64801	0.681168	0.147429	0.120603	1.54519	0.966721	0.625632	5	37	0.37	100	3	0	1	34	37	3	22	0.8134
Epipal	10	0.5	20	70	30	0.7	5.18101	0.661468	5.18101	0.127672	32	68	0.32	3.69203	0.432131	0.117044	42	58	0.42	6.34128	0.514261	0.0810973	NA	NA	3.89945	0.558133	6.04712	0.587892	0.143131	0.0972185	2.14767	0.852501	0.396942	4	45	0.45	100	15	9	5	45	11	6	9	0.864033
Epipal	25	0.068	370	85	15	0.85	4.90454	0.126492	4.90454	0.0257909	93	7	0.93	3.90857	0.192195	0.0491728	97	3	0.97	5.92708	0.227503	0.0383837	3.90857	5.92708	4.1379	0.529803	5.61484	0.518031	0.128037	0.0922611	1.47694	0.661021	0.447561	4	80	0.8	100	0	0	0	80	5	0	15	0.390833
Epipal	25	0.116	115	91	9	0.91	4.92285	0.196217	4.92285	0.0398585	97	3	0.97	3.66699	0.212567	0.0579678	100	0	1	6.2871	0.305492	0.0485903	3.66699	6.2871	4.21083	0.405798	5.6193	0.375034	0.09637	0.0667403	1.40847	0.492579	0.349726	4	78	0.78	100	0	0	0	78	13	0	9	0.4277
Epipal	25	0.5	50	80	20	0.8	5.0674	0.432509	5.0674	0.0853513	30	70	0.3	3.18914	0.308458	0.0967213	43	57	0.43	6.71095	0.428842	0.0639018	NA	NA	3.8909	0.458847	6.01526	0.416199	0.117928	0.0691905	2.12436	0.564735	0.265837	4	58	0.58	100	2	1	2	58	19	0	18	0.693233
Epipal	25	0.714	35	83	17	0.83	5.02189	0.8993	5.02189	0.179076	18	82	0.18	3.22281	0.348415	0.108109	26	74	0.26	6.66694	0.373098	0.0559624	NA	NA	3.54543	0.38578	6.29	0.418982	0.108811	0.0666108	2.74457	0.580248	0.211417	4	37	0.37	100	11	15	15	37	16	4	2	0.908133
Epipal	50	0.068	739	93	7	0.93	4.91825	0.0493983	4.91825	0.0100439	100	0	1	3.8998	0.0626462	0.016064	100	0	1	5.94069	0.106976	0.0180073	3.8998	5.94069	4.21543	0.364812	5.5975	0.392887	0.0865419	0.0701897	1.38207	0.476532	0.344796	4	93	0.93	100	0	0	0	93	0	0	7	0.1519
Epipal	50	0.116	430	91	9	0.91	4.91273	0.0620185	4.91273	0.012624	99	1	0.99	3.63539	0.0826789	0.0227428	100	0	1	6.2208	0.170108	0.027345	3.63539	6.2208	4.20135	0.358579	5.65187	0.500604	0.0853485	0.0885731	1.45052	0.570384	0.393227	4	90	0.9	100	0	0	0	90	1	0	9	0.2121
Epipal	50	0.5	100	92	8	0.92	4.93628	0.121747	4.93628	0.0246637	37	63	0.37	2.7846	0.173535	0.0623194	52	48	0.52	7.12289	0.221835	0.031144	NA	7.12289	3.91866	0.230326	5.9187	0.247425	0.0587767	0.041804	2.00004	0.263354	0.131674	4	91	0.91	100	0	0	0	91	1	0	8	0.192967
Epipal	50	0.714	70	86	14	0.86	5.1053	0.480521	5.1053	0.094122	3	97	0.03	2.66421	0.0702579	0.026371	18	82	0.18	7.02251	0.246754	0.0351376	NA	NA	3.66732	0.217697	6.27484	0.264164	0.0593613	0.042099	2.60752	0.296956	0.113885	4	71	0.71	100	0	4	1	71	10	3	11	0.549733
Equarv	NA	NA	NA	100	0	1	6.17011	0	6.17011	0	100	0	1	3.74417	0	0	0	100	0	NA	NA	NA	3.74417	NA	4.03833	0	8	0	0	0	3.96167	0	0	3	100	1	100	0	0	100	0	0	0	0	0
Equarv	100	0.116	862	93	7	0.93	5.93549	0.456134	5.93549	0.0768486	100	0	1	3.8256	0.0553864	0.0144778	0	100	0	NA	NA	NA	3.8256	NA	4.09347	0.183626	7.77318	0.300204	0.0448583	0.0386205	3.67971	0.331902	0.0901977	3	84	0.84	100	0	0	84	0	9	0	7	0.3283
Equarv	100	0.5	200	98	2	0.98	5.85167	0.476929	5.85167	0.0815031	98	2	0.98	3.44133	0.135989	0.0395165	0	100	0	NA	NA	NA	3.44133	NA	3.95566	0.111859	7.7726	0.248232	0.0282782	0.0319369	3.81694	0.274612	0.0719456	3	85	0.85	100	0	0	85	0	13	0	2	0.303567
Equarv	100	0.714	140	97	3	0.97	5.81061	0.44033	5.81061	0.0757803	88	12	0.88	3.22371	0.214731	0.06661	0	100	0	NA	NA	NA	3.22371	NA	3.838	0.110779	7.72084	0.291106	0.0288637	0.0377039	3.88284	0.331904	0.0854796	3	82	0.82	100	0	0	82	4	11	0	3	0.365167
Equarv	10	0.068	148	87	13	0.87	5.86682	0.933098	5.86682	0.159047	99	1	0.99	4.25139	0.317453	0.0746705	36	64	0.36	6.53849	0.372064	0.0569037	4.25139	NA	4.69145	0.926402	6.91947	0.890522	0.197466	0.128698	2.22802	1.1477	0.51512	3	41	0.41	100	1	11	41	10	25	5	7	0.8631
Equarv	10	0.116	86	77	23	0.77	5.75449	0.786385	5.75449	0.136656	100	0	1	4.00501	0.333436	0.0832547	31	69	0.31	6.57012	0.447821	0.0681603	4.00501	NA	4.5492	0.737662	6.79571	0.790182	0.162152	0.116277	2.24651	1.03766	0.461898	3	38	0.38	100	0	6	38	6	27	6	17	0.866833
Equarv	10	0.5	20	83	17	0.83	5.91958	0.954554	5.91958	0.161254	57	43	0.57	3.76018	0.357931	0.09519	6	94	0.06	7.03731	0.213416	0.0303264	3.76018	NA	4.2761	0.628201	6.90335	0.553228	0.14691	0.080139	2.62725	0.764351	0.290932	3	29	0.29	100	8	23	29	19	12	2	7	0.934267
Equarv	25	0.068	370	88	12	0.88	5.72973	0.549014	5.72973	0.0958184	100	0	1	4.02261	0.197391	0.0490704	18	82	0.18	6.84521	0.409235	0.0597841	4.02261	NA	4.16644	0.365836	7.31518	0.722074	0.0878055	0.098709	3.14874	0.818541	0.259958	3	70	0.7	100	0	0	70	6	12	4	8	0.564667
Equarv	25	0.116	115	89	11	0.89	5.85795	0.473616	5.85795	0.0808502	100	0	1	3.85949	0.185332	0.0480198	12	88	0.12	7.11194	0.358276	0.0503768	3.85949	NA	4.25963	0.45651	7.30232	0.573286	0.107171	0.0785074	3.04269	0.787044	0.258667	3	69	0.69	100	0	2	69	14	4	3	8	0.5775
Equarv	25	0.5	50	91	9	0.91	5.72311	0.722607	5.72311	0.126261	78	22	0.78	3.55126	0.360841	0.101609	5	95	0.05	7.23914	0.112209	0.0155003	3.55126	NA	4.18076	0.418341	7.08791	0.526658	0.100063	0.0743038	2.90715	0.685291	0.235726	3	50	0.5	100	0	9	50	17	15	0	9	0.796133
Equarv	25	0.714	35	90	10	0.9	6.10484	1.01152	6.10484	0.165692	47	53	0.47	3.4786	0.304109	0.0874229	0	100	0	NA	NA	NA	NA	NA	3.9777	0.37987	7.24345	0.371584	0.0954998	0.0512993	3.26575	0.550732	0.168639	3	38	0.38	100	6	31	38	13	8	2	2	0.853767
Equarv	50	0.068	739	89	11	0.89	5.87794	0.362894	5.87794	0.0617383	100	0	1	4.01046	0.153153	0.0381883	11	89	0.11	7.14585	0.259922	0.0363738	4.01046	NA	4.17961	0.309058	7.53994	0.50628	0.0739443	0.0671464	3.36033	0.669614	0.19927	3	75	0.75	100	0	0	75	8	6	1	10	0.486967
Equarv	50	0.116	430	89	11	0.89	5.72616	0.546778	5.72616	0.0954877	100	0	1	3.84626	0.100526	0.0261359	8	92	0.08	7.2344	0.243904	0.0337145	3.84626	NA	4.20069	0.337994	7.40306	0.58431	0.0804615	0.0789281	3.20237	0.736562	0.230005	3	65	0.65	100	0	0	65	10	14	1	10	0.627433
Equarv	50	0.5	100	95	5	0.95	5.83482	0.376632	5.83482	0.0645491	88	12	0.88	3.44514	0.294763	0.0855591	2	98	0.02	7.09958	0.175998	0.02479	3.44514	NA	4.04326	0.258574	7.46989	0.441928	0.0639519	0.0591613	3.42663	0.594252	0.173422	3	76	0.76	100	0	1	76	12	6	0	5	0.468767
Equarv	50	0.714	70	97	3	0.97	5.7971	0.72867	5.7971	0.125696	74	26	0.74	3.46712	0.27095	0.0781486	2	98	0.02	7.43324	0.13585	0.018276	3.46712	NA	3.91934	0.203093	7.48098	0.383907	0.0518182	0.0513177	3.56164	0.467213	0.131179	3	65	0.65	100	1	6	65	10	16	0	2	0.627433
Equsyl	NA	NA	NA	100	0	1	6.88321	0	6.88321	0	100	0	1	4.0178	0	0	0	100	0	NA	NA	NA	4.0178	NA	4.77402	0	8	0	0	0	3.22598	0	0	3	100	1	100	0	0	100	0	0	0	0	0
Equsyl	100	0.116	862	100	0	1	6.76352	0.198972	6.76352	0.0294184	100	0	1	3.8161	0.0481057	0.012606	0	100	0	NA	NA	NA	3.8161	NA	4.75102	0.152834	7.869	0.194634	0.0321688	0.0247343	3.11798	0.255469	0.0819339	3	93	0.93	100	0	0	93	6	1	0	0	0.1533
Equsyl	100	0.5	200	98	2	0.98	6.59163	0.588096	6.59163	0.0892187	33	67	0.33	2.813	0.182563	0.0648997	0	100	0	NA	NA	NA	NA	NA	4.42658	0.433302	7.61857	0.124073	0.0978865	0.0162857	3.19199	0.439616	0.137725	3	59	0.59	100	0	21	59	15	3	0	2	0.681333
Equsyl	100	0.714	140	100	0	1	6.6114	0.766097	6.6114	0.115875	14	86	0.14	2.75035	0.149184	0.0542418	3	97	0.03	7.75615	0.197624	0.0254797	NA	NA	3.94971	0.265262	7.59346	0.0962274	0.0671599	0.0126724	3.64375	0.280228	0.0769066	3	50	0.5	100	0	35	50	10	5	0	0	0.7175
Equsyl	10	0.068	148	79	21	0.79	6.56726	0.860259	6.56726	0.130992	92	8	0.92	4.43969	0.359032	0.0808687	20	80	0.2	6.8027	0.440761	0.064792	4.43969	NA	5.02038	1.23636	7.27423	0.538145	0.246269	0.0739797	2.25385	1.20858	0.536227	3	36	0.36	100	5	31	36	6	6	6	10	0.876167
Equsyl	10	0.116	86	73	27	0.73	6.51311	0.885881	6.51311	0.136015	88	12	0.88	3.92482	0.488919	0.124571	18	82	0.18	6.85531	0.492859	0.0718945	3.92482	NA	4.87122	1.23279	7.14455	0.552716	0.253076	0.0773618	2.27333	1.25066	0.550144	2	31	0.31	100	10	31	23	6	13	5	12	0.937533
Equsyl	10	0.5	20	70	30	0.7	6.49423	0.889714	6.49423	0.137001	39	61	0.39	3.65019	0.436784	0.119661	8	92	0.08	7.09933	0.228496	0.0321855	NA	NA	4.346	0.873502	6.99522	0.395624	0.20099	0.0565564	2.64922	0.924767	0.349071	2	40	0.4	100	23	40	12	10	8	4	3	0.879433
Equsyl	25	0.068	370	93	7	0.93	6.80227	0.830769	6.80227	0.122131	100	0	1	4.30246	0.313654	0.0729011	7	93	0.07	7.25291	0.294541	0.04061	4.30246	NA	5.27787	1.15864	7.59158	0.321078	0.219527	0.0422939	2.31371	1.12374	0.485688	3	42	0.42	100	0	38	42	11	2	4	3	0.7749
Equsyl	25	0.116	115	92	8	0.92	6.71584	0.750723	6.71584	0.111784	98	2	0.98	3.67597	0.376888	0.102528	7	93	0.07	7.2263	0.235576	0.0325999	3.67597	NA	5.16148	1.0433	7.43861	0.323955	0.202132	0.0435505	2.27713	1.05598	0.463733	2	38	0.38	100	0	38	35	15	4	1	7	0.821333
Equsyl	25	0.5	50	91	9	0.91	6.70181	0.760455	6.70181	0.11347	31	69	0.31	3.33368	0.375777	0.112721	2	98	0.02	7.21619	0.0695006	0.0096312	NA	NA	4.54412	0.66141	7.33873	0.221972	0.145553	0.0302466	2.79461	0.685944	0.245452	2	48	0.48	100	4	48	33	6	4	0	5	0.759967
Equsyl	25	0.714	35	84	16	0.84	6.69061	0.879574	6.69061	0.131464	20	80	0.2	3.55094	0.223086	0.0628245	2	98	0.02	7.41817	0.101702	0.0137098	NA	NA	3.93146	0.503712	7.3356	0.21076	0.128123	0.0287311	3.40414	0.512408	0.150525	2	49	0.49	100	10	49	24	7	4	6	0	0.7959
Equsyl	50	0.068	739	99	1	0.99	6.7388	0.593873	6.7388	0.0881274	100	0	1	4.30723	0.194333	0.0451179	9	91	0.09	7.60886	0.298098	0.0391777	4.30723	NA	5.08813	0.770358	7.72562	0.312101	0.151403	0.0403982	2.63749	0.802825	0.30439	3	55	0.55	100	0	15	55	27	2	0	1	0.701867
Equsyl	50	0.116	430	99	1	0.99	6.67255	0.611886	6.67255	0.091702	100	0	1	3.72237	0.241529	0.0648859	1	99	0.01	7.32747	NA	NA	3.72237	NA	4.99191	0.825038	7.64938	0.267378	0.165275	0.0349541	2.65747	0.881245	0.33161	3	57	0.57	100	0	21	57	20	1	0	1	0.689267
Equsyl	50	0.5	100	93	7	0.93	6.78358	0.784268	6.78358	0.115613	61	39	0.61	3.21643	0.258544	0.0803823	4	96	0.04	7.46809	0.496688	0.0665081	3.21643	NA	4.54406	0.577526	7.49329	0.172791	0.127095	0.0230594	2.94923	0.571835	0.193893	2	46	0.46	100	0	46	37	7	3	0	7	0.7476
Equsyl	50	0.714	70	98	2	0.98	6.77279	0.842815	6.77279	0.124441	18	82	0.18	3.16239	0.312171	0.0987138	1	99	0.01	7.95002	NA	NA	NA	NA	3.92983	0.366416	7.44735	0.184993	0.0932395	0.0248401	3.51752	0.39312	0.111761	2	55	0.55	100	2	55	26	11	6	0	0	0.7161
Eupcan	NA	NA	NA	0	100	0	NA	NA	NA	NA	100	0	1	4.17322	0	0	100	0	1	6.02385	0	0	4.17322	6.02385	4.41102	0	8	0	0	0	3.58898	0	0	7	100	1	100	0	0	0	0	0	0	100	0
Eupcan	10	0.068	148	76	24	0.76	4.87574	0.343712	4.87574	0.0704943	99	1	0.99	4.11	0.213542	0.0519568	97	3	0.97	5.98431	0.397886	0.0664881	4.11	5.98431	4.20453	0.633184	5.68063	0.737742	0.150596	0.12987	1.4761	1.03135	0.698702	4	46	0.46	100	1	0	2	46	28	1	22	0.771167
Eupcan	10	0.116	86	81	19	0.81	4.83857	0.378459	4.83857	0.078217	100	0	1	3.99534	0.239731	0.0600026	95	5	0.95	6.21838	0.504906	0.0811958	3.99534	6.21838	4.35204	0.421036	5.61793	0.654833	0.0967445	0.116561	1.26589	0.771816	0.609702	5	40	0.4	100	0	0	2	39	40	3	16	0.771167
Eupcan	10	0.5	20	84	16	0.84	5.07898	0.557324	5.07898	0.109732	70	30	0.7	3.58772	0.382358	0.106574	49	51	0.49	6.42675	0.447533	0.069636	3.58772	NA	4.15602	0.356601	5.95802	0.526547	0.0858036	0.0883762	1.802	0.585979	0.325183	4	57	0.57	100	3	8	8	57	11	0	13	0.7378
Eupcan	25	0.068	370	60	40	0.6	4.87363	0.170933	4.87363	0.035073	100	0	1	4.1076	0.115823	0.0281973	96	4	0.96	6.05679	0.315423	0.0520776	4.1076	6.05679	4.11911	0.71526	5.94568	0.872787	0.173644	0.146793	1.82657	1.06846	0.584954	4	45	0.45	100	0	0	0	45	15	0	40	0.7175
Eupcan	25	0.116	115	62	38	0.62	4.8341	0.268422	4.8341	0.0555269	100	0	1	3.92391	0.145543	0.0370912	99	1	0.99	6.37164	0.340859	0.0534962	3.92391	6.37164	4.12456	0.643322	5.89844	0.778911	0.155973	0.132054	1.77388	0.974476	0.549347	4	43	0.43	100	0	0	0	43	19	0	38	0.740367
Eupcan	25	0.5	50	83	17	0.83	4.92209	0.465959	4.92209	0.094667	84	16	0.84	3.49882	0.291146	0.0832127	46	54	0.46	6.75967	0.261523	0.0386888	3.49882	NA	4.09603	0.320104	6.08681	0.502506	0.0781497	0.0825566	1.99078	0.579697	0.291191	4	40	0.4	100	0	0	9	40	34	0	17	0.801967
Eupcan	25	0.714	35	96	4	0.96	4.95495	0.646398	4.95495	0.130455	64	36	0.64	3.50449	0.33867	0.0966388	19	81	0.19	6.85371	0.407804	0.0595012	3.50449	NA	3.89396	0.235493	6.29832	0.399704	0.0604764	0.063462	2.40436	0.484513	0.201514	5	35	0.35	100	3	4	24	33	35	0	1	0.826467
Eupcan	50	0.068	739	17	83	0.17	4.88512	0.114431	NA	0.0234244	100	0	1	4.09601	0.0465047	0.0113537	96	4	0.96	6.20821	0.180688	0.0291047	4.09601	6.20821	3.61546	0.966441	6.46697	1.2143	0.267308	0.18777	2.85151	0.897187	0.314636	7	83	0.83	100	0	0	0	12	5	0	83	0.343233
Eupcan	50	0.116	430	25	75	0.25	4.84884	0.145423	NA	0.0299912	100	0	1	3.93179	0.076195	0.0193792	100	0	1	6.45834	0.188876	0.0292453	3.93179	6.45834	3.76234	0.895697	6.44305	1.15299	0.238069	0.178951	2.68071	0.96678	0.360643	7	75	0.75	100	0	0	0	14	11	0	75	0.473433
Eupcan	50	0.5	100	70	30	0.7	4.84167	0.300209	4.84167	0.0620052	94	6	0.94	3.37794	0.214251	0.0634265	61	39	0.61	7.00121	0.185842	0.0265443	3.37794	7.00121	4.08037	0.314936	6.13882	0.529615	0.0771831	0.0862731	2.05845	0.548366	0.266398	4	39	0.39	100	0	0	0	39	31	0	30	0.7721
Eupcan	50	0.714	70	93	7	0.93	4.92246	0.419623	4.92246	0.0852467	68	32	0.68	3.31934	0.261976	0.0789243	16	84	0.16	7.01003	0.307472	0.0438617	3.31934	NA	3.94441	0.1255	6.27306	0.315944	0.0318171	0.0503652	2.32865	0.327425	0.140607	4	42	0.42	100	0	0	13	42	38	0	7	0.766967
Fesgig	NA	NA	NA	25	75	0.25	6.77494	0.25521	NA	0.0376697	75	25	0.75	2.44404	0	0	0	100	0	NA	NA	NA	2.44404	NA	4.56648	0.169847	8	4.6e-06	0.0371943	5.75e-07	3.43352	0.169851	0.0494686	7	75	0.75	100	0	1	0	24	0	0	75	0.4431
Fesgig	100	0.116	862	70	30	0.7	7.43377	0.662553	7.43377	0.0891274	81	19	0.81	3.12582	0.327104	0.104646	0	100	0	NA	NA	NA	3.12582	NA	5.24295	1.22766	7.71154	0.318484	0.234154	0.0412997	2.46859	1.08044	0.437674	2	52	0.52	100	0	52	2	16	0	0	30	0.715867
Fesgig	100	0.5	200	86	14	0.86	7.45295	0.644769	7.45295	0.0865119	1	99	0.01	3.01058	NA	NA	0	100	0	NA	NA	NA	NA	NA	4.2712	0.642922	7.6609	0.322406	0.150525	0.0420846	3.3897	0.577037	0.170232	2	72	0.72	100	0	72	4	10	0	2	12	0.531067
Fesgig	100	0.714	140	88	12	0.88	7.36352	0.776761	7.36352	0.105488	3	97	0.03	2.86236	0.0493656	0.0172465	0	100	0	NA	NA	NA	NA	NA	3.31745	0.381181	7.67892	0.26877	0.114902	0.0350011	4.36146	0.427449	0.098006	2	71	0.71	100	3	71	8	7	2	1	8	0.556267
Fesgig	10	0.068	148	50	50	0.5	6.93074	0.855527	NA	0.123439	59	41	0.59	4.26262	0.413859	0.0970902	18	82	0.18	6.54994	0.435117	0.0664308	4.26262	NA	4.29503	1.70701	7.24044	0.543249	0.397439	0.0750298	2.94541	1.71418	0.581984	1	34	0.34	100	34	33	9	4	4	2	14	0.868233
Fesgig	10	0.116	86	43	57	0.43	6.58765	0.92235	NA	0.140012	53	47	0.53	3.57824	0.47248	0.132043	21	79	0.21	6.41204	0.449292	0.07007	3.57824	NA	4.00019	1.41067	7.05945	0.637734	0.352651	0.0903377	3.05926	1.4741	0.481848	1	30	0.3	100	30	23	9	3	8	0	27	0.896933
Fesgig	10	0.5	20	50	50	0.5	6.84282	0.761527	NA	0.111288	21	79	0.21	3.58332	0.491971	0.137295	5	95	0.05	6.67476	0.390737	0.0585394	NA	NA	3.98421	0.901449	7.0689	0.394664	0.226256	0.055831	3.08469	0.86947	0.281866	2	37	0.37	100	32	37	7	2	4	12	6	0.858433
Fesgig	25	0.068	370	69	31	0.69	7.05983	0.829863	7.05983	0.117547	83	17	0.83	4.10868	0.303182	0.0737906	22	78	0.22	6.98015	0.231611	0.0331814	4.10868	NA	4.89722	1.49279	7.36583	0.472553	0.304825	0.0641547	2.46861	1.3661	0.55339	2	45	0.45	100	8	45	8	12	4	1	22	0.840233
Fesgig	25	0.116	115	74	26	0.74	7.03477	0.878958	7.03477	0.124945	74	26	0.74	3.38132	0.471849	0.139546	13	87	0.13	7.01893	0.35958	0.05123	3.38132	NA	5.06635	1.30137	7.33216	0.452704	0.256866	0.0617422	2.26581	1.17309	0.517736	2	52	0.52	100	7	52	6	12	4	3	16	0.7917
Fesgig	25	0.5	50	69	31	0.69	6.96807	0.795646	6.96807	0.114185	6	94	0.06	3.13418	0.137492	0.0438686	3	97	0.03	7.16097	0.12951	0.0180855	NA	NA	4.07468	0.839476	7.26831	0.403482	0.206023	0.0555125	3.19363	0.809373	0.253434	2	51	0.51	100	18	51	7	8	3	4	9	0.799867
Fesgig	25	0.714	35	63	37	0.63	7.05817	0.854104	7.05817	0.121009	5	95	0.05	3.18104	0.499389	0.156989	1	99	0.01	7.08282	NA	NA	NA	NA	3.55738	0.498003	7.32172	0.339299	0.139992	0.0463414	3.76434	0.556521	0.14784	2	51	0.51	100	30	51	3	4	5	6	1	0.748067
Fesgig	50	0.068	739	70	30	0.7	7.30029	0.682601	7.30029	0.0935032	94	6	0.94	4.0882	0.220691	0.0539825	16	84	0.16	7.13677	0.394973	0.0553434	4.0882	NA	5.25453	1.20847	7.54513	0.404879	0.229986	0.053661	2.2906	1.06298	0.464062	2	52	0.52	100	0	52	3	12	3	1	29	0.734067
Fesgig	50	0.116	430	71	29	0.71	7.23118	0.716028	7.23118	0.0990195	75	25	0.75	3.26783	0.347408	0.106312	3	97	0.03	7.18326	0.097526	0.0135768	3.26783	NA	5.04619	1.28351	7.4637	0.432304	0.254353	0.0579208	2.41751	1.07029	0.442722	2	52	0.52	100	0	52	4	14	1	2	27	0.740833
Fesgig	50	0.5	100	83	17	0.83	7.30705	0.660771	7.30705	0.0904292	44	56	0.44	2.99373	0.209035	0.0698242	5	95	0.05	6.98048	0.590256	0.0845581	NA	NA	4.29586	0.679476	7.53456	0.321491	0.15817	0.0426688	3.2387	0.625428	0.193111	2	68	0.68	100	5	68	4	9	2	1	11	0.598267
Fesgig	50	0.714	70	77	23	0.77	7.21394	0.755143	7.21394	0.104678	1	99	0.01	2.63797	NA	NA	0	100	0	NA	NA	NA	NA	NA	3.46886	0.478506	7.4987	0.256132	0.137943	0.0341569	4.02983	0.522344	0.129619	2	62	0.62	100	17	62	4	7	4	4	2	0.6727
Filulm	NA	NA	NA	100	0	1	6.05991	0	6.05991	0	100	0	1	3.49365	0	0	0	100	0	NA	NA	NA	3.49365	NA	4.92173	0	7.1981	0	0	0	2.27637	0	0	4	100	1	100	0	0	0	100	0	0	0	0
Filulm	100	0.116	862	97	3	0.97	6.17233	0.286157	6.17233	0.0463613	100	0	1	3.90678	0.0946906	0.0242375	14	86	0.14	7.82611	0.196146	0.025063	3.90678	NA	4.90507	0.230662	7.30093	0.379597	0.0470252	0.051993	2.39586	0.542393	0.226388	4	75	0.75	100	0	0	20	75	2	3	0	0.462233
Filulm	100	0.5	200	100	0	1	6.19527	0.347434	6.19527	0.0560806	61	39	0.61	2.9547	0.210599	0.071276	1	99	0.01	7.3864	NA	NA	2.9547	NA	4.38489	0.305333	7.40146	0.194156	0.0696329	0.0262321	3.01657	0.412592	0.136775	3	53	0.53	100	0	4	53	35	8	0	0	0.6867
Filulm	100	0.714	140	99	1	0.99	6.2507	0.574822	6.2507	0.0919612	22	78	0.22	2.90457	0.213721	0.073581	3	97	0.03	7.5689	0.026978	0.00356432	NA	NA	4.00862	0.242504	7.36466	0.140127	0.0604956	0.0190269	3.35604	0.308926	0.0920509	3	46	0.46	100	0	17	46	23	13	0	1	0.804533
Filulm	10	0.068	148	82	18	0.82	6.36329	0.70084	6.36329	0.110138	95	5	0.95	4.33579	0.371415	0.0856625	35	65	0.35	6.72691	0.424353	0.0630829	4.33579	NA	4.88136	1.10297	7.13435	0.622465	0.225955	0.087249	2.25299	1.22894	0.545469	3	37	0.37	100	3	18	37	11	16	5	10	0.909533
Filulm	10	0.116	86	84	16	0.84	6.29469	0.711683	6.29469	0.113061	94	6	0.94	3.88585	0.443098	0.114029	34	66	0.34	6.84722	0.395945	0.0578257	3.88585	NA	4.87921	1.02752	7.00333	0.566664	0.210592	0.0809135	2.12412	1.18005	0.55555	3	29	0.29	100	3	20	29	15	20	3	10	0.9352
Filulm	10	0.5	20	75	25	0.75	6.41123	0.801328	6.41123	0.124988	33	67	0.33	3.60024	0.457006	0.126937	5	95	0.05	7.0016	0.210556	0.0300725	NA	NA	4.3908	0.723443	6.97194	0.384884	0.164763	0.0552048	2.58114	0.797145	0.308834	2	40	0.4	100	15	40	16	13	6	1	9	0.8904
Filulm	25	0.068	370	90	10	0.9	6.37773	0.58884	6.37773	0.0923275	97	3	0.97	4.33876	0.245926	0.0566811	29	71	0.29	7.16966	0.34731	0.0484416	4.33876	NA	4.96964	0.843407	7.33468	0.493287	0.169712	0.067254	2.36504	0.98289	0.415591	3	37	0.37	100	0	11	37	36	6	6	4	0.831367
Filulm	25	0.116	115	91	9	0.91	6.38523	0.611378	6.38523	0.0957487	97	3	0.97	3.85402	0.294192	0.0763338	20	80	0.2	7.34516	0.381394	0.0519245	3.85402	NA	4.93724	0.821442	7.28585	0.41941	0.166377	0.057565	2.34861	0.963985	0.410449	3	37	0.37	100	0	16	37	28	10	4	5	0.869167
Filulm	25	0.5	50	90	10	0.9	6.44479	0.770669	6.44479	0.11958	42	58	0.42	3.37742	0.277124	0.082052	6	94	0.06	7.36872	0.336945	0.0457264	NA	NA	4.43751	0.611996	7.18536	0.245176	0.137914	0.0341217	2.74785	0.660755	0.240463	2	37	0.37	100	4	37	30	10	13	0	6	0.8645
Filulm	25	0.714	35	87	13	0.87	6.40452	0.904452	6.40452	0.141221	29	71	0.29	3.41039	0.238929	0.0700591	4	96	0.04	7.4181	0.315126	0.0424807	NA	NA	3.94084	0.423303	7.14798	0.219684	0.107415	0.0307337	3.20714	0.4518	0.140873	2	44	0.44	100	10	44	28	7	8	2	1	0.8239
Filulm	50	0.068	739	96	4	0.96	6.24387	0.364931	6.24387	0.0584463	100	0	1	4.33403	0.138761	0.0320167	52	48	0.52	7.53514	0.266806	0.0354083	4.33403	7.53514	4.91821	0.387247	7.29411	0.452819	0.0787374	0.0620801	2.3759	0.681408	0.2868	4	62	0.62	100	0	0	29	62	5	4	0	0.6153
Filulm	50	0.116	430	96	4	0.96	6.30136	0.392915	6.30136	0.062354	100	0	1	3.88842	0.189091	0.0486292	13	87	0.13	7.65039	0.29871	0.0390451	3.88842	NA	4.85824	0.461008	7.39148	0.375188	0.094892	0.0507595	2.53324	0.67782	0.26757	4	48	0.48	100	0	3	41	48	4	4	0	0.696967
Filulm	50	0.5	100	97	3	0.97	6.23294	0.5433	6.23294	0.0871659	60	40	0.6	3.15619	0.267674	0.0848092	9	91	0.09	7.04787	0.519025	0.0736427	3.15619	NA	4.42473	0.39592	7.30898	0.209026	0.0894789	0.0285985	2.88425	0.49207	0.170606	3	43	0.43	100	0	12	43	26	16	0	3	0.824367
Filulm	50	0.714	70	95	5	0.95	6.26827	0.804358	6.26827	0.128322	32	68	0.32	3.11446	0.26474	0.0850035	4	96	0.04	7.44331	0.120951	0.0162497	NA	NA	3.93133	0.332246	7.30591	0.127214	0.0845125	0.0174125	3.37458	0.365866	0.108418	3	36	0.36	100	1	30	36	19	10	1	3	0.8554
Galapa	NA	NA	NA	1	99	0.01	7.99995	NA	NA	NA	0	100	0	NA	NA	NA	0	100	0	NA	NA	NA	NA	NA	3.57966	0.125007	8	4.6e-06	0.0349215	5.75e-07	4.42033	0.125012	0.028281	7	99	0.99	100	0	1	0	0	0	0	99	0.0231
Galapa	100	0.116	862	60	40	0.6	6.98115	1.02055	6.98115	0.146187	40	60	0.4	2.94279	0.194385	0.0660549	1	99	0.01	7.18895	NA	NA	NA	NA	3.95699	1.03856	7.52013	0.607421	0.262462	0.0807726	3.56314	0.849434	0.238395	7	38	0.38	100	1	36	15	8	1	1	38	0.812933
Galapa	100	0.5	200	68	32	0.68	7.15876	0.954635	7.15876	0.133352	7	93	0.07	2.93358	0.0867725	0.029579	0	100	0	NA	NA	NA	NA	NA	3.27627	0.537785	7.65437	0.321527	0.164145	0.0420058	4.3781	0.575553	0.131462	2	48	0.48	100	16	48	14	5	1	0	16	0.812233
Galapa	100	0.714	140	54	46	0.54	6.89862	1.11701	6.89862	0.161918	6	94	0.06	2.85757	0.102448	0.0358513	0	100	0	NA	NA	NA	NA	NA	2.88987	0.222087	7.69123	0.321552	0.0768501	0.0418076	4.80136	0.396123	0.0825022	2	35	0.35	100	29	35	14	4	1	5	12	0.881067
Galapa	10	0.068	148	33	67	0.33	6.60388	1.05769	NA	0.160162	39	61	0.39	4.09089	0.449127	0.109787	17	83	0.17	6.11545	0.35586	0.0581903	NA	NA	3.60705	1.4713	7.21939	0.641708	0.407896	0.0888867	3.61234	1.6162	0.447412	1	46	0.46	100	46	18	6	3	6	0	21	0.8211
Galapa	10	0.116	86	34	66	0.34	6.13643	1.41536	NA	0.230649	40	60	0.4	3.37093	0.434228	0.128815	24	76	0.24	6.35981	0.40876	0.0642724	NA	NA	3.59547	1.26643	7.03675	0.814979	0.35223	0.115817	3.44128	1.46601	0.426008	1	40	0.4	100	40	16	7	5	6	2	24	0.869633
Galapa	10	0.5	20	34	66	0.34	6.49238	1.15443	NA	0.177813	4	96	0.04	3.41712	0.457643	0.133926	2	98	0.02	6.95766	0.647923	0.0931238	NA	NA	3.56064	0.789262	6.98425	0.453234	0.221663	0.0648938	3.42361	0.867182	0.253295	1	48	0.48	100	48	26	3	3	2	15	3	0.789133
Galapa	25	0.068	370	50	50	0.5	7.03655	0.875959	NA	0.124487	61	39	0.61	3.86485	0.315484	0.0816292	19	81	0.19	6.72665	0.510742	0.0759281	3.86485	NA	4.06712	1.52656	7.40586	0.516911	0.375341	0.0697976	3.33874	1.54361	0.462333	2	34	0.34	100	31	34	5	8	3	0	19	0.866133
Galapa	25	0.116	115	42	58	0.42	6.72558	1.009	NA	0.150024	37	63	0.37	3.26049	0.408877	0.125404	16	84	0.16	6.89964	0.360748	0.052285	NA	NA	3.69263	1.29393	7.27468	0.569383	0.350409	0.0782692	3.58205	1.29543	0.361644	1	34	0.34	100	34	23	11	5	3	2	22	0.895067
Galapa	25	0.5	50	39	61	0.39	6.70521	1.2029	NA	0.179398	6	94	0.06	3.11273	0.119723	0.0384623	5	95	0.05	6.90907	0.478907	0.0693157	NA	NA	3.40899	0.695377	7.25196	0.41376	0.203983	0.0570549	3.84297	0.739092	0.192323	1	49	0.49	100	49	26	6	1	6	3	9	0.788667
Galapa	25	0.714	35	38	62	0.38	6.16313	1.41948	NA	0.230319	8	92	0.08	3.0858	0.135654	0.0439608	4	96	0.04	7.34888	0.197688	0.0269004	NA	NA	3.15804	0.282391	7.22301	0.32646	0.0894197	0.0451972	4.06497	0.405592	0.0997774	1	56	0.56	100	56	19	7	4	8	5	1	0.7406
Galapa	50	0.068	739	55	45	0.55	6.97758	0.982234	6.97758	0.14077	70	30	0.7	3.67939	0.306412	0.0832778	21	79	0.21	6.67772	0.429617	0.0643358	3.67939	NA	4.08295	1.3762	7.38922	0.633558	0.33706	0.0857409	3.30627	1.2501	0.3781	2	36	0.36	100	14	36	9	9	1	1	30	0.868467
Galapa	50	0.116	430	55	45	0.55	7.13467	0.931996	7.13467	0.130629	37	63	0.37	3.07201	0.2952	0.0960935	5	95	0.05	7.05531	0.330406	0.0468308	NA	NA	4.13034	1.25781	7.46825	0.556424	0.30453	0.0745053	3.33791	1.20834	0.362005	2	41	0.41	100	20	41	4	9	1	0	25	0.839533
Galapa	50	0.5	100	55	45	0.55	6.99212	0.947347	6.99212	0.135488	25	75	0.25	3.102	0.217537	0.0701279	3	97	0.03	6.97494	0.375395	0.0538206	NA	NA	3.40709	0.669787	7.4056	0.449004	0.196586	0.0606303	3.99851	0.720111	0.180095	2	39	0.39	100	28	39	9	5	2	5	12	0.8652
Galapa	50	0.714	70	47	53	0.47	6.40526	1.22409	NA	0.191106	12	88	0.12	2.92181	0.178711	0.0611645	1	99	0.01	7.59054	NA	NA	NA	NA	3.0368	0.317416	7.47035	0.327959	0.104523	0.0439014	4.43355	0.422945	0.0953966	1	47	0.47	100	47	23	14	4	6	4	2	0.815967
Galodo	NA	NA	NA	0	100	0	NA	NA	NA	NA	0	100	0	NA	NA	NA	0	100	0	NA	NA	NA	NA	NA	2.82268	0.0163194	7.63998	0.0128873	0.00578152	0.00168682	4.8173	0.0292066	0.00606286	6	93	0.93	100	0	0	0	0	0	93	7	0.1519
Galodo	100	0.116	862	17	83	0.17	7.36159	1.31707	NA	0.178911	24	76	0.24	2.67177	0.170046	0.0636455	18	82	0.18	7.78373	0.210724	0.0270724	NA	NA	2.8265	0.62974	7.62873	0.406051	0.222799	0.0532266	4.80223	0.692821	0.14427	7	53	0.53	100	10	14	2	0	1	20	53	0.757167
Galodo	100	0.5	200	30	70	0.3	6.53236	1.30999	NA	0.200538	10	90	0.1	2.84558	0.153739	0.0540274	0	100	0	NA	NA	NA	NA	NA	2.81723	0.3255	7.50808	0.223816	0.115539	0.0298101	4.69085	0.368436	0.0785436	6	42	0.42	100	17	17	13	0	0	42	11	0.8596
Galodo	100	0.714	140	27	73	0.27	6.5718	1.27815	NA	0.19449	5	95	0.05	2.86954	0.0799191	0.0278508	0	100	0	NA	NA	NA	NA	NA	2.80675	0.167329	7.49214	0.151096	0.0596168	0.0201672	4.68539	0.213529	0.0455733	1	41	0.41	100	41	16	8	0	3	26	6	0.8491
Galodo	10	0.068	148	27	73	0.27	5.77578	1.62629	NA	0.281571	38	62	0.38	3.66098	0.625744	0.170923	25	75	0.25	6.15634	0.949296	0.154198	NA	NA	3.25072	1.2016	7.13169	0.872924	0.369642	0.122401	3.88097	1.45277	0.374331	1	48	0.48	100	48	10	8	3	6	10	15	0.835567
Galodo	10	0.116	86	14	86	0.14	5.79264	1.77985	NA	0.30726	28	72	0.28	3.17215	0.353232	0.111354	18	82	0.18	6.81656	0.447231	0.0656095	NA	NA	3.05495	0.917138	7.16713	0.703963	0.300214	0.0982211	4.11218	1.20673	0.293453	1	53	0.53	100	53	8	2	0	4	13	20	0.762767
Galodo	10	0.5	20	33	67	0.33	6.09133	1.45372	NA	0.238653	9	91	0.09	3.28316	0.301579	0.0918564	3	97	0.03	6.42813	0.261621	0.0406994	NA	NA	3.42107	0.671628	6.98938	0.570434	0.196321	0.0816144	3.56831	0.81505	0.228414	1	48	0.48	100	48	22	6	3	2	17	2	0.8015
Galodo	25	0.068	370	21	79	0.21	6.77974	1.396	NA	0.205908	35	65	0.35	3.42454	0.544724	0.159065	22	78	0.22	6.94734	0.612903	0.0882213	NA	NA	3.09593	1.20086	7.54671	0.543157	0.387884	0.0719727	4.45078	1.25972	0.283033	1	47	0.47	100	47	13	7	0	1	15	17	0.823433
Galodo	25	0.116	115	19	81	0.19	6.11484	1.918	NA	0.313664	24	76	0.24	2.97406	0.237044	0.0797041	20	80	0.2	7.07891	0.436957	0.0617266	NA	NA	3.09528	1.01037	7.27767	0.646284	0.326424	0.0888037	4.18239	1.22104	0.291948	1	35	0.35	100	35	11	2	0	6	14	32	0.862633
Galodo	25	0.5	50	30	70	0.3	6.20347	1.06318	NA	0.171384	9	91	0.09	3.11959	0.0922297	0.0295647	5	95	0.05	7.04688	0.0696833	0.00988853	NA	NA	3.17095	0.539299	7.23825	0.269686	0.170075	0.0372585	4.0673	0.642139	0.157879	1	46	0.46	100	46	12	13	0	5	19	5	0.835333
Galodo	25	0.714	35	25	75	0.25	5.41876	1.86499	NA	0.344172	3	97	0.03	3.02213	0.0908809	0.0300718	1	99	0.01	7.18381	NA	NA	NA	NA	3.08538	0.229125	7.13493	0.357851	0.0742616	0.0501548	4.04955	0.42472	0.104881	1	60	0.6	100	60	17	3	1	4	14	1	0.686933
Galodo	50	0.068	739	17	83	0.17	7.61712	0.798449	NA	0.104823	42	58	0.42	3.1217	0.428193	0.137167	32	68	0.32	7.28347	0.311432	0.0427588	NA	NA	3.04982	1.07615	7.61387	0.45706	0.352856	0.0600299	4.56405	1.09661	0.240271	7	33	0.33	100	29	15	2	0	0	21	33	0.863333
Galodo	50	0.116	430	21	79	0.21	6.40479	1.77915	NA	0.277784	20	80	0.2	2.9013	0.214379	0.0738906	13	87	0.13	7.62564	0.278777	0.0365578	NA	NA	2.98671	0.865604	7.508	0.502932	0.289818	0.0669862	4.52129	1.0127	0.223986	1	34	0.34	100	34	13	4	0	4	13	32	0.869167
Galodo	50	0.5	100	30	70	0.3	6.1851	1.50827	NA	0.243856	15	85	0.15	2.91751	0.233491	0.0800309	3	97	0.03	7.28238	0.170723	0.0234433	NA	NA	2.9446	0.410269	7.3233	0.331491	0.139329	0.0452652	4.3787	0.49389	0.112794	1	33	0.33	100	33	15	10	1	4	24	13	0.9128
Galodo	50	0.714	70	24	76	0.24	6.55913	1.40595	NA	0.21435	4	96	0.04	2.95596	0.0777255	0.0262945	0	100	0	NA	NA	NA	NA	NA	2.95237	0.220418	7.41662	0.202608	0.0746581	0.0273181	4.46425	0.302222	0.0676982	1	59	0.59	100	59	16	6	0	2	15	2	0.6993
Galpal	NA	NA	NA	100	0	1	4.92527	0	4.92527	0	100	0	1	3.39567	0	0	0	100	0	NA	NA	NA	3.39567	NA	4.07644	0	7.386	0	0	0	3.30955	0	0	5	100	1	100	0	0	0	0	100	0	0	0
Galpal	100	0.116	862	78	22	0.78	5.34416	0.600048	5.34416	0.112281	100	0	1	3.70695	0.079821	0.0215328	11	89	0.11	7.52016	0.239098	0.0317942	3.70695	NA	4.15559	0.253881	7.19293	0.608297	0.061094	0.0845687	3.03735	0.652996	0.214989	5	46	0.46	100	0	0	27	5	46	11	11	0.8036
Galpal	100	0.5	200	77	23	0.77	5.62957	0.572675	5.62957	0.101726	88	12	0.88	3.06193	0.204525	0.0667963	0	100	0	NA	NA	NA	3.06193	NA	3.93926	0.144283	7.54302	0.357118	0.0366269	0.0473442	3.60376	0.410745	0.113977	3	49	0.49	100	0	0	49	4	24	0	23	0.755767
Galpal	100	0.714	140	86	14	0.86	5.70678	0.48318	5.70678	0.0846677	50	50	0.5	2.9231	0.196134	0.0670977	0	100	0	NA	NA	NA	NA	NA	3.67316	0.207518	7.562	0.359067	0.0564958	0.047483	3.88884	0.408219	0.104972	3	61	0.61	100	0	1	61	14	10	0	14	0.675033
Galpal	10	0.068	148	79	21	0.79	5.51662	0.738054	5.51662	0.133787	93	7	0.93	4.08377	0.28313	0.0693306	49	51	0.49	6.54089	0.487713	0.0745637	4.08377	NA	4.34529	0.812735	6.66131	0.879981	0.187038	0.132103	2.31602	1.28226	0.553646	5	30	0.3	100	6	3	27	19	30	10	5	0.914667
Galpal	10	0.116	86	75	25	0.75	5.75229	0.907662	5.75229	0.157792	88	12	0.88	3.84403	0.342538	0.089109	31	69	0.31	6.4781	0.497523	0.0768007	3.84403	NA	4.31192	0.971172	6.82708	0.824642	0.22523	0.12079	2.51516	1.23283	0.490158	3	33	0.33	100	9	10	33	14	18	7	9	0.942667
Galpal	10	0.5	20	72	28	0.72	5.82726	0.872708	5.82726	0.149763	46	54	0.46	3.57234	0.407226	0.113994	11	89	0.11	6.64882	0.469306	0.0705849	NA	NA	4.12394	0.61332	6.82869	0.501085	0.148722	0.0733793	2.70475	0.806192	0.298065	4	27	0.27	100	16	18	19	27	8	3	9	0.953867
Galpal	25	0.068	370	82	18	0.82	5.61016	0.493952	5.61016	0.0880459	100	0	1	3.94894	0.20486	0.0518773	42	58	0.42	6.77336	0.308575	0.0455572	3.94894	NA	4.25034	0.400702	7.01368	0.732264	0.0942752	0.104405	2.76334	0.93941	0.339955	3	42	0.42	100	0	0	42	28	12	10	8	0.833467
Galpal	25	0.116	115	78	22	0.78	5.5236	0.618868	5.5236	0.112041	99	1	0.99	3.69804	0.221399	0.0598693	33	67	0.33	7.049	0.31818	0.0451384	3.69804	NA	4.27957	0.494305	6.88239	0.727361	0.115504	0.105684	2.60282	0.938958	0.360746	4	31	0.31	100	0	1	30	31	16	15	7	0.8876
Galpal	25	0.5	50	89	11	0.89	5.79775	0.793656	5.79775	0.13689	64	36	0.64	3.28669	0.312599	0.0951107	4	96	0.04	7.15321	0.0861991	0.0120504	3.28669	NA	4.03635	0.468118	7.07013	0.521884	0.115976	0.0738154	3.03378	0.683227	0.225207	3	45	0.45	100	3	12	45	19	13	0	8	0.843267
Galpal	25	0.714	35	77	23	0.77	5.90346	1.07356	5.90346	0.181853	34	66	0.34	3.35829	0.271587	0.0808708	4	96	0.04	6.99301	0.220037	0.0314652	NA	NA	3.7086	0.405886	7.09425	0.432778	0.109444	0.061004	3.38565	0.586448	0.173216	3	23	0.23	100	19	22	23	14	18	4	0	0.943833
Galpal	50	0.068	739	81	19	0.81	5.55398	0.544355	5.55398	0.0980116	100	0	1	3.95207	0.149244	0.0377635	42	58	0.42	7.06412	0.33181	0.0469712	3.95207	NA	4.23269	0.28742	7.06916	0.716431	0.0679049	0.101346	2.83647	0.839505	0.295968	3	39	0.39	100	0	0	39	23	19	8	11	0.8638
Galpal	50	0.116	430	76	24	0.76	5.64234	0.562977	5.64234	0.0997773	100	0	1	3.68028	0.117927	0.032043	22	78	0.22	7.23126	0.259586	0.0358978	3.68028	NA	4.12867	0.400886	7.17058	0.641393	0.097098	0.0894479	3.04191	0.78532	0.258167	3	45	0.45	100	0	0	45	19	12	18	6	0.8295
Galpal	50	0.5	100	81	19	0.81	5.53265	0.718866	5.53265	0.129932	80	20	0.8	3.19147	0.288309	0.0903374	1	99	0.01	6.77779	NA	NA	3.19147	NA	3.97151	0.281521	7.25269	0.495888	0.0708852	0.068373	3.28118	0.595736	0.181561	3	44	0.44	100	0	2	44	12	23	0	19	0.8197
Galpal	50	0.714	70	86	14	0.86	5.82311	0.811565	5.82311	0.13937	31	69	0.31	3.16128	0.289605	0.09161	3	97	0.03	7.13201	0.166958	0.0234096	NA	NA	3.70212	0.301961	7.27188	0.408214	0.0815645	0.056136	3.56976	0.513866	0.14395	3	39	0.39	100	4	12	39	19	16	2	8	0.890633
Galsyl	NA	NA	NA	93	7	0.93	3.16995	0	3.16995	0	93	7	0.93	2.87893	0	0	100	0	1	4.12249	0.00850477	0.00206302	2.87893	4.12249	2.92015	0.132394	3.98864	1.10607	0.0453381	0.277305	1.06849	1.23846	1.15908	5	93	0.93	100	0	0	0	0	93	7	0	0.1519
Galsyl	10	0.068	148	72	28	0.72	3.08085	0.358739	3.08085	0.116442	49	51	0.49	2.92299	0.199649	0.0683028	86	14	0.86	4.65386	0.9732	0.209117	NA	4.65386	2.89903	0.258432	4.55187	1.63227	0.0891443	0.358594	1.65284	1.62153	0.981055	2	27	0.27	100	3	27	6	23	16	20	5	0.9352
Galsyl	10	0.116	86	60	40	0.6	3.09207	0.335129	3.09207	0.108383	39	61	0.39	2.88748	0.178791	0.0619194	79	21	0.79	4.96745	0.921421	0.185492	NA	4.96745	2.92417	0.233003	4.91076	1.6866	0.0796817	0.343449	1.98659	1.68122	0.846285	6	31	0.31	100	0	28	6	15	11	31	9	0.909067
Galsyl	10	0.5	20	80	20	0.8	3.18571	0.334015	3.18571	0.104848	5	95	0.05	2.93313	0.1512	0.051549	56	44	0.56	5.3205	0.919647	0.17285	NA	5.3205	3.01719	0.163075	4.64876	0.974434	0.0540487	0.209612	1.63157	1.04133	0.638239	2	58	0.58	100	6	58	2	14	6	10	4	0.728933
Galsyl	25	0.068	370	55	45	0.55	3.12835	0.249568	3.12835	0.0797761	56	44	0.56	2.83993	0.14703	0.0517725	72	28	0.72	4.44931	0.497067	0.111718	2.83993	4.44931	2.81492	0.234766	5.25479	2.00062	0.0834006	0.380724	2.43987	2.12055	0.869122	5	47	0.47	100	0	4	1	3	47	45	0	0.669667
Galsyl	25	0.116	115	54	46	0.54	3.07389	0.247722	3.07389	0.0805892	47	53	0.47	2.83364	0.145421	0.0513195	62	38	0.62	4.89127	0.629283	0.128654	NA	4.89127	2.86468	0.19915	5.36219	1.9628	0.0695192	0.366044	2.49751	2.02929	0.812526	6	46	0.46	100	0	12	0	3	39	46	0	0.7245
Galsyl	25	0.5	50	81	19	0.81	2.9852	0.260888	2.9852	0.0873938	13	87	0.13	2.77572	0.137449	0.0495184	62	38	0.62	6.11909	0.72855	0.119062	NA	6.11909	2.87297	0.148846	4.61696	0.931936	0.0518089	0.201851	1.74399	0.934396	0.535781	2	59	0.59	100	0	59	3	3	16	1	18	0.690667
Galsyl	25	0.714	35	80	20	0.8	2.99171	0.21454	2.99171	0.0717114	11	89	0.11	2.73951	0.108328	0.0395429	26	74	0.26	6.15675	0.626317	0.101729	NA	NA	2.893	0.107293	5.22854	0.799768	0.037087	0.152962	2.33554	0.829657	0.355232	2	62	0.62	100	7	62	1	2	15	4	9	0.674333
Galsyl	50	0.068	739	48	52	0.48	3.16858	0.0543753	NA	0.0171608	48	52	0.48	2.84702	0.0510457	0.0179295	66	34	0.66	4.41883	0.0681197	0.0154158	NA	4.41883	2.77061	0.203792	5.68222	2.09001	0.0735548	0.367815	2.91161	2.25746	0.775332	6	52	0.52	100	0	0	0	0	48	52	0	0.5824
Galsyl	50	0.116	430	38	62	0.38	3.15992	0.0702133	NA	0.02222	38	62	0.38	2.80743	0.0550964	0.0196252	51	49	0.51	4.90067	0.121321	0.0247561	NA	4.90067	2.77248	0.169744	6.16669	1.95889	0.0612244	0.317657	3.39421	2.10031	0.618791	6	62	0.62	100	0	0	0	0	38	62	0	0.549733
Galsyl	50	0.5	100	77	23	0.77	2.92279	0.166209	2.92279	0.0568666	24	76	0.24	2.84521	0.27312	0.095993	49	51	0.49	6.64321	0.388817	0.0585285	NA	NA	2.81882	0.122867	4.46597	0.833334	0.043588	0.186596	1.64715	0.866122	0.525831	2	52	0.52	100	0	52	0	0	25	0	23	0.716567
Galsyl	50	0.714	70	71	29	0.71	2.91932	0.139162	2.91932	0.0476693	4	96	0.04	2.60653	0.144877	0.0555825	15	85	0.15	6.95139	0.358212	0.0515311	NA	NA	2.8569	0.106622	5.24719	0.841827	0.0373209	0.160434	2.39028	0.881465	0.36877	2	64	0.64	100	0	64	0	0	7	7	22	0.6209
Galtet	NA	NA	NA	0	100	0	NA	NA	NA	NA	0	100	0	NA	NA	NA	0	100	0	NA	NA	NA	NA	NA	2.62329	0	7.44942	0	0	0	4.82613	0	0	6	100	1	100	0	0	0	0	0	100	0	0
Galtet	100	0.116	862	1	99	0.01	7.99995	NA	NA	NA	8	92	0.08	2.55863	0.0936338	0.0365954	22	78	0.22	7.65495	0.21001	0.0274345	NA	NA	2.57265	0.278358	7.61828	0.327382	0.108199	0.0429732	5.04563	0.492268	0.0975633	7	46	0.46	100	9	1	0	0	0	44	46	0.684367
Galtet	100	0.5	200	4	96	0.04	6.67655	1.84675	NA	0.276602	0	100	0	NA	NA	NA	0	100	0	NA	NA	NA	NA	NA	2.68756	0.147555	7.47067	0.184823	0.054903	0.0247399	4.78311	0.260613	0.0544862	6	76	0.76	100	19	3	0	0	1	76	1	0.4494
Galtet	100	0.714	140	10	90	0.1	6.17797	1.93556	NA	0.3133	2	98	0.02	2.72297	0.0650512	0.0238898	0	100	0	NA	NA	NA	NA	NA	2.73435	0.142231	7.47791	0.135983	0.0520164	0.0181847	4.74356	0.209259	0.0441143	6	45	0.45	100	40	7	2	0	1	45	5	0.734533
Galtet	10	0.068	148	14	86	0.14	5.81082	2.08414	NA	0.358666	22	78	0.22	3.73889	0.574775	0.153729	25	75	0.25	6.52113	0.831915	0.127572	NA	NA	3.01963	1.01901	7.17491	0.873601	0.337461	0.121758	4.15528	1.36094	0.32752	1	54	0.54	100	54	10	1	1	2	11	21	0.748533
Galtet	10	0.116	86	14	86	0.14	4.45068	2.05841	NA	0.462493	23	77	0.23	3.03873	0.191668	0.063075	28	72	0.28	6.62798	0.726846	0.109663	NA	NA	2.98156	0.676484	6.90306	1.04111	0.226889	0.150819	3.9215	1.22419	0.312173	1	45	0.45	100	45	10	2	0	2	21	20	0.8197
Galtet	10	0.5	20	31	69	0.31	5.74215	1.79934	NA	0.313356	4	96	0.04	3.12673	0.160945	0.0514739	8	92	0.08	6.37699	0.901499	0.141368	NA	NA	3.34162	0.672597	6.79382	0.76156	0.201279	0.112096	3.4522	0.91895	0.266193	1	40	0.4	100	40	23	4	0	4	28	1	0.822967
Galtet	25	0.068	370	19	81	0.19	6.11968	2.2331	NA	0.364905	34	66	0.34	3.26649	0.558403	0.170949	33	67	0.33	6.7827	0.781437	0.11521	NA	NA	3.00577	1.11277	7.30207	0.868684	0.370211	0.118964	4.2963	1.34967	0.314146	1	36	0.36	100	36	14	1	0	4	20	25	0.871033
Galtet	25	0.116	115	8	92	0.08	5.92094	2.24093	NA	0.378476	16	84	0.16	2.89834	0.251265	0.0866927	18	82	0.18	7.24205	0.339398	0.0468649	NA	NA	2.84816	0.710022	7.33329	0.596897	0.249291	0.0813955	4.48513	0.941731	0.209967	1	41	0.41	100	41	6	2	0	0	23	28	0.8127
Galtet	25	0.5	50	22	78	0.22	5.93461	1.73331	NA	0.292068	4	96	0.04	3.14787	0.0733797	0.0233109	3	97	0.03	6.81448	0.285819	0.0419429	NA	NA	3.10795	0.477884	7.18536	0.456899	0.153762	0.0635875	4.07741	0.633026	0.155252	1	40	0.4	100	40	14	5	0	3	26	12	0.8575
Galtet	25	0.714	35	21	79	0.21	5.14567	1.90416	NA	0.370051	4	96	0.04	2.92497	0.122957	0.0420371	2	98	0.02	7.09282	0.0800192	0.0112817	NA	NA	3.02048	0.211695	7.16713	0.337952	0.0700864	0.0471531	4.14665	0.414168	0.0998802	1	60	0.6	100	60	12	1	1	7	19	0	0.6818
Galtet	50	0.068	739	14	86	0.14	7.09143	1.97893	NA	0.27906	37	63	0.37	2.92336	0.359072	0.122828	44	56	0.44	7.27644	0.40191	0.0552344	NA	NA	2.88363	0.885376	7.51589	0.56285	0.307035	0.074888	4.63226	0.979253	0.211399	7	33	0.33	100	22	13	0	0	1	31	33	0.8512
Galtet	50	0.116	430	8	92	0.08	7.05475	1.48175	NA	0.210036	12	88	0.12	2.73318	0.183427	0.0671113	19	81	0.19	7.42801	0.260577	0.0350803	NA	NA	2.76439	0.598534	7.47964	0.377045	0.216516	0.0504096	4.71525	0.732165	0.155276	7	45	0.45	100	19	6	1	0	1	28	45	0.7924
Galtet	50	0.5	100	12	88	0.12	7.09171	0.82181	NA	0.115883	2	98	0.02	2.89599	0.0459083	0.0158523	7	93	0.07	6.52701	0.223483	0.0342397	NA	NA	2.8379	0.285743	7.41489	0.217874	0.100688	0.0293834	4.57699	0.368611	0.0805356	6	52	0.52	100	27	10	2	0	0	52	9	0.744567
Galtet	50	0.714	70	24	76	0.24	6.32999	1.56616	NA	0.247419	5	95	0.05	2.78591	0.171122	0.061424	0	100	0	NA	NA	NA	NA	NA	2.8606	0.184933	7.4161	0.172539	0.0646485	0.0232655	4.5555	0.241125	0.0529306	1	42	0.42	100	42	16	6	0	2	30	4	0.819467
Gerrob	NA	NA	NA	100	0	1	6.14459	0	6.14459	0	0	100	0	NA	NA	NA	0	100	0	NA	NA	NA	NA	NA	4.42478	0	7.86439	0	0	0	3.43961	0	0	4	100	1	100	0	0	0	100	0	0	0	0
Gerrob	100	0.116	862	86	14	0.86	6.34021	0.534821	6.34021	0.0843539	83	17	0.83	3.28517	0.280731	0.085454	18	82	0.18	7.54291	0.283049	0.0375251	3.28517	NA	4.48801	0.957746	7.46817	0.353902	0.213401	0.047388	2.98016	0.93045	0.312215	4	62	0.62	100	0	7	3	62	14	0	14	0.6657
Gerrob	100	0.5	200	78	22	0.78	6.55189	0.676942	6.55189	0.10332	1	99	0.01	2.81901	NA	NA	6	94	0.06	7.43877	0.257368	0.0345982	NA	NA	3.9143	0.699409	7.43417	0.247335	0.17868	0.0332701	3.51986	0.699525	0.198736	4	30	0.3	100	0	20	5	30	23	7	15	0.9184
Gerrob	100	0.714	140	81	19	0.81	6.93517	0.76653	6.93517	0.110528	0	100	0	NA	NA	NA	4	96	0.04	7.44734	0.169389	0.022745	NA	NA	3.30369	0.422011	7.43493	0.158654	0.127739	0.0213389	4.13124	0.444609	0.107621	2	48	0.48	100	4	48	3	16	14	3	12	0.824367
Gerrob	10	0.068	148	50	50	0.5	6.40804	0.889817	NA	0.138859	64	36	0.64	4.11551	0.397548	0.0965974	28	72	0.28	6.69904	0.502172	0.0749619	4.11551	NA	4.04198	1.39766	7.2144	0.623805	0.345787	0.0864667	3.17242	1.59115	0.501558	7	25	0.25	100	24	15	20	5	10	1	25	0.938933
Gerrob	10	0.116	86	45	55	0.45	6.3205	0.812945	NA	0.12862	55	45	0.55	3.74647	0.345132	0.092122	33	67	0.33	6.75911	0.410899	0.0607919	3.74647	NA	3.94566	1.35466	7.04526	0.635837	0.343329	0.0902503	3.0996	1.53882	0.496457	1	33	0.33	100	33	10	10	7	18	3	19	0.9296
Gerrob	10	0.5	20	56	44	0.56	6.27779	0.873593	6.27779	0.139156	29	71	0.29	3.44991	0.337422	0.0978061	5	95	0.05	7.06295	0.611446	0.086571	NA	NA	3.85217	0.859642	6.94791	0.438573	0.223158	0.063123	3.09574	0.971442	0.313799	2	33	0.33	100	29	33	14	5	4	11	4	0.897867
Gerrob	25	0.068	370	81	19	0.81	6.67105	0.871499	6.67105	0.130639	83	17	0.83	4.08413	0.321382	0.0786905	35	65	0.35	7.04237	0.377808	0.0536479	4.08413	NA	4.80946	1.3864	7.34595	0.534996	0.288265	0.0728287	2.53649	1.40354	0.553339	2	28	0.28	100	7	28	18	20	15	1	11	0.944533
Gerrob	25	0.116	115	70	30	0.7	6.61628	0.858293	6.61628	0.129724	68	32	0.68	3.41278	0.470336	0.137816	29	71	0.29	7.12822	0.362552	0.0508614	3.41278	NA	4.54279	1.30009	7.15867	0.578276	0.286188	0.0807798	2.61588	1.18647	0.453566	2	25	0.25	100	4	25	11	22	12	3	23	0.941733
Gerrob	25	0.5	50	66	34	0.66	6.6423	0.816243	6.6423	0.122886	11	89	0.11	3.09171	0.222019	0.071811	10	90	0.1	7.14756	0.201794	0.0282325	NA	NA	3.91182	0.849391	7.17106	0.383079	0.217135	0.0534201	3.25924	0.858266	0.263333	2	33	0.33	100	21	33	12	7	14	3	10	0.930067
Gerrob	25	0.714	35	54	46	0.54	6.72531	0.833595	6.72531	0.123949	4	96	0.04	3.19652	0.258563	0.0808888	7	93	0.07	7.23977	0.198805	0.0274601	NA	NA	3.39013	0.48148	7.11018	0.527735	0.142024	0.0742224	3.72005	0.709858	0.190819	1	38	0.38	100	38	36	5	4	9	8	0	0.8253
Gerrob	50	0.068	739	78	22	0.78	6.63491	0.848104	6.63491	0.127824	83	17	0.83	4.06665	0.227043	0.0558305	51	49	0.51	7.35895	0.317756	0.0431795	4.06665	7.35895	4.66572	1.31493	7.35408	0.506504	0.281829	0.0688739	2.68836	1.16594	0.433698	4	32	0.32	100	1	20	11	32	15	2	19	0.917467
Gerrob	50	0.116	430	83	17	0.83	6.63839	0.814009	6.63839	0.122621	80	20	0.8	3.35453	0.32628	0.0972654	22	78	0.22	7.34844	0.292819	0.0398477	3.35453	NA	4.80558	1.13011	7.3785	0.43122	0.235166	0.0584427	2.57292	1.02386	0.397937	4	36	0.36	100	0	25	9	36	13	2	15	0.886667
Gerrob	50	0.5	100	80	20	0.8	6.87506	0.71576	6.87506	0.10411	23	77	0.23	3.00572	0.215512	0.0717007	19	81	0.19	7.08968	0.365573	0.0515641	NA	NA	4.05768	0.721158	7.25444	0.282877	0.177727	0.0389936	3.19676	0.658613	0.206025	2	47	0.47	100	2	47	3	13	17	2	16	0.823667
Gerrob	50	0.714	70	77	23	0.77	6.77354	0.768469	6.77354	0.113452	5	95	0.05	2.92444	0.223496	0.0764233	2	98	0.02	7.11668	0.149426	0.0209966	NA	NA	3.4564	0.456101	7.28861	0.203379	0.131958	0.0279036	3.83221	0.523401	0.13658	2	48	0.48	100	14	48	10	7	12	7	2	0.834633
Geuurb	NA	NA	NA	0	100	0	NA	NA	NA	NA	100	0	1	3.13675	0	0	0	100	0	NA	NA	NA	3.13675	NA	4.63316	0	8	0	0	0	3.36684	0	0	7	100	1	100	0	0	0	0	0	0	100	0
Geuurb	100	0.116	862	34	66	0.34	6.15266	0.334431	NA	0.0543556	98	2	0.98	3.719	0.1345	0.0361656	1	99	0.01	7.97802	NA	NA	3.719	NA	4.59415	0.560915	7.64301	0.374262	0.122093	0.0489679	3.04886	0.594545	0.195005	7	59	0.59	100	0	0	4	30	0	7	59	0.647967
Geuurb	100	0.5	200	70	30	0.7	6.61698	0.764064	6.61698	0.11547	15	85	0.15	2.6647	0.0922048	0.0346024	0	100	0	NA	NA	NA	NA	NA	4.27176	0.505787	7.69531	0.268464	0.118402	0.0348866	3.42355	0.516046	0.150734	4	31	0.31	100	0	20	19	31	0	3	27	0.879667
Geuurb	100	0.714	140	79	21	0.79	7.03018	0.863934	7.03018	0.122889	2	98	0.02	2.65067	0.0916641	0.0345815	0	100	0	NA	NA	NA	NA	NA	3.67571	0.445901	7.71264	0.276902	0.12131	0.0359024	4.03693	0.423044	0.104794	2	45	0.45	100	1	45	13	21	0	3	17	0.824367
Geuurb	10	0.068	148	67	33	0.67	6.44323	0.825469	6.44323	0.128114	79	21	0.79	4.30228	0.455959	0.105981	25	75	0.25	6.60601	0.383052	0.0579854	4.30228	NA	4.55182	1.41203	7.08508	0.603778	0.310213	0.0852182	2.53326	1.38281	0.545862	3	27	0.27	100	15	19	27	4	17	2	16	0.947333
Geuurb	10	0.116	86	69	31	0.69	6.4218	0.965605	6.4218	0.150363	74	26	0.74	3.75633	0.469906	0.125097	24	76	0.24	6.63794	0.451747	0.0680554	3.75633	NA	4.58424	1.40286	6.96934	0.631472	0.306018	0.0906071	2.3851	1.44719	0.606764	2	28	0.28	100	19	28	15	9	17	2	10	0.951533
Geuurb	10	0.5	20	65	35	0.65	6.72751	0.813044	6.72751	0.120854	32	68	0.32	3.51385	0.405965	0.115533	3	97	0.03	6.77537	0.143809	0.0212253	NA	NA	4.23275	0.85321	7.06176	0.426836	0.201573	0.0604432	2.82901	0.901097	0.31852	2	46	0.46	100	25	46	7	9	3	4	6	0.8246
Geuurb	25	0.068	370	79	21	0.79	6.45316	0.850002	6.45316	0.131719	99	1	0.99	4.2101	0.224335	0.0532849	31	69	0.31	7.06826	0.303559	0.0429468	4.2101	NA	5.02323	0.950743	7.24915	0.503585	0.189269	0.0694681	2.22592	0.921993	0.414208	4	31	0.31	100	0	25	18	31	5	2	19	0.898333
Geuurb	25	0.116	115	76	24	0.76	6.52437	0.904459	6.52437	0.138628	81	19	0.81	3.61575	0.386771	0.106968	23	77	0.23	7.08505	0.355703	0.0502047	3.61575	NA	4.80725	1.20049	7.13293	0.551159	0.249726	0.0772697	2.32568	1.0252	0.440817	2	30	0.3	100	0	30	12	27	7	1	23	0.892267
Geuurb	25	0.5	50	71	29	0.71	6.79911	0.82439	6.79911	0.12125	19	81	0.19	3.29855	0.327459	0.0992738	3	97	0.03	6.95859	0.096351	0.0138463	NA	NA	4.28023	0.728026	7.26955	0.405025	0.17009	0.0557153	2.98932	0.743353	0.24867	2	44	0.44	100	7	44	11	10	6	5	17	0.868467
Geuurb	25	0.714	35	77	23	0.77	6.92166	0.807389	6.92166	0.116647	9	91	0.09	3.47261	0.332717	0.095812	3	97	0.03	7.10626	0.232444	0.0327097	NA	NA	3.85246	0.517916	7.31224	0.364588	0.134438	0.04986	3.45978	0.598201	0.172901	2	55	0.55	100	18	55	8	10	4	4	1	0.752967
Geuurb	50	0.068	739	55	45	0.55	6.34185	0.640236	6.34185	0.100954	95	5	0.95	4.18645	0.145163	0.0346744	22	78	0.22	7.32428	0.22739	0.031046	4.18645	NA	4.69214	0.783627	7.43988	0.38594	0.167009	0.0518744	2.74774	0.802195	0.291947	7	40	0.4	100	0	9	13	30	3	5	40	0.841867
Geuurb	50	0.116	430	68	32	0.68	6.27338	0.644702	6.27338	0.102768	95	5	0.95	3.63474	0.324787	0.0893563	4	96	0.04	7.18047	0.281349	0.0391826	3.63474	NA	4.75609	0.73691	7.33889	0.416506	0.15494	0.0567532	2.5828	0.753386	0.291694	4	46	0.46	100	0	10	10	46	2	3	29	0.796833
Geuurb	50	0.5	100	79	21	0.79	6.73553	0.887232	6.73553	0.131724	35	65	0.35	3.06285	0.291869	0.0952932	12	88	0.12	7.16205	0.254333	0.0355112	NA	NA	4.28976	0.644824	7.43852	0.352286	0.150317	0.0473597	3.14876	0.598029	0.189925	2	36	0.36	100	0	36	19	21	3	4	17	0.885267
Geuurb	50	0.714	70	79	21	0.79	7.00604	0.874784	7.00604	0.124861	2	98	0.02	3.20977	0.405147	0.126223	1	99	0.01	7.19385	NA	NA	NA	NA	3.71441	0.43821	7.49949	0.278168	0.117976	0.0370916	3.78508	0.486861	0.128626	2	53	0.53	100	12	53	12	12	2	2	7	0.7819
Glehed	NA	NA	NA	0	100	0	NA	NA	NA	NA	100	0	1	3.49173	0.00213133	0.000610396	0	100	0	NA	NA	NA	3.49173	NA	4.71573	0.0046185	8	0	0.000979383	0	3.28427	0.0046185	0.00140625	7	99	0.99	100	0	0	0	0	0	1	99	0.0231
Glehed	100	0.116	862	55	45	0.55	6.1347	0.34786	6.1347	0.0567036	100	0	1	3.81624	0.103307	0.0270703	13	87	0.13	7.85345	0.123632	0.0157423	3.81624	NA	4.7159	0.28623	7.54932	0.458777	0.0606947	0.0607706	2.83342	0.556565	0.196429	7	42	0.42	100	0	0	17	38	0	3	42	0.757633
Glehed	100	0.5	200	80	20	0.8	6.30177	0.521512	6.30177	0.0827564	45	55	0.45	2.79712	0.199517	0.0713295	0	100	0	NA	NA	NA	NA	NA	4.29743	0.327391	7.55393	0.183499	0.0761829	0.0242918	3.2565	0.372265	0.114315	3	43	0.43	100	0	9	43	27	1	0	20	0.809667
Glehed	100	0.714	140	91	9	0.91	6.36154	0.709106	6.36154	0.111468	10	90	0.1	2.76	0.227758	0.0825211	0	100	0	NA	NA	NA	NA	NA	3.86988	0.263926	7.58274	0.16284	0.0682	0.0214752	3.71286	0.324023	0.0872705	3	36	0.36	100	0	22	36	32	1	0	9	0.829967
Glehed	10	0.068	148	79	21	0.79	6.30459	0.91805	6.30459	0.145616	89	11	0.89	4.36472	0.371907	0.0852074	37	63	0.37	6.60858	0.462794	0.0700293	4.36472	NA	4.8399	1.28117	6.98645	0.751303	0.26471	0.107537	2.14655	1.34393	0.626087	3	27	0.27	100	6	22	27	10	20	3	12	0.944767
Glehed	10	0.116	86	66	34	0.66	6.38902	0.879874	6.38902	0.137717	83	17	0.83	3.86146	0.449882	0.116506	22	78	0.22	6.89416	0.390842	0.0566917	3.86146	NA	4.57089	1.23725	7.08598	0.504648	0.270681	0.0712179	2.51509	1.13444	0.451054	3	27	0.27	100	7	23	27	5	11	3	24	0.9289
Glehed	10	0.5	20	74	26	0.74	6.22025	0.997041	6.22025	0.160289	40	60	0.4	3.78677	0.489732	0.129327	5	95	0.05	6.34401	0.391393	0.0616949	NA	NA	4.27984	0.770737	6.89943	0.534242	0.180085	0.0774328	2.61959	0.933424	0.356325	2	38	0.38	100	18	38	13	17	6	3	5	0.8988
Glehed	25	0.068	370	71	29	0.71	6.27589	0.60966	6.27589	0.0971433	96	4	0.96	4.24334	0.186309	0.0439061	36	64	0.36	7.0788	0.406387	0.057409	4.24334	NA	4.70623	0.847048	7.27046	0.568406	0.179984	0.0781801	2.56423	0.959623	0.374235	4	28	0.28	100	0	8	27	28	8	1	28	0.883633
Glehed	25	0.116	115	75	25	0.75	6.30007	0.75988	6.30007	0.120615	97	3	0.97	3.79182	0.3599	0.0949149	16	84	0.16	7.31523	0.310127	0.0423947	3.79182	NA	4.70724	0.921974	7.29371	0.487327	0.195863	0.0668147	2.58647	0.897187	0.346877	3	35	0.35	100	0	16	35	19	5	6	19	0.902533
Glehed	25	0.5	50	88	12	0.88	6.43034	0.886608	6.43034	0.137879	42	58	0.42	3.32014	0.329107	0.0991246	5	95	0.05	6.87768	0.169732	0.0246787	NA	NA	4.40518	0.616498	7.2297	0.377971	0.139948	0.0522803	2.82452	0.708967	0.251004	2	39	0.39	100	4	39	27	12	10	0	8	0.866367
Glehed	25	0.714	35	81	19	0.81	6.62749	1.00841	6.62749	0.152156	19	81	0.19	3.52505	0.396621	0.112515	1	99	0.01	7.26549	NA	NA	NA	NA	3.925	0.468689	7.28592	0.309498	0.119411	0.042479	3.36092	0.541876	0.161228	2	48	0.48	100	19	48	14	12	7	0	0	0.810367
Glehed	50	0.068	739	79	21	0.79	6.18757	0.525423	6.18757	0.0849159	98	2	0.98	4.21693	0.137372	0.0325763	42	58	0.42	7.33357	0.242396	0.033053	4.21693	NA	4.74204	0.552712	7.36632	0.53689	0.116556	0.0728844	2.62428	0.789956	0.301018	4	45	0.45	100	0	3	27	45	4	1	20	0.795667
Glehed	50	0.116	430	66	34	0.66	6.19795	0.475917	6.19795	0.0767862	100	0	1	3.79178	0.16917	0.0446148	15	85	0.15	7.51003	0.319539	0.0425483	3.79178	NA	4.70543	0.508937	7.42939	0.423514	0.10816	0.0570052	2.72396	0.681357	0.250135	4	33	0.33	100	0	3	26	33	4	2	32	0.8379
Glehed	50	0.5	100	84	16	0.84	6.51129	0.808248	6.51129	0.12413	57	43	0.57	3.18823	0.349943	0.109761	1	99	0.01	7.18844	NA	NA	3.18823	NA	4.45472	0.472697	7.44563	0.254922	0.106112	0.0342378	2.99091	0.502771	0.1681	2	28	0.28	100	0	28	24	26	6	0	16	0.895067
Glehed	50	0.714	70	96	4	0.96	6.45758	0.874811	6.45758	0.135471	19	81	0.19	3.04864	0.212362	0.0696582	4	96	0.04	7.46429	0.375091	0.0502515	NA	NA	3.8537	0.371272	7.43715	0.2044	0.0963416	0.0274837	3.58344	0.436424	0.121789	2	35	0.35	100	2	35	33	19	9	1	1	0.844433
Glyflu	NA	NA	NA	100	0	1	6.24057	0.265198	6.24057	0.0424958	100	0	1	3.86271	0.0537867	0.0139246	38	62	0.38	7.87599	0	0	3.86271	NA	4.38427	0.237536	7.66593	0.428865	0.0541791	0.0559442	3.28166	0.666401	0.203068	3	62	0.62	100	0	0	62	38	0	0	0	0.549733
Glyflu	100	0.116	862	100	0	1	6.16148	0.25782	6.16148	0.0418439	100	0	1	3.64787	0.0373564	0.0102406	8	92	0.08	7.95596	0.0272737	0.00342808	3.64787	NA	4.36713	0.268101	7.56477	0.42862	0.0613905	0.05666	3.19763	0.679845	0.212609	3	59	0.59	100	0	0	59	40	1	0	0	0.573767
Glyflu	100	0.5	200	99	1	0.99	6.05441	0.332539	6.05441	0.054925	49	51	0.49	2.84485	0.160771	0.056513	4	96	0.04	7.48973	0.237477	0.031707	NA	NA	4.05523	0.325983	7.38966	0.198967	0.0803858	0.026925	3.33443	0.478121	0.143389	3	63	0.63	100	0	2	63	19	15	0	1	0.634667
Glyflu	100	0.714	140	99	1	0.99	6.12045	0.596004	6.12045	0.097379	15	85	0.15	2.7532	0.181636	0.0659725	5	95	0.05	7.40946	0.276368	0.0372993	NA	NA	3.72381	0.222896	7.37166	0.112345	0.0598571	0.0152402	3.64786	0.280085	0.0767806	3	57	0.57	100	0	14	57	15	13	0	1	0.718667
Glyflu	10	0.068	148	76	24	0.76	6.00758	0.791708	6.00758	0.131785	86	14	0.86	4.08969	0.405416	0.0991312	24	76	0.24	6.68261	0.505102	0.0755846	4.08969	NA	4.25084	1.07011	7.23026	0.626209	0.251741	0.0866094	2.97942	1.28701	0.431966	3	44	0.44	100	13	11	44	5	16	1	10	0.8624
Glyflu	10	0.116	86	65	35	0.65	6.04707	0.75283	6.04707	0.124495	82	18	0.82	3.85471	0.372975	0.0967583	37	63	0.37	6.83237	0.376592	0.0551187	3.85471	NA	4.34754	1.0686	6.91181	0.614398	0.245793	0.0888911	2.56427	1.28976	0.502972	3	26	0.26	100	14	8	26	12	19	1	20	0.951767
Glyflu	10	0.5	20	67	33	0.67	6.11525	0.941446	6.11525	0.153951	30	70	0.3	3.60191	0.426635	0.118447	10	90	0.1	6.75024	0.447686	0.0663215	NA	NA	4.11223	0.781291	6.81254	0.380676	0.189992	0.0558787	2.70031	0.8171	0.302595	2	28	0.28	100	18	28	12	9	18	10	5	0.958767
Glyflu	25	0.068	370	94	6	0.94	6.09382	0.586895	6.09382	0.0963098	98	2	0.98	4.07378	0.287824	0.0706528	43	57	0.43	7.03302	0.265084	0.0376913	4.07378	NA	4.53925	0.851099	7.23961	0.582639	0.187498	0.0804793	2.70036	1.13748	0.421232	3	45	0.45	100	1	5	45	28	16	1	4	0.804067
Glyflu	25	0.116	115	92	8	0.92	6.13804	0.576731	6.13804	0.0939602	95	5	0.95	3.65723	0.246219	0.067324	23	77	0.23	7.10261	0.29398	0.0413904	3.65723	NA	4.50956	0.808059	7.28949	0.420547	0.179188	0.0576923	2.77993	1.04592	0.376239	3	49	0.49	100	1	7	49	17	19	3	4	0.801967
Glyflu	25	0.5	50	77	23	0.77	6.17673	0.850237	6.17673	0.137652	32	68	0.32	3.27906	0.300521	0.0916483	11	89	0.11	7.11389	0.179955	0.0252962	NA	NA	4.13498	0.678929	7.06347	0.302731	0.164192	0.0428587	2.92849	0.75675	0.25841	3	26	0.26	100	12	20	26	11	20	0	11	0.949433
Glyflu	25	0.714	35	78	22	0.78	6.08466	1.0048	6.08466	0.165136	27	73	0.27	3.46065	0.271204	0.0783681	5	95	0.05	7.21419	0.278149	0.0385557	NA	NA	3.74148	0.458727	7.06321	0.27544	0.122606	0.0389965	3.32173	0.569103	0.171327	2	28	0.28	100	15	28	23	7	20	7	0	0.929133
Glyflu	50	0.068	739	100	0	1	6.14553	0.349245	6.14553	0.0568291	100	0	1	4.03208	0.227456	0.0564115	34	66	0.34	7.28529	0.272279	0.0373737	4.03208	NA	4.40994	0.582502	7.51583	0.489901	0.132089	0.0651825	3.10589	0.975831	0.314187	3	60	0.6	100	0	0	60	28	12	0	0	0.6384
Glyflu	50	0.116	430	99	1	0.99	6.11132	0.415158	6.11132	0.0679326	100	0	1	3.62059	0.184993	0.0510948	20	80	0.2	7.31131	0.284039	0.0388492	3.62059	NA	4.483	0.602735	7.37708	0.420021	0.134449	0.0569359	2.89408	0.883149	0.305157	3	51	0.51	100	0	2	51	34	12	0	1	0.710967
Glyflu	50	0.5	100	94	6	0.94	6.20251	0.638524	6.20251	0.102946	48	52	0.48	3.20932	0.281267	0.0876406	14	86	0.14	7.16119	0.165287	0.023081	NA	NA	4.17603	0.478636	7.23154	0.24561	0.114615	0.0339637	3.05551	0.595963	0.195045	3	42	0.42	100	0	15	42	16	21	0	6	0.8491
Glyflu	50	0.714	70	92	8	0.92	6.12564	0.849639	6.12564	0.138702	28	72	0.28	3.22977	0.199333	0.0617174	11	89	0.11	7.31881	0.319845	0.0437017	NA	NA	3.68631	0.398453	7.21326	0.200386	0.10809	0.0277802	3.52695	0.462866	0.131237	3	35	0.35	100	6	23	35	6	28	1	1	0.861933
Gymdry	NA	NA	NA	43	57	0.43	2.6436	0.312876	NA	0.118352	0	100	0	NA	NA	NA	43	57	0.43	4.38159	0.019621	0.00447805	NA	NA	2.45763	0.0457927	6.00264	2.32335	0.0186329	0.387054	3.54501	2.33985	0.660041	6	57	0.57	100	0	30	0	0	13	57	0	0.6629
Gymdry	10	0.068	148	78	22	0.78	2.93623	0.420859	2.93623	0.143333	26	74	0.26	3.00795	0.245474	0.0816083	89	11	0.89	4.66272	0.666599	0.142964	NA	4.66272	2.75163	0.301606	4.39892	1.55317	0.10961	0.353079	1.64729	1.53074	0.929247	2	46	0.46	100	4	46	14	8	10	14	4	0.8512
Gymdry	10	0.116	86	77	23	0.77	2.97093	0.395149	2.97093	0.133005	24	76	0.24	3.02207	0.225955	0.0747685	88	12	0.88	5.08294	0.735445	0.144689	NA	5.08294	2.85879	0.283196	4.41389	1.47672	0.0990615	0.334563	1.5551	1.38521	0.89075	2	51	0.51	100	2	51	12	4	10	17	4	0.796833
Gymdry	10	0.5	20	80	20	0.8	3.12578	0.445001	3.12578	0.142365	4	96	0.04	2.86952	0.301632	0.105116	53	47	0.53	5.33963	0.704731	0.131981	NA	5.33963	2.89421	0.252863	4.77547	1.02551	0.0873687	0.214746	1.88126	1.01383	0.538911	2	53	0.53	100	9	53	9	16	2	7	4	0.782133
Gymdry	25	0.068	370	83	17	0.83	2.80587	0.43439	2.80587	0.154814	24	76	0.24	2.8199	0.160929	0.0570691	87	13	0.87	4.59423	0.313861	0.0683162	NA	4.59423	2.65326	0.247843	4.1192	1.4862	0.0934107	0.360799	1.46594	1.43541	0.979172	2	54	0.54	100	0	54	1	17	11	15	2	0.7518
Gymdry	25	0.116	115	77	23	0.77	2.7332	0.347899	2.7332	0.127286	13	87	0.13	2.87531	0.129463	0.0450256	81	19	0.81	5.21571	0.458926	0.0879891	NA	5.21571	2.66999	0.21603	4.40881	1.72092	0.0809103	0.390336	1.73882	1.65059	0.949259	2	59	0.59	100	0	59	1	7	10	22	1	0.686467
Gymdry	25	0.5	50	80	20	0.8	2.80704	0.354872	2.80704	0.126422	4	96	0.04	2.70374	0.102453	0.0378928	50	50	0.5	6.23225	0.547174	0.0877971	NA	NA	2.71275	0.20001	4.59105	0.870464	0.0737295	0.1896	1.8783	0.818561	0.435799	2	66	0.66	100	0	66	6	4	4	2	18	0.612267
Gymdry	25	0.714	35	84	16	0.84	2.84767	0.379968	2.84767	0.133431	2	98	0.02	2.65198	0.219189	0.0826511	20	80	0.2	6.19038	0.746082	0.120523	NA	NA	2.74272	0.19709	5.28354	0.702718	0.0718593	0.133001	2.54082	0.724597	0.285182	2	73	0.73	100	11	73	3	3	5	2	3	0.5243
Gymdry	50	0.068	739	69	31	0.69	2.67603	0.356956	2.67603	0.13339	17	83	0.17	2.69838	0.0975272	0.0361429	73	27	0.73	4.56328	0.0891841	0.0195439	NA	4.56328	2.55199	0.173224	4.76206	2.10057	0.0678782	0.441105	2.21007	2.0928	0.946937	2	49	0.49	100	0	49	0	4	16	30	1	0.7497
Gymdry	50	0.116	430	71	29	0.71	2.63406	0.297054	2.63406	0.112774	10	90	0.1	2.681	0.0319951	0.011934	74	26	0.74	5.16806	0.198406	0.0383908	NA	5.16806	2.53864	0.128688	4.62065	1.94763	0.0506915	0.421506	2.08201	1.94352	0.933481	2	54	0.54	100	0	54	0	5	12	29	0	0.708633
Gymdry	50	0.5	100	84	16	0.84	2.6247	0.222786	2.6247	0.0848803	35	65	0.35	3.25185	0.336758	0.103559	31	69	0.31	6.53607	0.557406	0.0852814	NA	NA	2.58906	0.151141	4.40778	0.67086	0.0583767	0.152199	1.81872	0.638045	0.350821	2	76	0.76	100	0	76	0	2	6	0	16	0.458267
Gymdry	50	0.714	70	84	16	0.84	2.6525	0.307189	2.6525	0.115811	1	99	0.01	2.83307	NA	NA	8	92	0.08	6.98881	0.371177	0.0531102	NA	NA	2.59348	0.141101	5.27726	0.705128	0.0544061	0.133616	2.68378	0.70955	0.264385	2	78	0.78	100	2	78	1	1	4	2	12	0.437033
Hedhel	NA	NA	NA	100	0	1	5.9146	0	5.9146	0	100	0	1	3.23815	0	0	0	100	0	NA	NA	NA	3.23815	NA	3.49282	0	8	0	0	0	4.50718	0	0	3	100	1	100	0	0	100	0	0	0	0	0
Hedhel	100	0.116	862	99	1	0.99	5.92153	0.260166	5.92153	0.0439355	99	1	0.99	3.31464	0.0662534	0.0199881	1	99	0.01	7.16413	NA	NA	3.31464	NA	3.54702	0.307591	7.89915	0.204825	0.0867182	0.02593	4.35214	0.32461	0.0745864	3	98	0.98	100	0	1	98	0	0	0	1	0.0459667
Hedhel	100	0.5	200	95	5	0.95	5.93229	0.724996	5.93229	0.122212	68	32	0.68	2.96027	0.128815	0.0435148	0	100	0	NA	NA	NA	2.96027	NA	3.45218	0.367829	7.57465	0.17923	0.10655	0.0236618	4.12247	0.422682	0.102531	3	80	0.8	100	1	15	80	0	0	0	4	0.391767
Hedhel	100	0.714	140	86	14	0.86	5.80018	0.863055	5.80018	0.148798	42	58	0.42	2.96809	0.113891	0.0383717	0	100	0	NA	NA	NA	NA	NA	3.24086	0.214846	7.53999	0.143547	0.0662927	0.0190382	4.29912	0.268924	0.0625531	3	66	0.66	100	7	14	66	3	3	5	2	0.6244
Hedhel	10	0.068	148	44	56	0.44	6.13845	1.15961	NA	0.18891	62	38	0.62	3.92412	0.44182	0.112591	21	79	0.21	6.42664	0.572058	0.0890137	3.92412	NA	3.80386	1.32792	7.22929	0.680085	0.349098	0.0940735	3.42543	1.53109	0.446979	1	36	0.36	100	36	14	16	6	8	10	10	0.927733
Hedhel	10	0.116	86	38	62	0.38	6.02676	0.976264	NA	0.161988	70	30	0.7	3.53229	0.416421	0.11789	28	72	0.28	6.79594	0.422085	0.0621085	3.53229	NA	3.83933	1.06286	7.0506	0.622998	0.276836	0.088361	3.21127	1.25767	0.391642	1	26	0.26	100	26	11	15	3	9	10	26	0.9464
Hedhel	10	0.5	20	47	53	0.47	6.23183	1.1016	NA	0.17677	14	86	0.14	3.44555	0.361628	0.104955	7	93	0.07	6.7883	0.456396	0.0672327	NA	NA	3.74807	0.681519	6.96837	0.514873	0.181832	0.0738872	3.2203	0.861573	0.267544	1	41	0.41	100	41	25	9	6	7	7	5	0.869633
Hedhel	25	0.068	370	75	25	0.75	6.40674	1.04557	6.40674	0.163198	91	9	0.91	3.74102	0.308192	0.0823819	15	85	0.15	6.99769	0.437912	0.0625795	3.74102	NA	4.24923	1.25149	7.58014	0.479419	0.294521	0.0632467	3.33091	1.30002	0.390289	3	40	0.4	100	8	25	40	7	3	10	7	0.875467
Hedhel	25	0.116	115	69	31	0.69	6.24866	1.04602	6.24866	0.167399	77	23	0.77	3.30427	0.276606	0.0837119	8	92	0.08	6.92245	0.41261	0.0596047	3.30427	NA	4.11091	1.09293	7.40994	0.472459	0.265862	0.0637602	3.29903	1.15139	0.349008	3	37	0.37	100	9	21	37	5	6	8	14	0.9086
Hedhel	25	0.5	50	55	45	0.55	6.03045	1.15128	6.03045	0.190911	31	69	0.31	3.18325	0.24129	0.0757999	1	99	0.01	6.60656	NA	NA	NA	NA	3.56417	0.596216	7.25801	0.381813	0.167281	0.0526058	3.69384	0.708771	0.191879	1	31	0.31	100	31	21	26	3	5	3	11	0.9051
Hedhel	25	0.714	35	54	46	0.54	6.20389	1.25984	6.20389	0.203072	16	84	0.16	3.22116	0.227349	0.0705799	1	99	0.01	6.60702	NA	NA	NA	NA	3.4413	0.375579	7.24545	0.277056	0.109139	0.0382386	3.80415	0.470892	0.123784	1	40	0.4	100	40	29	15	3	7	4	2	0.846533
Hedhel	50	0.068	739	90	10	0.9	6.11323	0.734057	6.11323	0.120077	99	1	0.99	3.57515	0.247006	0.0690897	6	94	0.06	7.27127	0.44333	0.0609701	3.57515	NA	3.85458	0.911075	7.81009	0.296478	0.236362	0.0379609	3.95551	0.963952	0.243699	3	74	0.74	100	0	12	74	4	0	3	7	0.502367
Hedhel	50	0.116	430	84	16	0.84	5.90961	0.778892	5.90961	0.131801	94	6	0.94	3.29488	0.184781	0.0560813	5	95	0.05	7.53143	0.273308	0.036289	3.29488	NA	3.79734	0.708203	7.61151	0.40496	0.1865	0.0532037	3.81417	0.804765	0.210993	3	70	0.7	100	0	9	70	1	4	5	11	0.566533
Hedhel	50	0.5	100	81	19	0.81	6.0737	0.894613	6.0737	0.147293	58	42	0.58	3.09693	0.194013	0.062647	3	97	0.03	7.22091	0.259611	0.0359527	3.09693	NA	3.59915	0.524264	7.38966	0.208048	0.145663	0.0281539	3.79051	0.581784	0.153484	3	48	0.48	100	9	22	48	6	5	2	8	0.8169
Hedhel	50	0.714	70	65	35	0.65	6.08903	1.06079	6.08903	0.174213	26	74	0.26	3.10051	0.147281	0.0475022	1	99	0.01	7.81848	NA	NA	NA	NA	3.29682	0.258128	7.33203	0.404927	0.078296	0.0552271	4.03521	0.490401	0.12153	3	33	0.33	100	27	23	33	4	5	6	2	0.8834
Horeur	NA	NA	NA	62	38	0.62	2.97412	0	2.97412	0	62	38	0.62	2.71999	0	0	62	38	0.62	5.00594	0	0	2.71999	5.00594	2.65795	0.171489	5.42439	2.02656	0.0645194	0.373602	2.76643	2.19805	0.794542	5	62	0.62	100	0	0	0	0	62	38	0	0.549733
Horeur	10	0.068	148	59	41	0.59	2.99703	0.483238	2.99703	0.161239	26	74	0.26	2.97392	0.193629	0.0651091	75	25	0.75	5.06692	0.902154	0.178048	NA	5.06692	2.7724	0.283448	5.18288	1.78718	0.102239	0.344823	2.41048	1.77695	0.737177	2	34	0.34	100	13	34	10	7	8	24	4	0.918167
Horeur	10	0.116	86	56	44	0.56	3.03808	0.380554	3.03808	0.125261	26	74	0.26	3.0484	0.183601	0.0602286	72	28	0.72	5.26099	0.732756	0.139281	NA	5.26099	2.87262	0.285806	5.27046	1.74496	0.099493	0.331083	2.39784	1.76129	0.73453	2	31	0.31	100	14	31	7	3	15	20	10	0.940333
Horeur	10	0.5	20	61	39	0.61	3.14659	0.360829	3.14659	0.114673	9	91	0.09	3.00589	0.182637	0.0607597	29	71	0.29	6.02775	0.772425	0.128145	NA	NA	2.99407	0.203288	5.40152	1.12523	0.0678968	0.208317	2.40745	1.16713	0.484801	2	46	0.46	100	21	46	0	8	7	11	7	0.835333
Horeur	25	0.068	370	76	24	0.76	2.8046	0.410589	2.8046	0.146398	38	62	0.38	2.87385	0.175523	0.0610758	82	18	0.82	5.03716	0.652473	0.129532	NA	5.03716	2.71106	0.262603	4.67509	1.70798	0.0968636	0.365335	1.96403	1.65531	0.842813	2	44	0.44	100	0	44	4	1	27	24	0	0.786567
Horeur	25	0.116	115	68	32	0.68	2.78575	0.349648	2.78575	0.125513	26	74	0.26	2.86459	0.157018	0.0548134	72	28	0.72	5.79835	0.664306	0.114568	NA	5.79835	2.72557	0.239807	4.93805	1.76478	0.0879843	0.357384	2.21248	1.75226	0.791988	2	47	0.47	100	1	47	0	1	20	31	0	0.749933
Horeur	25	0.5	50	74	26	0.74	2.98302	0.38709	2.98302	0.129764	7	93	0.07	2.81731	0.17908	0.0635639	21	79	0.21	6.5468	0.589266	0.0900082	NA	NA	2.86954	0.15952	5.29217	1.01402	0.0555908	0.191607	2.42263	0.995282	0.410827	2	59	0.59	100	0	59	5	1	9	4	22	0.689733
Horeur	25	0.714	35	65	35	0.65	3.01092	0.348692	3.01092	0.115809	1	99	0.01	2.79103	NA	NA	4	96	0.04	6.19744	0.809661	0.130645	NA	NA	2.90511	0.138332	5.94957	0.727265	0.0476169	0.122238	3.04446	0.748335	0.245802	2	55	0.55	100	26	55	3	1	6	5	4	0.724733
Horeur	50	0.068	739	61	39	0.61	2.99321	0.343377	2.99321	0.114718	45	55	0.45	2.83273	0.121528	0.0429014	61	39	0.61	4.80812	0.126482	0.0263058	NA	4.80812	2.68851	0.2402	5.38756	1.98533	0.0893433	0.368503	2.69905	2.12402	0.786951	5	47	0.47	100	0	14	0	0	47	39	0	0.708633
Horeur	50	0.116	430	61	39	0.61	2.82249	0.358407	2.82249	0.126983	29	71	0.29	2.77131	0.160839	0.058037	62	38	0.62	5.72356	0.365446	0.0638494	NA	5.72356	2.64744	0.217378	5.30815	1.93449	0.0821087	0.364438	2.66071	2.00333	0.752932	6	39	0.39	100	0	32	0	0	29	39	0	0.771633
Horeur	50	0.5	100	65	35	0.65	2.86072	0.233174	2.86072	0.0815087	40	60	0.4	3.08695	0.367379	0.11901	2	98	0.02	6.79974	0.386448	0.0568328	NA	NA	2.75761	0.13839	5.23695	1.05004	0.0501847	0.200507	2.47934	1.05392	0.42508	2	50	0.5	100	0	50	0	1	14	0	35	0.7091
Horeur	50	0.714	70	63	37	0.63	2.89862	0.376571	2.89862	0.129914	1	99	0.01	2.54141	NA	NA	2	98	0.02	7.05661	0.00241988	0.000342925	NA	NA	2.80817	0.0823932	5.76142	0.780838	0.0293405	0.135529	2.95668	0.7977	0.269796	2	58	0.58	100	6	58	2	0	3	1	30	0.663367
Impnol	NA	NA	NA	1	99	0.01	7.13368	NA	NA	NA	0	100	0	NA	NA	NA	0	100	0	NA	NA	NA	NA	NA	2.46125	0.212505	8	0	0.0863403	0	5.53875	0.212505	0.038367	7	99	0.99	100	0	0	1	0	0	0	99	0.0231
Impnol	100	0.116	862	74	26	0.74	7.57448	0.390839	7.57448	0.0515995	91	9	0.91	3.07263	0.35051	0.114075	0	100	0	NA	NA	NA	3.07263	NA	5.47568	1.11835	7.68595	0.175823	0.204239	0.0228759	2.21027	1.10293	0.499002	2	66	0.66	100	0	66	8	0	0	1	25	0.577967
Impnol	100	0.5	200	90	10	0.9	7.34263	0.690075	7.34263	0.0939821	3	97	0.03	2.69311	0.125494	0.0465981	0	100	0	NA	NA	NA	NA	NA	4.32287	0.600099	7.63319	0.206816	0.13882	0.0270944	3.31031	0.575048	0.173714	2	73	0.73	100	0	73	15	2	0	2	8	0.5103
Impnol	100	0.714	140	91	9	0.91	7.26557	0.736887	7.26557	0.101422	0	100	0	NA	NA	NA	0	100	0	NA	NA	NA	NA	NA	3.35324	0.429676	7.58895	0.203948	0.128138	0.0268743	4.2357	0.476518	0.1125	2	74	0.74	100	1	74	13	4	0	1	7	0.500267
Impnol	10	0.068	148	68	32	0.68	6.69745	0.902091	6.69745	0.134692	74	26	0.74	4.24245	0.406167	0.0957387	19	81	0.19	6.61527	0.442754	0.0669291	4.24245	NA	4.71657	1.60577	7.17949	0.485861	0.340454	0.0676735	2.46292	1.61023	0.653789	2	38	0.38	100	16	38	15	2	13	2	14	0.898567
Impnol	10	0.116	86	45	55	0.45	6.45026	1.04183	NA	0.161518	63	37	0.63	3.68405	0.418704	0.113653	17	83	0.17	6.71507	0.278881	0.0415306	3.68405	NA	4.11073	1.35493	7.05892	0.535374	0.329607	0.0758436	2.94819	1.36224	0.46206	7	27	0.27	100	22	24	13	3	5	6	27	0.930067
Impnol	10	0.5	20	56	44	0.56	6.81053	0.810202	6.81053	0.118963	15	85	0.15	3.6342	0.392568	0.10802	1	99	0.01	6.65464	NA	NA	NA	NA	3.96796	0.928289	7.1059	0.369823	0.233946	0.0520446	3.13794	0.931865	0.296967	2	44	0.44	100	35	44	8	3	1	9	0	0.7798
Impnol	25	0.068	370	80	20	0.8	7.14749	0.732122	7.14749	0.102431	88	12	0.88	4.11708	0.307938	0.0747952	9	91	0.09	6.89578	0.425011	0.0616334	4.11708	NA	5.28406	1.43878	7.41993	0.360867	0.272287	0.0486348	2.13587	1.30431	0.61067	2	58	0.58	100	5	58	12	7	3	3	12	0.729867
Impnol	25	0.116	115	81	19	0.81	7.05012	0.740219	7.05012	0.104994	73	27	0.73	3.3784	0.376035	0.111306	6	94	0.06	6.99074	0.168072	0.0240422	3.3784	NA	5.14633	1.2531	7.3623	0.37063	0.243493	0.0503417	2.21597	1.21217	0.547014	2	59	0.59	100	5	59	12	6	4	2	12	0.7175
Impnol	25	0.5	50	76	24	0.76	7.07119	0.830205	7.07119	0.117407	10	90	0.1	3.13441	0.33986	0.108428	2	98	0.02	7.41271	0.250239	0.0337581	NA	NA	4.22099	0.757824	7.33144	0.392806	0.179537	0.0535782	3.11045	0.713756	0.22947	2	60	0.6	100	13	60	8	4	4	1	10	0.703967
Impnol	25	0.714	35	62	38	0.62	6.89312	0.842935	6.89312	0.122286	9	91	0.09	3.29544	0.188577	0.0572236	1	99	0.01	7.28475	NA	NA	NA	NA	3.52608	0.498088	7.35256	0.28556	0.141258	0.0388382	3.82648	0.543167	0.14195	2	45	0.45	100	33	45	10	6	1	3	2	0.785867
Impnol	50	0.068	739	74	26	0.74	7.33912	0.630668	7.33912	0.0859323	96	4	0.96	4.04638	0.239137	0.0590992	4	96	0.04	7.01359	0.325293	0.0463804	4.04638	NA	5.42037	1.14197	7.57521	0.253835	0.210681	0.0335086	2.15484	1.08245	0.502335	2	60	0.6	100	0	60	5	8	1	3	23	0.6734
Impnol	50	0.116	430	85	15	0.85	7.41331	0.496671	7.41331	0.0669972	80	20	0.8	3.17525	0.327744	0.103218	3	97	0.03	7.24978	0.441367	0.06088	3.17525	NA	5.54409	1.05526	7.55391	0.215595	0.19034	0.0285409	2.00982	0.993917	0.49453	2	73	0.73	100	0	73	8	2	2	3	12	0.5187
Impnol	50	0.5	100	87	13	0.87	7.16117	0.695015	7.16117	0.0970533	55	45	0.55	3.30784	0.354324	0.107116	0	100	0	NA	NA	NA	3.30784	NA	4.22896	0.717528	7.44899	0.255146	0.16967	0.0342524	3.22003	0.681963	0.211788	2	69	0.69	100	5	69	15	2	1	2	6	0.5768
Impnol	50	0.714	70	72	28	0.72	7.14668	0.763674	7.14668	0.106857	4	96	0.04	2.94881	0.207885	0.0704978	1	99	0.01	7.54262	NA	NA	NA	NA	3.46894	0.485603	7.46034	0.346343	0.139986	0.0464245	3.98565	0.579678	0.145441	2	57	0.57	100	20	57	9	4	2	4	4	0.725433
Imppar	NA	NA	NA	5	95	0.05	7.49934	0.685494	NA	0.0914073	95	5	0.95	2.77234	0	0	0	100	0	NA	NA	NA	2.77234	NA	4.18734	0.223295	8	7.88654e-06	0.0533261	9.85818e-07	3.81266	0.223302	0.0585687	7	95	0.95	100	0	3	2	0	0	0	95	0.112233
Imppar	100	0.116	862	64	36	0.64	7.40474	0.836406	7.40474	0.112956	43	57	0.43	3.04843	0.154184	0.0505782	21	79	0.21	7.6462	0.196253	0.0256668	NA	NA	4.36778	1.16329	7.62523	0.494864	0.266334	0.0648982	3.25745	0.891193	0.273586	2	46	0.46	100	0	46	13	4	1	0	36	0.7469
Imppar	100	0.5	200	69	31	0.69	6.93459	0.841836	6.93459	0.121397	6	94	0.06	2.66614	0.182115	0.0683065	4	96	0.04	7.39625	0.0565612	0.00764729	NA	NA	3.34204	0.520389	7.49752	0.279942	0.15571	0.037338	4.15548	0.530378	0.127633	2	40	0.4	100	8	40	18	2	9	2	21	0.8729
Imppar	100	0.714	140	61	39	0.61	6.98111	0.921928	6.98111	0.13206	2	98	0.02	2.6543	0.167763	0.0632041	5	95	0.05	7.66469	0.284823	0.0371604	NA	NA	2.84659	0.310697	7.55395	0.167016	0.109147	0.0221098	4.70735	0.332005	0.0705291	2	39	0.39	100	32	39	11	4	7	2	5	0.844667
Imppar	10	0.068	148	41	59	0.41	6.56902	1.1803	NA	0.179677	50	50	0.5	4.03357	0.476927	0.118239	25	75	0.25	6.63074	0.611626	0.092241	NA	NA	3.78709	1.49841	7.2257	0.69645	0.395663	0.0963851	3.43861	1.54746	0.450024	1	35	0.35	100	35	22	13	3	3	3	21	0.892967
Imppar	10	0.116	86	30	70	0.3	6.25152	1.34245	NA	0.21474	52	48	0.52	3.52905	0.366865	0.103956	24	76	0.24	6.89407	0.351285	0.0509547	3.52905	NA	3.67865	1.26636	7.09366	0.643492	0.344246	0.0907137	3.41501	1.38985	0.406982	1	32	0.32	100	32	15	7	3	5	7	31	0.893433
Imppar	10	0.5	20	37	63	0.37	6.05907	1.17578	NA	0.194053	14	86	0.14	3.35831	0.295403	0.0879619	6	94	0.06	6.94272	0.241034	0.0347175	NA	NA	3.5501	0.752177	6.96716	0.525536	0.211875	0.0754305	3.41706	0.900736	0.2636	1	47	0.47	100	47	17	6	9	5	11	5	0.841633
Imppar	25	0.068	370	42	58	0.42	6.4493	0.931117	NA	0.144375	59	41	0.59	3.73766	0.360702	0.0965048	22	78	0.22	7.01195	0.414498	0.0591131	3.73766	NA	3.53779	1.24694	7.4692	0.480448	0.352463	0.0643239	3.93141	1.25832	0.320067	7	30	0.3	100	25	14	21	4	3	3	30	0.910467
Imppar	25	0.116	115	47	53	0.47	6.74389	0.964689	NA	0.143046	53	47	0.53	3.23593	0.295559	0.0913364	26	74	0.26	7.1234	0.372844	0.0523408	3.23593	NA	3.95596	1.26268	7.27467	0.520626	0.319184	0.0715669	3.31871	1.27647	0.384628	7	32	0.32	100	16	23	12	3	9	5	32	0.9254
Imppar	25	0.5	50	51	49	0.51	6.7368	1.01909	6.7368	0.151272	11	89	0.11	3.22382	0.129219	0.0400826	4	96	0.04	7.06747	0.175337	0.024809	NA	NA	3.61929	0.856661	7.24083	0.431972	0.236693	0.0596577	3.62154	0.920072	0.254056	1	35	0.35	100	35	31	11	0	9	6	8	0.8764
Imppar	25	0.714	35	41	59	0.41	6.32807	1.01495	NA	0.160389	8	92	0.08	3.06052	0.164885	0.0538749	4	96	0.04	7.06416	0.320484	0.0453676	NA	NA	3.21774	0.47236	7.21997	0.270286	0.146799	0.0374359	4.00223	0.56469	0.141094	1	45	0.45	100	45	18	13	2	8	14	0	0.8421
Imppar	50	0.068	739	64	36	0.64	6.94647	1.05234	6.94647	0.151493	78	22	0.78	3.606	0.307549	0.0852882	26	74	0.26	7.17951	0.285117	0.0397125	3.606	NA	4.13611	1.3623	7.59301	0.504156	0.329367	0.0663974	3.4569	1.21042	0.350145	2	34	0.34	100	6	34	23	5	2	0	30	0.8575
Imppar	50	0.116	430	63	37	0.63	7.18984	0.978682	7.18984	0.13612	40	60	0.4	3.05381	0.249108	0.0815728	13	87	0.13	7.3886	0.289835	0.0392274	NA	NA	4.3168	1.34781	7.4477	0.507684	0.312224	0.0681666	3.1309	1.15575	0.369144	2	47	0.47	100	6	47	10	4	2	1	30	0.785633
Imppar	50	0.5	100	53	47	0.53	6.86565	0.857704	6.86565	0.124927	35	65	0.35	3.10846	0.202388	0.0651088	2	98	0.02	7.34868	0.0144198	0.00196223	NA	NA	3.38956	0.755451	7.33899	0.335509	0.222876	0.045716	3.94943	0.761568	0.19283	2	32	0.32	100	30	32	13	1	7	2	15	0.889933
Imppar	50	0.714	70	56	44	0.56	6.65017	0.971078	6.65017	0.146023	11	89	0.11	2.95036	0.185823	0.0629833	3	97	0.03	7.43239	0.472305	0.0635469	NA	NA	3.03979	0.369167	7.38098	0.242343	0.121445	0.0328335	4.34119	0.431577	0.0994142	1	34	0.34	100	34	31	17	3	5	10	0	0.870333
Juneff	NA	NA	NA	0	100	0	NA	NA	NA	NA	100	0	1	2.84528	0	0	0	100	0	NA	NA	NA	2.84528	NA	4.12607	0	8	0	0	0	3.87393	0	0	7	100	1	100	0	0	0	0	0	0	100	0
Juneff	100	0.116	862	30	70	0.3	5.35356	0.158458	NA	0.0295986	93	7	0.93	3.21102	0.209747	0.0653211	32	68	0.32	7.38888	0.226604	0.0306683	3.21102	NA	3.93302	0.598176	7.36608	0.750725	0.152091	0.101917	3.43306	0.736122	0.214422	7	70	0.7	100	0	0	1	29	0	0	70	0.496767
Juneff	100	0.5	200	57	43	0.57	5.64196	0.732131	5.64196	0.129765	2	98	0.02	2.54853	0.146466	0.0574706	3	97	0.03	7.09979	0.0193379	0.00272374	NA	NA	3.63337	0.440086	7.31506	0.551134	0.121123	0.0753423	3.68169	0.521042	0.141523	4	46	0.46	100	0	4	4	46	3	0	43	0.6993
Juneff	100	0.714	140	65	35	0.65	5.81446	0.873687	5.81446	0.150261	2	98	0.02	2.61193	0.0133628	0.00511609	3	97	0.03	7.23999	0.28907	0.0399269	NA	NA	3.17545	0.329681	7.5128	0.404837	0.103822	0.0538863	4.33735	0.507272	0.116954	4	44	0.44	100	8	9	7	44	5	0	27	0.8302
Juneff	10	0.068	148	51	49	0.51	5.56356	0.817958	5.56356	0.147021	66	34	0.66	4.00802	0.327518	0.0817158	52	48	0.52	6.356	0.442123	0.0695599	4.00802	6.356	3.85402	1.0964	6.70286	0.906749	0.284483	0.135278	2.84884	1.52628	0.535754	5	24	0.24	100	21	2	12	13	24	4	24	0.941967
Juneff	10	0.116	86	47	53	0.47	5.62587	0.978252	NA	0.173884	55	45	0.55	3.58645	0.407894	0.113732	46	54	0.46	6.46841	0.480563	0.0742938	3.58645	NA	3.71562	1.08337	6.65455	0.83474	0.291572	0.125439	2.93893	1.44132	0.490424	7	27	0.27	100	26	7	12	10	18	0	27	0.930767
Juneff	10	0.5	20	50	50	0.5	5.89559	1.20872	NA	0.205021	20	80	0.2	3.41847	0.377085	0.110308	15	85	0.15	6.61394	0.571584	0.0864211	NA	NA	3.69492	0.786012	6.78055	0.713251	0.212728	0.105191	3.08563	1.04465	0.338555	1	34	0.34	100	34	21	8	11	10	7	9	0.931933
Juneff	25	0.068	370	63	37	0.63	5.44269	0.520948	5.44269	0.0957152	85	15	0.85	3.86946	0.203279	0.052534	74	26	0.74	6.60391	0.362508	0.0548929	3.86946	6.60391	4.01332	0.796192	6.60654	0.716456	0.198387	0.108446	2.59322	1.06113	0.409192	4	42	0.42	100	4	1	5	42	15	4	29	0.829733
Juneff	25	0.116	115	55	45	0.55	5.67736	0.849141	5.67736	0.149566	77	23	0.77	3.43727	0.35187	0.102369	51	49	0.51	6.89065	0.356816	0.0517826	3.43727	6.89065	4.03595	0.912256	6.85375	0.719278	0.226032	0.104947	2.8178	1.10543	0.392301	7	38	0.38	100	5	3	11	24	17	2	38	0.878733
Juneff	25	0.5	50	59	41	0.59	5.90225	0.906852	5.90225	0.153645	14	86	0.14	3.14779	0.198884	0.0631821	14	86	0.14	6.83977	0.365892	0.0534947	NA	NA	3.5914	0.687771	6.93293	0.604517	0.191505	0.087195	3.34153	0.895869	0.268102	7	19	0.19	100	17	13	15	17	14	5	19	0.985367
Juneff	25	0.714	35	50	50	0.5	6.15885	1.11863	NA	0.18163	11	89	0.11	3.08416	0.229904	0.0745436	4	96	0.04	6.8804	0.348608	0.0506668	NA	NA	3.23924	0.460943	7.11357	0.47242	0.1423	0.0664111	3.87433	0.680301	0.175592	1	49	0.49	100	49	23	11	2	14	0	1	0.787267
Juneff	50	0.068	739	57	43	0.57	5.47046	0.448874	5.47046	0.0820541	91	9	0.91	3.82346	0.201596	0.0527261	71	29	0.71	6.73757	0.322435	0.0478563	3.82346	6.73757	3.9796	0.739758	6.82213	0.739516	0.185887	0.1084	2.84253	0.945499	0.332626	4	45	0.45	100	0	0	2	45	10	3	40	0.730567
Juneff	50	0.116	430	54	46	0.54	5.58202	0.549079	5.58202	0.0983657	81	19	0.81	3.35808	0.255969	0.0762249	46	54	0.46	7.11184	0.294714	0.0414399	3.35808	NA	4.00523	0.727179	7.00277	0.725416	0.181557	0.10359	2.99754	0.904728	0.301823	7	43	0.43	100	0	1	7	36	10	3	43	0.7812
Juneff	50	0.5	100	60	40	0.6	5.87962	0.891359	5.87962	0.151602	10	90	0.1	3.14189	0.359461	0.114409	8	92	0.08	6.99851	0.219524	0.0313673	NA	NA	3.59213	0.569595	7.05699	0.659394	0.158568	0.0934384	3.46486	0.722035	0.208388	7	34	0.34	100	6	8	9	31	12	0	34	0.881767
Juneff	50	0.714	70	57	43	0.57	6.2089	1.18473	6.2089	0.190811	2	98	0.02	2.68744	0.0606991	0.0225862	5	95	0.05	6.97444	0.0372134	0.00533567	NA	NA	3.1566	0.396567	7.29919	0.478001	0.125631	0.0654868	4.14259	0.623516	0.150513	1	31	0.31	100	31	23	3	19	12	4	8	0.923533
Lamgal	NA	NA	NA	100	0	1	7.99995	0	7.99995	0	0	100	0	NA	NA	NA	0	100	0	NA	NA	NA	NA	NA	4.38763	0	7.99995	0	0	0	3.61233	0	0	2	100	1	100	0	100	0	0	0	0	0	0
Lamgal	100	0.116	862	63	37	0.63	7.44428	0.667656	7.44428	0.0896871	24	76	0.24	2.86748	0.249478	0.0870027	2	98	0.02	7.49216	0.10659	0.0142268	NA	NA	4.14124	1.31871	7.61285	0.252253	0.318433	0.0331351	3.47161	1.27326	0.366764	2	56	0.56	100	1	56	7	0	0	1	35	0.651933
Lamgal	100	0.5	200	70	30	0.7	7.44935	0.666109	7.44935	0.0894184	4	96	0.04	2.68671	0.166303	0.0618985	0	100	0	NA	NA	NA	NA	NA	3.33137	0.687555	7.63642	0.239977	0.206388	0.0314253	4.30505	0.693868	0.161175	2	62	0.62	100	16	62	8	0	0	9	5	0.6685
Lamgal	100	0.714	140	54	46	0.54	7.31758	0.889877	7.31758	0.121608	4	96	0.04	2.63582	0.112618	0.0427261	0	100	0	NA	NA	NA	NA	NA	2.88269	0.265802	7.5557	0.211317	0.0922061	0.0279679	4.67301	0.322337	0.0689785	2	49	0.49	100	30	49	3	0	2	16	0	0.750167
Lamgal	10	0.068	148	34	66	0.34	7.05185	0.857888	NA	0.121654	51	49	0.51	4.07991	0.496336	0.121654	17	83	0.17	6.43012	0.642366	0.0998994	4.07991	NA	3.91102	1.63645	7.18626	0.524578	0.41842	0.0729973	3.27524	1.63689	0.499778	1	36	0.36	100	36	27	2	1	4	5	25	0.852133
Lamgal	10	0.116	86	29	71	0.29	7.03514	0.912096	NA	0.129649	41	59	0.41	3.30742	0.378226	0.114357	15	85	0.15	6.49477	0.697304	0.107364	NA	NA	3.69521	1.43084	7.155	0.493717	0.387216	0.0690031	3.45979	1.41312	0.408441	1	38	0.38	100	38	24	5	0	0	1	32	0.8085
Lamgal	10	0.5	20	38	62	0.38	6.67874	1.03044	NA	0.154286	9	91	0.09	3.3881	0.32018	0.0945015	6	94	0.06	6.78578	0.142067	0.020936	NA	NA	3.60592	0.80395	7.0297	0.449836	0.222953	0.0639907	3.42378	0.845509	0.246952	1	40	0.4	100	40	29	6	1	2	20	2	0.829967
Lamgal	25	0.068	370	42	58	0.42	7.05505	0.921051	NA	0.130552	57	43	0.57	3.82714	0.41257	0.107801	9	91	0.09	6.98085	0.565449	0.081	3.82714	NA	3.8694	1.5751	7.45149	0.299209	0.407066	0.0401543	3.58209	1.55978	0.435438	2	31	0.31	100	28	31	7	1	3	4	26	0.875467
Lamgal	25	0.116	115	42	58	0.42	7.13967	1.14194	NA	0.159943	37	63	0.37	3.02359	0.262856	0.0869349	10	90	0.1	7.03831	0.330169	0.0469103	NA	NA	3.89388	1.51546	7.32183	0.537422	0.389191	0.0734	3.42795	1.46908	0.428559	2	37	0.37	100	26	37	3	0	2	3	29	0.8274
Lamgal	25	0.5	50	46	54	0.46	6.7825	1.04153	NA	0.153561	8	92	0.08	3.18036	0.255784	0.080426	4	96	0.04	6.58042	0.250086	0.0380046	NA	NA	3.42596	0.759814	7.28619	0.39362	0.221781	0.0540227	3.86023	0.815193	0.211177	1	40	0.4	100	40	33	9	1	3	10	4	0.8288
Lamgal	25	0.714	35	36	64	0.36	6.81643	0.972902	NA	0.142729	5	95	0.05	3.1126	0.388151	0.124703	0	100	0	NA	NA	NA	NA	NA	3.19484	0.364323	7.29071	0.330054	0.114035	0.0452706	4.09587	0.456213	0.111384	1	52	0.52	100	52	27	6	3	0	12	0	0.7441
Lamgal	50	0.068	739	49	51	0.49	7.44424	0.62046	NA	0.0833476	61	39	0.61	3.65077	0.36121	0.0989408	7	93	0.07	7.21412	0.160953	0.0223108	3.65077	NA	4.06292	1.60691	7.57483	0.244479	0.395505	0.0322752	3.51191	1.56651	0.446058	2	44	0.44	100	21	44	5	0	0	1	29	0.7882
Lamgal	50	0.116	430	56	44	0.56	7.36733	0.720063	7.36733	0.0977372	37	63	0.37	2.89624	0.236739	0.08174	7	93	0.07	7.23685	0.264042	0.0364858	NA	NA	4.15184	1.49274	7.49061	0.333987	0.359537	0.0445874	3.33877	1.38972	0.416238	2	48	0.48	100	17	48	8	0	0	5	22	0.7973
Lamgal	50	0.5	100	53	47	0.53	7.09898	0.867004	7.09898	0.122131	37	63	0.37	3.11494	0.229424	0.0736529	0	100	0	NA	NA	NA	NA	NA	3.28469	0.681741	7.49409	0.252102	0.207551	0.0336401	4.2094	0.682094	0.162041	2	41	0.41	100	31	41	11	0	1	9	7	0.829033
Lamgal	50	0.714	70	39	61	0.39	6.73455	1.24013	NA	0.184144	3	97	0.03	2.83622	0.150499	0.0530633	0	100	0	NA	NA	NA	NA	NA	2.98042	0.274676	7.43848	0.272638	0.0921602	0.0366523	4.45806	0.388394	0.0871216	1	52	0.52	100	52	29	7	1	2	9	0	0.737333
Luzluz	NA	NA	NA	100	0	1	3.09848	0	3.09848	0	100	0	1	2.66819	0	0	100	0	1	5.69761	0	0	2.66819	5.69761	2.85375	0	3.91142	0	0	0	1.05766	0	0	5	100	1	100	0	0	0	0	100	0	0	0
Luzluz	100	0.116	862	98	2	0.98	3.11073	0.121005	3.11073	0.0388992	95	5	0.95	2.71226	0.0751414	0.0277044	98	2	0.98	5.31311	0.155587	0.0292836	2.71226	5.31311	2.85943	0.0820671	3.95099	0.596977	0.0287005	0.151095	1.09156	0.618384	0.566515	5	96	0.96	100	0	0	0	2	96	2	0	0.0905333
Luzluz	100	0.5	200	94	6	0.94	2.95668	0.281742	2.95668	0.09529	39	61	0.39	2.6325	0.0808828	0.0307247	59	41	0.59	7.10471	0.377865	0.0531851	NA	7.10471	2.73797	0.137384	4.52072	0.359284	0.0501772	0.079475	1.78275	0.354664	0.198942	5	49	0.49	100	0	38	0	7	49	0	6	0.708167
Luzluz	100	0.714	140	89	11	0.89	2.93098	0.295951	2.93098	0.100974	9	91	0.09	2.59686	0.0848378	0.0326694	11	89	0.11	7.10892	0.258557	0.0363708	NA	NA	2.7776	0.0849391	5.30552	0.584927	0.0305801	0.110249	2.52793	0.5969	0.236122	2	59	0.59	100	0	59	2	3	25	0	11	0.672
Luzluz	10	0.068	148	82	18	0.82	3.12542	0.511489	3.12542	0.163654	32	68	0.32	2.99388	0.206888	0.0691036	88	12	0.88	4.7267	0.442214	0.0935566	NA	4.7267	2.78454	0.32723	4.42994	1.37392	0.117517	0.310145	1.6454	1.38134	0.839517	2	37	0.37	100	8	37	22	11	12	5	5	0.906267
Luzluz	10	0.116	86	78	22	0.78	3.16576	0.555931	3.16576	0.175608	18	82	0.18	2.97784	0.248588	0.0834793	90	10	0.9	5.33328	0.71	0.133126	NA	5.33328	2.88172	0.34543	4.63359	1.39967	0.11987	0.302071	1.75187	1.38737	0.791939	2	39	0.39	100	8	39	14	15	10	8	6	0.9093
Luzluz	10	0.5	20	76	24	0.76	3.22086	0.39503	3.22086	0.122647	6	94	0.06	2.88758	0.304525	0.10546	61	39	0.61	5.81703	0.780117	0.134109	NA	5.81703	3.01449	0.21952	4.92908	0.958974	0.0728218	0.194554	1.91459	1.01191	0.528526	2	55	0.55	100	8	55	6	12	3	13	3	0.763467
Luzluz	25	0.068	370	97	3	0.97	3.03599	0.417386	3.03599	0.13748	50	50	0.5	2.88339	0.176027	0.0610485	97	3	0.97	4.71917	0.21633	0.0458406	NA	4.71917	2.79738	0.26511	3.88589	0.794609	0.094771	0.204486	1.08851	0.74433	0.683807	5	43	0.43	100	0	31	4	19	43	3	0	0.7938
Luzluz	25	0.116	115	91	9	0.91	3.0474	0.408789	3.0474	0.134143	37	63	0.37	2.84389	0.129111	0.0453994	94	6	0.94	5.251	0.444379	0.0846275	NA	5.251	2.77126	0.252914	4.0891	0.967271	0.0912632	0.236549	1.31784	0.997197	0.756691	5	34	0.34	100	0	33	8	16	34	8	1	0.859833
Luzluz	25	0.5	50	91	9	0.91	3.04516	0.400423	3.04516	0.131495	5	95	0.05	2.80247	0.0878968	0.031364	55	45	0.55	6.477	0.548168	0.084633	NA	6.477	2.88083	0.13253	4.65524	0.635024	0.046004	0.136411	1.77441	0.602651	0.339634	2	70	0.7	100	1	70	7	6	8	0	8	0.570033
Luzluz	25	0.714	35	89	11	0.89	3.12361	0.443729	3.12361	0.142057	3	97	0.03	2.70926	0.176703	0.0652218	25	75	0.25	6.17922	0.677952	0.109715	NA	NA	2.93986	0.144193	5.28467	0.649176	0.0490474	0.122841	2.34481	0.644925	0.275043	2	69	0.69	100	8	69	9	5	6	0	3	0.586133
Luzluz	50	0.068	739	96	4	0.96	3.15491	0.193925	3.15491	0.0614677	85	15	0.85	2.78769	0.120339	0.0431681	97	3	0.97	4.68825	0.11339	0.024186	2.78769	4.68825	2.85657	0.169964	3.9672	0.729428	0.0594995	0.183865	1.11063	0.760082	0.68437	5	80	0.8	100	0	2	2	12	80	4	0	0.4004
Luzluz	50	0.116	430	98	2	0.98	3.06414	0.303191	3.06414	0.0989483	75	25	0.75	2.75671	0.100977	0.0366294	99	1	0.99	5.27676	0.265505	0.050316	2.75671	5.27676	2.82981	0.19471	3.86357	0.48421	0.0688067	0.125327	1.03376	0.460879	0.445828	5	74	0.74	100	0	16	1	7	74	2	0	0.491633
Luzluz	50	0.5	100	91	9	0.91	2.94187	0.285977	2.94187	0.0972094	54	46	0.54	3.0567	0.294159	0.096234	30	70	0.3	6.72383	0.539613	0.0802537	3.0567	NA	2.80144	0.147565	4.55289	0.550453	0.0526745	0.120902	1.75145	0.516518	0.294909	2	60	0.6	100	0	60	3	3	25	0	9	0.6622
Luzluz	50	0.714	70	96	4	0.96	2.95848	0.286632	2.95848	0.0968849	9	91	0.09	2.72695	0.0971031	0.0356086	11	89	0.11	6.58602	0.55799	0.0847234	NA	NA	2.83836	0.0999262	5.22145	0.412934	0.0352056	0.0790842	2.38309	0.426605	0.179014	2	71	0.71	100	0	71	3	2	20	0	4	0.5285
Lyceur	NA	NA	NA	0	100	0	NA	NA	NA	NA	100	0	1	3.50778	0	0	100	0	1	7.41368	0	0	3.50778	7.41368	3.99513	0	7.27647	0	0	0	3.28134	0	0	7	100	1	100	0	0	0	0	0	0	100	0
Lyceur	100	0.116	862	19	81	0.19	4.35367	0.0789082	NA	0.0181245	100	0	1	3.48833	0.0488203	0.0139953	85	15	0.85	7.42551	0.199098	0.0268127	3.48833	7.42551	3.94912	0.167729	6.96232	0.670297	0.0424725	0.096275	3.01319	0.615595	0.2043	7	76	0.76	100	0	0	0	0	19	5	76	0.447767
Lyceur	100	0.5	200	37	63	0.37	4.55999	0.468068	NA	0.102647	70	30	0.7	2.8511	0.204439	0.0717051	1	99	0.01	7.97994	NA	NA	2.8511	NA	3.64503	0.248112	7.09234	0.589999	0.0680686	0.0831883	3.44731	0.552389	0.160238	7	63	0.63	100	0	0	5	1	31	0	63	0.588467
Lyceur	100	0.714	140	41	59	0.41	4.86346	0.612944	NA	0.126031	21	79	0.21	2.91569	0.162354	0.0556829	0	100	0	NA	NA	NA	NA	NA	3.46333	0.221357	7.29539	0.256411	0.0639143	0.035147	3.83206	0.26344	0.0687465	7	58	0.58	100	1	0	15	2	24	0	58	0.680167
Lyceur	10	0.068	148	61	39	0.61	4.90455	0.886251	4.90455	0.1807	86	14	0.86	3.76601	0.256693	0.0681604	61	39	0.61	6.02246	0.585334	0.0971919	3.76601	6.02246	3.82303	0.707174	6.25821	1.149	0.184977	0.183599	2.43518	1.39148	0.571406	5	29	0.29	100	11	3	13	16	29	14	14	0.958067
Lyceur	10	0.116	86	44	56	0.44	5.00656	0.80622	NA	0.161033	82	18	0.82	3.58034	0.312047	0.0871557	52	48	0.52	6.28601	0.614599	0.0977724	3.58034	6.28601	3.86555	0.668378	6.48949	0.991882	0.172906	0.152844	2.62394	1.28848	0.491047	7	28	0.28	100	11	2	9	16	17	17	28	0.953867
Lyceur	10	0.5	20	51	49	0.51	5.18866	1.13563	5.18866	0.218868	37	63	0.37	3.47851	0.305327	0.0877753	17	83	0.17	6.38185	0.564521	0.0884573	NA	NA	3.67656	0.516399	6.54988	0.767367	0.140457	0.117157	2.87332	0.951634	0.331197	1	26	0.26	100	26	13	13	17	8	9	14	0.974867
Lyceur	25	0.068	370	45	55	0.45	4.85432	0.632598	NA	0.130316	97	3	0.97	3.69963	0.136765	0.0369671	49	51	0.49	6.27636	0.515827	0.0821857	3.69963	NA	3.8865	0.360687	6.81112	1.1057	0.0928051	0.162338	2.92462	1.1784	0.402925	6	38	0.38	100	2	0	13	14	18	38	15	0.8911
Lyceur	25	0.116	115	44	56	0.44	4.78683	0.744435	NA	0.155517	99	1	0.99	3.50113	0.177964	0.0508306	37	63	0.37	6.81673	0.491532	0.0721066	3.50113	NA	3.87019	0.322781	6.81173	1.06408	0.0834018	0.156212	2.94154	1.02549	0.348622	6	41	0.41	100	0	0	15	7	22	41	15	0.855867
Lyceur	25	0.5	50	53	47	0.53	4.96851	0.789416	4.96851	0.158884	53	47	0.53	3.28785	0.29542	0.0898521	12	88	0.12	7.04823	0.386022	0.0547687	3.28785	NA	3.62128	0.3689	6.70816	0.740699	0.10187	0.110418	3.08688	0.741887	0.240336	7	40	0.4	100	5	0	24	9	20	2	40	0.8533
Lyceur	25	0.714	35	65	35	0.65	5.16634	1.09142	5.16634	0.211256	33	67	0.33	3.3211	0.230269	0.069335	6	94	0.06	6.83566	0.283913	0.0415342	NA	NA	3.48123	0.473093	6.89214	0.475804	0.135898	0.0690358	3.41091	0.687373	0.201522	1	26	0.26	100	26	11	24	9	21	6	3	0.940333
Lyceur	50	0.068	739	36	64	0.36	4.38746	0.362575	NA	0.082639	100	0	1	3.69314	0.0908829	0.0246085	62	38	0.62	6.69621	0.465492	0.0695157	3.69314	6.69621	3.89619	0.290737	6.78268	1.02055	0.0746209	0.150464	2.88649	0.954296	0.330608	6	43	0.43	100	0	0	1	3	32	43	21	0.778867
Lyceur	50	0.116	430	33	67	0.33	4.51889	0.555284	NA	0.122881	100	0	1	3.49188	0.12462	0.0356885	46	54	0.46	7.10412	0.334652	0.0471067	3.49188	NA	3.92651	0.140063	6.93274	0.857225	0.0356712	0.123649	3.00623	0.827108	0.275131	6	34	0.34	100	0	0	4	1	28	34	33	0.8113
Lyceur	50	0.5	100	39	61	0.39	4.86855	0.72697	NA	0.14932	59	41	0.59	3.05824	0.252862	0.0826822	3	97	0.03	7.53541	0.504699	0.0669769	3.05824	NA	3.69407	0.252525	7.03786	0.571936	0.0683595	0.0812656	3.34379	0.533524	0.159557	7	61	0.61	100	0	0	15	4	20	0	61	0.657767
Lyceur	50	0.714	70	56	44	0.56	5.05768	0.811675	5.05768	0.160483	28	72	0.28	3.16503	0.183403	0.0579468	1	99	0.01	7.24011	NA	NA	NA	NA	3.46305	0.268742	7.10101	0.385587	0.0776027	0.0543003	3.63536	0.484075	0.133157	7	34	0.34	100	8	3	21	12	20	2	34	0.9079
Lysnem	NA	NA	NA	100	0	1	6.65926	0.0579964	6.65926	0.00870914	100	0	1	3.92949	0.00544153	0.00138479	0	100	0	NA	NA	NA	3.92949	NA	4.53083	0.0375108	7.99268	0.0731992	0.00827902	0.00915828	3.46185	0.11071	0.03198	3	99	0.99	100	0	0	99	1	0	0	0	0.0231
Lysnem	100	0.116	862	100	0	1	6.44649	0.251884	6.44649	0.0390731	100	0	1	3.80465	0.0475225	0.0124906	0	100	0	NA	NA	NA	3.80465	NA	4.57055	0.201201	7.73246	0.335057	0.044021	0.0433312	3.1619	0.505263	0.159797	3	76	0.76	100	0	0	76	24	0	0	0	0.4256
Lysnem	100	0.5	200	98	2	0.98	6.21471	0.279842	6.21471	0.045029	67	33	0.67	2.90182	0.177241	0.0610794	0	100	0	NA	NA	NA	2.90182	NA	4.16225	0.254572	7.59874	0.14766	0.0611622	0.0194322	3.4365	0.315478	0.0918021	3	80	0.8	100	0	2	80	16	0	0	2	0.3892
Lysnem	100	0.714	140	98	2	0.98	6.37342	0.692876	6.37342	0.108713	15	85	0.15	2.7987	0.169617	0.0606055	1	99	0.01	7.96355	NA	NA	NA	NA	3.90468	0.242984	7.56524	0.0847941	0.0622289	0.0112084	3.66057	0.268202	0.073268	3	52	0.52	100	0	22	52	21	3	0	2	0.741767
Lysnem	10	0.068	148	84	16	0.84	6.3414	0.887451	6.3414	0.139946	93	7	0.93	4.32687	0.403683	0.0932967	23	77	0.23	6.51019	0.534709	0.0821342	4.32687	NA	4.79663	1.22921	7.16965	0.677937	0.256265	0.0945565	2.37302	1.25968	0.530833	3	43	0.43	100	6	22	43	10	9	1	9	0.8596
Lysnem	10	0.116	86	80	20	0.8	6.33161	0.756699	6.33161	0.119511	91	9	0.91	3.93597	0.466844	0.11861	29	71	0.29	6.81417	0.353921	0.051939	3.93597	NA	4.7501	1.10369	7.03993	0.542585	0.232351	0.0770725	2.28983	1.09181	0.476807	3	36	0.36	100	2	21	36	7	16	2	16	0.897633
Lysnem	10	0.5	20	72	28	0.72	6.32264	0.873809	6.32264	0.138203	35	65	0.35	3.61342	0.452133	0.125126	10	90	0.1	6.88135	0.228384	0.0331888	NA	NA	4.28795	0.747135	6.95434	0.429515	0.174241	0.0617621	2.66639	0.890882	0.334116	2	33	0.33	100	18	33	11	18	10	6	4	0.932167
Lysnem	25	0.068	370	89	11	0.89	6.49767	0.734429	6.49767	0.11303	100	0	1	4.26081	0.253474	0.0594897	19	81	0.19	7.17264	0.318933	0.0444653	4.26081	NA	4.96619	0.930683	7.50631	0.466027	0.187404	0.0620847	2.54012	1.02218	0.402415	3	44	0.44	100	0	19	44	22	4	4	7	0.832767
Lysnem	25	0.116	115	93	7	0.93	6.34951	0.651168	6.34951	0.102554	98	2	0.98	3.81955	0.304828	0.0798073	20	80	0.2	7.26416	0.286286	0.0394107	3.81955	NA	4.89169	0.904826	7.28496	0.439853	0.184972	0.0603782	2.39327	1.04287	0.435751	3	39	0.39	100	1	16	39	29	9	1	5	0.848633
Lysnem	25	0.5	50	93	7	0.93	6.5004	0.777588	6.5004	0.119621	37	63	0.37	3.39018	0.397871	0.11736	8	92	0.08	7.25209	0.355053	0.0489588	NA	NA	4.49103	0.591191	7.23515	0.286214	0.131638	0.0395588	2.74412	0.67125	0.244614	2	39	0.39	100	3	39	26	14	14	2	2	0.862633
Lysnem	25	0.714	35	82	18	0.82	6.61707	0.829209	6.61707	0.125314	20	80	0.2	3.54089	0.352484	0.0995465	0	100	0	NA	NA	NA	NA	NA	3.94441	0.470188	7.25961	0.245084	0.119204	0.0337599	3.3152	0.53699	0.161978	2	46	0.46	100	15	46	21	10	5	3	0	0.826467
Lysnem	50	0.068	739	97	3	0.97	6.34956	0.392642	6.34956	0.0618377	100	0	1	4.23457	0.152498	0.0360127	29	71	0.29	7.51766	0.253461	0.0337154	4.23457	NA	4.72685	0.417172	7.55596	0.441421	0.0882557	0.0584202	2.82911	0.697058	0.246388	3	53	0.53	100	0	2	53	41	1	1	2	0.641667
Lysnem	50	0.116	430	95	5	0.95	6.24457	0.395747	6.24457	0.0633745	100	0	1	3.8405	0.159905	0.0416366	11	89	0.11	7.5736	0.235144	0.0310478	3.8405	NA	4.67048	0.451736	7.4466	0.404197	0.0967216	0.0542794	2.77612	0.694469	0.250158	3	53	0.53	100	0	2	53	39	1	1	4	0.658933
Lysnem	50	0.5	100	96	4	0.96	6.36386	0.647866	6.36386	0.101804	58	42	0.58	3.1079	0.227941	0.0733424	6	94	0.06	7.41166	0.164734	0.0222263	3.1079	NA	4.35948	0.486255	7.40762	0.250929	0.11154	0.0338745	3.04814	0.574145	0.188359	3	46	0.46	100	1	21	46	21	8	0	3	0.808267
Lysnem	50	0.714	70	88	12	0.88	6.41157	0.84888	6.41157	0.132398	19	81	0.19	3.14775	0.286094	0.0908885	3	97	0.03	7.55201	0.0498034	0.00659471	NA	NA	3.86762	0.3666	7.36716	0.326516	0.0947872	0.0443205	3.495	0.468909	0.134166	3	34	0.34	100	7	31	34	14	9	3	2	0.880133
Lysnum	NA	NA	NA	98	2	0.98	6.49832	0	6.49832	0	100	0	1	4.48468	0.00928453	0.00207028	2	98	0.02	7.71527	0	0	4.48468	NA	4.30649	0.00414518	7.996	0.0281584	0.000962541	0.00352156	3.6895	0.0323035	0.00875552	3	98	0.98	100	0	0	98	0	0	2	0	0.0457333
Lysnum	10	0.068	148	77	23	0.77	6.26749	0.850612	6.26749	0.135718	84	16	0.84	4.3007	0.325286	0.0756358	23	77	0.23	6.76765	0.484619	0.0716081	4.3007	NA	4.55255	1.26316	7.19668	0.616979	0.277461	0.0857311	2.64413	1.35303	0.511711	3	38	0.38	100	9	21	38	4	14	3	11	0.8974
Lysnum	10	0.116	86	65	35	0.65	6.12014	0.905408	6.12014	0.147939	79	21	0.79	3.92507	0.346286	0.0882243	21	79	0.21	6.75114	0.48747	0.0722055	3.92507	NA	4.33208	1.16632	7.1025	0.70967	0.269229	0.0999183	2.77042	1.33056	0.480275	3	33	0.33	100	8	16	33	5	11	7	20	0.932867
Lysnum	10	0.5	20	57	43	0.57	6.10528	1.00179	6.10528	0.164085	39	61	0.39	3.67122	0.432342	0.117765	4	96	0.04	7.02243	0.0639977	0.00911333	NA	NA	4.05864	0.756675	6.93678	0.447767	0.186436	0.0645497	2.87814	0.827968	0.287675	1	27	0.27	100	27	24	14	12	7	7	9	0.953867
Lysnum	25	0.068	370	82	18	0.82	6.32817	0.689046	6.32817	0.108886	100	0	1	4.09415	0.213002	0.052026	15	85	0.15	7.08181	0.360939	0.0509671	4.09415	NA	4.5928	0.793806	7.52599	0.412412	0.172837	0.0547984	2.93319	0.915386	0.312079	3	53	0.53	100	0	14	53	12	3	12	6	0.777233
Lysnum	25	0.116	115	84	16	0.84	6.24291	0.846734	6.24291	0.135631	97	3	0.97	3.64064	0.310212	0.0852082	12	88	0.12	7.35081	0.382091	0.0519794	3.64064	NA	4.58329	0.824543	7.37827	0.517402	0.179902	0.0701251	2.79498	0.916623	0.327953	3	45	0.45	100	0	18	45	16	5	9	7	0.844667
Lysnum	25	0.5	50	82	18	0.82	6.40062	0.880707	6.40062	0.137597	45	55	0.45	3.46333	0.361547	0.104393	3	97	0.03	7.47669	0.305354	0.0408409	NA	NA	4.22996	0.665016	7.35617	0.352078	0.157216	0.0478616	3.12621	0.738193	0.23613	3	36	0.36	100	7	31	36	7	8	0	11	0.870333
Lysnum	25	0.714	35	71	29	0.71	6.55449	0.902612	6.55449	0.137709	15	85	0.15	3.43699	0.291351	0.0847692	3	97	0.03	7.0202	0.0533285	0.00759644	NA	NA	3.69266	0.516937	7.29529	0.299263	0.139991	0.0410214	3.60263	0.593028	0.16461	2	34	0.34	100	27	34	19	11	7	1	1	0.884567
Lysnum	50	0.068	739	83	17	0.83	6.40951	0.144745	6.40951	0.0225828	100	0	1	4.07134	0.0408145	0.0100248	3	97	0.03	7.76147	0.287611	0.0370563	4.07134	NA	4.29201	0.204332	7.81868	0.206867	0.0476076	0.0264581	3.52667	0.303398	0.0860297	3	82	0.82	100	0	0	82	1	0	17	0	0.348367
Lysnum	50	0.116	430	81	19	0.81	6.33654	0.17577	6.33654	0.0277391	100	0	1	3.71802	0.0597644	0.0160743	0	100	0	NA	NA	NA	3.71802	NA	4.265	0.40694	7.7049	0.21255	0.0954138	0.0275863	3.4399	0.475236	0.138154	3	78	0.78	100	0	0	78	3	0	19	0	0.4137
Lysnum	50	0.5	100	84	16	0.84	6.47132	0.669024	6.47132	0.103383	46	54	0.46	2.97745	0.242968	0.0816027	2	98	0.02	7.38255	0.0445685	0.00603701	NA	NA	4.19969	0.457039	7.56926	0.112618	0.108827	0.0148783	3.36957	0.464454	0.137838	3	58	0.58	100	1	21	58	3	2	0	15	0.694867
Lysnum	50	0.714	70	82	18	0.82	6.82245	0.962798	6.82245	0.141122	7	93	0.07	2.81985	0.357151	0.126656	1	99	0.01	7.94961	NA	NA	NA	NA	3.72057	0.382333	7.51218	0.312129	0.102762	0.0415497	3.79208	0.499517	0.131726	2	47	0.47	100	9	47	24	6	5	3	6	0.819933
Lysvul	NA	NA	NA	0	100	0	NA	NA	NA	NA	100	0	1	3.07607	0	0	0	100	0	NA	NA	NA	3.07607	NA	4.08093	0	8	0	0	0	3.91907	0	0	6	100	1	100	0	0	0	0	0	100	0	0
Lysvul	100	0.116	862	30	70	0.3	5.27812	0.382475	NA	0.0724643	99	1	0.99	3.45375	0.130138	0.0376803	26	74	0.26	7.5717	0.220178	0.029079	3.45375	NA	4.11154	0.210825	7.46432	0.626358	0.0512764	0.0839136	3.35277	0.66195	0.197434	6	65	0.65	100	0	0	1	20	9	65	5	0.6146
Lysvul	100	0.5	200	39	61	0.39	5.65924	0.45087	NA	0.0796697	15	85	0.15	2.7781	0.129412	0.0465831	0	100	0	NA	NA	NA	NA	NA	3.78049	0.237457	7.39648	0.350411	0.0628111	0.0473754	3.61599	0.403455	0.111575	7	61	0.61	100	0	1	13	25	0	0	61	0.6398
Lysvul	100	0.714	140	54	46	0.54	5.93394	0.984696	5.93394	0.165943	2	98	0.02	2.88795	0.0760729	0.0263415	0	100	0	NA	NA	NA	NA	NA	3.3141	0.35511	7.44615	0.201291	0.107151	0.0270329	4.13205	0.413827	0.100151	7	37	0.37	100	7	13	13	22	6	2	37	0.900667
Lysvul	10	0.068	148	54	46	0.54	5.65694	0.888996	5.65694	0.157151	70	30	0.7	4.01188	0.326595	0.0814069	40	60	0.4	6.19522	0.638679	0.103092	4.01188	NA	3.9254	1.07406	6.86294	0.955279	0.273618	0.139194	2.93754	1.55681	0.529971	1	25	0.25	100	25	5	18	13	18	9	12	0.969267
Lysvul	10	0.116	86	49	51	0.49	5.83887	1.06506	NA	0.182409	63	37	0.63	3.64017	0.376148	0.103332	44	56	0.44	6.62019	0.530134	0.0800784	3.64017	NA	3.94063	1.14356	6.80049	0.828024	0.290197	0.121759	2.85986	1.4159	0.495093	1	26	0.26	100	26	10	11	12	16	7	18	0.971833
Lysvul	10	0.5	20	63	37	0.63	5.91275	0.953721	5.91275	0.161299	30	70	0.3	3.53684	0.38286	0.108249	10	90	0.1	6.55011	0.454696	0.0694181	NA	NA	3.90952	0.670638	6.76454	0.64852	0.17154	0.0958706	2.85502	0.871088	0.305108	2	22	0.22	100	19	22	15	20	6	4	14	0.966233
Lysvul	25	0.068	370	59	41	0.59	5.63881	0.916019	5.63881	0.162449	89	11	0.89	3.84942	0.192674	0.0500529	49	51	0.49	6.67617	0.362334	0.0542727	3.84942	NA	4.05279	0.823822	6.99652	0.853792	0.203273	0.122031	2.94373	1.13375	0.38514	4	27	0.27	100	5	6	17	27	9	23	13	0.9499
Lysvul	25	0.116	115	61	39	0.61	5.78222	0.719873	5.78222	0.124498	85	15	0.85	3.51783	0.223291	0.0634742	38	62	0.38	7.02283	0.46682	0.0664717	3.51783	NA	4.15031	0.724664	7.01213	0.693604	0.174605	0.0989148	2.86182	1.0191	0.356103	4	31	0.31	100	4	6	17	31	7	20	15	0.936133
Lysvul	25	0.5	50	52	48	0.52	5.5871	0.964927	5.5871	0.172706	24	76	0.24	3.37384	0.351919	0.104308	5	95	0.05	7.02149	0.240681	0.0342777	NA	NA	3.62273	0.601567	6.97334	0.549835	0.166053	0.0788482	3.35061	0.830574	0.247888	7	24	0.24	100	22	8	15	15	14	2	24	0.9597
Lysvul	25	0.714	35	65	35	0.65	5.93193	1.06655	5.93193	0.179798	16	84	0.16	3.32833	0.394754	0.118604	6	94	0.06	6.89112	0.420117	0.0609649	NA	NA	3.46408	0.477986	7.07036	0.387928	0.137984	0.0548668	3.60628	0.632937	0.17551	1	29	0.29	100	29	23	18	7	17	5	1	0.926567
Lysvul	50	0.068	739	51	49	0.51	5.45087	0.444922	5.45087	0.0816241	94	6	0.94	3.85305	0.112983	0.0293229	57	43	0.57	6.92805	0.429547	0.0620011	3.85305	6.92805	4.01	0.553744	7.10895	0.799303	0.138091	0.112436	3.09895	0.89187	0.287797	4	39	0.39	100	2	0	7	39	5	34	13	0.825533
Lysvul	50	0.116	430	49	51	0.49	5.4159	0.619398	NA	0.114367	96	4	0.96	3.46019	0.202351	0.0584798	33	67	0.33	7.20723	0.316977	0.0439804	3.46019	NA	4.07347	0.357441	7.1338	0.729867	0.0877486	0.102311	3.06033	0.729697	0.238437	6	37	0.37	100	0	1	10	29	9	37	14	0.864733
Lysvul	50	0.5	100	54	46	0.54	5.76966	0.718141	5.76966	0.124469	25	75	0.25	3.01588	0.266575	0.0883903	1	99	0.01	7.44634	NA	NA	NA	NA	3.732	0.449977	7.24461	0.442871	0.120573	0.0611311	3.51261	0.551819	0.157097	7	41	0.41	100	5	6	21	19	8	0	41	0.8624
Lysvul	50	0.714	70	63	37	0.63	6.0549	0.996995	6.0549	0.164659	10	90	0.1	3.10071	0.277684	0.0895552	2	98	0.02	7.45472	0.129779	0.0174089	NA	NA	3.33842	0.357221	7.22795	0.337105	0.107003	0.046639	3.89451	0.525994	0.13506	1	25	0.25	100	25	20	18	17	8	2	10	0.955967
Maibif	NA	NA	NA	100	0	1	3.41481	0	3.41481	0	0	100	0	NA	NA	NA	100	0	1	5.25662	0	0	NA	5.25662	2.44	0	5.42264	0	0	0	2.98264	0	0	3	100	1	100	0	0	100	0	0	0	0	0
Maibif	10	0.068	148	62	38	0.62	3.44785	0.806301	3.44785	0.233856	31	69	0.31	3.11525	0.316683	0.101656	80	20	0.8	5.26249	0.583914	0.110958	NA	5.26249	2.85185	0.45277	5.46359	1.56874	0.158764	0.287126	2.61174	1.65853	0.635028	2	23	0.23	100	18	23	17	3	19	5	15	0.9611
Maibif	10	0.116	86	54	46	0.54	3.33279	0.680355	3.33279	0.20414	28	72	0.28	3.10772	0.180827	0.0581863	77	23	0.77	5.7561	0.492146	0.0854999	NA	5.7561	2.94412	0.373035	5.37113	1.446	0.126705	0.269216	2.42701	1.539	0.634115	2	28	0.28	100	23	28	9	7	10	3	20	0.938933
Maibif	10	0.5	20	58	42	0.58	3.5257	0.735009	3.5257	0.208472	9	91	0.09	3.09608	0.136301	0.0440239	41	59	0.41	6.31094	0.500977	0.0793823	NA	NA	3.13496	0.255169	5.53826	0.924275	0.0813945	0.166889	2.4033	0.968496	0.402986	2	37	0.37	100	20	37	6	7	8	13	9	0.913733
Maibif	25	0.068	370	92	8	0.92	3.47211	0.761826	3.47211	0.219413	19	81	0.19	2.94069	0.16933	0.0575818	100	0	1	5.58302	0.519152	0.0929877	NA	5.58302	2.6027	0.240984	5.0863	1.1042	0.0925902	0.217093	2.4836	1.14877	0.462543	3	45	0.45	100	0	28	45	3	16	7	1	0.8022
Maibif	25	0.116	115	85	15	0.85	3.46948	0.69984	3.46948	0.201714	28	72	0.28	2.96251	0.115169	0.0388754	99	1	0.99	6.17489	0.442795	0.0717089	NA	6.17489	2.73298	0.281652	5.15805	1.14157	0.103057	0.221318	2.42507	1.2323	0.50815	3	38	0.38	100	1	23	38	2	22	4	10	0.8659
Maibif	25	0.5	50	60	40	0.6	3.59335	0.780719	3.59335	0.217268	15	85	0.15	2.85485	0.139697	0.0489331	36	64	0.36	6.44718	0.40541	0.0628817	NA	NA	2.9342	0.224149	5.79476	0.889104	0.0763917	0.153432	2.86056	0.975644	0.341068	2	25	0.25	100	17	25	18	2	15	2	21	0.9436
Maibif	25	0.714	35	65	35	0.65	3.69361	0.854244	3.69361	0.231276	12	88	0.12	2.81242	0.111764	0.0397395	18	82	0.18	6.40451	0.465406	0.0726685	NA	NA	3.02604	0.130362	6.0386	0.584725	0.0430799	0.0968312	3.01256	0.596854	0.198122	1	29	0.29	100	29	28	15	7	15	6	0	0.914667
Maibif	50	0.068	739	100	0	1	3.63746	0.498121	3.63746	0.136942	8	92	0.08	2.96645	0.00572598	0.00193025	100	0	1	5.68802	0.431843	0.0759214	NA	5.68802	2.50073	0.155959	5.46134	0.730245	0.0623654	0.133712	2.96061	0.828946	0.279992	3	65	0.65	100	0	2	65	0	33	0	0	0.546233
Maibif	50	0.116	430	86	14	0.86	3.53342	0.484427	3.53342	0.137098	37	63	0.37	2.87034	0.154746	0.0539122	100	0	1	6.17552	0.19312	0.0312718	NA	6.17552	2.70887	0.269036	5.27	0.815374	0.0993169	0.15472	2.56113	0.972048	0.379539	5	44	0.44	100	0	3	39	0	44	0	14	0.739433
Maibif	50	0.5	100	82	18	0.82	3.71626	0.681957	3.71626	0.183507	38	62	0.38	2.90853	0.112533	0.0386908	48	52	0.48	6.80029	0.293591	0.0431733	NA	NA	2.88364	0.171522	5.73071	0.650156	0.059481	0.113451	2.84707	0.739345	0.259686	3	34	0.34	100	1	17	34	2	29	3	14	0.875467
Maibif	50	0.714	70	75	25	0.75	3.87035	0.750612	3.87035	0.193939	10	90	0.1	2.84555	0.0685423	0.0240876	38	62	0.38	6.76316	0.301785	0.0446218	NA	NA	2.90187	0.181773	6.16322	0.575819	0.06264	0.0934283	3.26271	0.61742	0.189235	3	38	0.38	100	9	20	38	3	14	11	5	0.901133
Melnut	NA	NA	NA	100	0	1	3.03768	0	3.03768	0	100	0	1	2.82444	0	0	100	0	1	4.21218	0	0	2.82444	4.21218	2.86774	0	3.71041	0	0	0	0.842673	0	0	5	100	1	100	0	0	0	0	100	0	0	0
Melnut	10	0.068	148	66	34	0.66	2.81706	0.370191	2.81706	0.13141	19	81	0.19	2.91143	0.235204	0.0807865	78	22	0.78	4.84868	0.687963	0.141887	NA	4.84868	2.72394	0.246697	4.83432	1.79639	0.0905662	0.371592	2.11038	1.77748	0.842256	2	49	0.49	100	9	49	6	4	7	23	2	0.803133
Melnut	10	0.116	86	69	31	0.69	3.01757	0.393841	3.01757	0.130516	25	75	0.25	2.94381	0.226115	0.0768106	89	11	0.89	5.35217	0.836231	0.156241	NA	5.35217	2.87339	0.254647	4.69592	1.48906	0.0886224	0.317097	1.82253	1.48507	0.814838	2	43	0.43	100	5	43	10	8	8	17	9	0.878267
Melnut	10	0.5	20	65	35	0.65	3.17105	0.403331	3.17105	0.127192	3	97	0.03	2.81125	0.248898	0.0885364	47	53	0.47	5.80093	0.889007	0.153253	NA	NA	3.01208	0.178137	5.04421	1.10841	0.0591409	0.219738	2.03213	1.10964	0.546047	2	49	0.49	100	13	49	1	11	4	19	3	0.807567
Melnut	25	0.068	370	90	10	0.9	2.81723	0.358105	2.81723	0.127112	41	59	0.41	2.88808	0.118937	0.0411818	92	8	0.92	4.62384	0.216993	0.0469291	NA	4.62384	2.71197	0.250872	3.9484	1.28637	0.0925053	0.325796	1.23643	1.30697	1.05705	2	48	0.48	100	0	48	0	1	41	9	1	0.692067
Melnut	25	0.116	115	83	17	0.83	2.77466	0.283577	2.77466	0.102202	27	73	0.27	2.84137	0.117942	0.041509	86	14	0.86	5.39851	0.51704	0.0957745	NA	5.39851	2.69948	0.210747	4.24004	1.45322	0.0780694	0.342737	1.54056	1.47487	0.957361	2	56	0.56	100	0	56	0	1	26	16	1	0.691833
Melnut	25	0.5	50	73	27	0.73	2.91979	0.221587	2.91979	0.0758915	4	96	0.04	2.64635	0.13626	0.0514895	26	74	0.26	6.49235	0.526494	0.0810945	NA	NA	2.86599	0.132638	5.05121	0.980049	0.0462802	0.194023	2.18522	0.978164	0.447627	2	67	0.67	100	2	67	1	1	4	1	24	0.573067
Melnut	25	0.714	35	78	22	0.78	3.03012	0.34067	3.03012	0.112428	3	97	0.03	2.6977	0.158469	0.0587423	10	90	0.1	6.34351	0.679234	0.107075	NA	NA	2.92835	0.0829742	5.633	0.741454	0.0283348	0.131627	2.70465	0.753195	0.278482	2	67	0.67	100	13	67	3	1	7	5	4	0.611567
Melnut	50	0.068	739	100	0	1	2.93709	0.229556	2.93709	0.0781576	81	19	0.81	2.804	0.0243958	0.00870036	100	0	1	4.64631	0.0637479	0.0137201	2.804	4.64631	2.79887	0.161147	3.64734	0.189354	0.0575757	0.0519156	0.84847	0.054755	0.0645338	5	89	0.89	100	0	11	0	0	89	0	0	0.228433
Melnut	50	0.116	430	96	4	0.96	2.88991	0.263559	2.88991	0.0911999	64	36	0.64	2.77184	0.0309488	0.0111655	96	4	0.96	5.35198	0.129234	0.024147	2.77184	5.35198	2.75602	0.179399	3.84422	0.780272	0.0650936	0.202973	1.0882	0.808364	0.742845	5	68	0.68	100	0	28	0	0	68	4	0	0.533867
Melnut	50	0.5	100	68	32	0.68	2.83215	0.130678	2.83215	0.0461409	55	45	0.55	3.12315	0.255452	0.0817932	7	93	0.07	7.1446	0.363966	0.0509428	3.12315	NA	2.7929	0.129769	4.91702	1.02871	0.0464641	0.209215	2.12412	1.0527	0.495591	2	63	0.63	100	0	63	0	0	5	0	32	0.581233
Melnut	50	0.714	70	80	20	0.8	2.93503	0.229655	2.93503	0.0782463	6	94	0.06	2.5977	0.0972632	0.037442	2	98	0.02	6.99064	0.0909524	0.0130106	NA	NA	2.86934	0.0603159	5.55414	0.584507	0.0210208	0.105238	2.68594	0.606759	0.225902	2	67	0.67	100	0	67	1	0	12	1	19	0.5838
Meluni	NA	NA	NA	0	100	0	NA	NA	NA	NA	0	100	0	NA	NA	NA	0	100	0	NA	NA	NA	NA	NA	2.78951	0	7.35037	0	0	0	4.56086	0	0	7	100	1	100	0	0	0	0	0	0	100	0
Meluni	100	0.116	862	47	53	0.47	2.981	0.423245	NA	0.141981	33	67	0.33	2.81276	0.112005	0.0398201	53	47	0.53	7.15214	0.523782	0.0732343	NA	7.15214	2.66988	0.243926	6.32763	1.59072	0.0913622	0.251393	3.65775	1.70492	0.46611	6	51	0.51	100	0	3	0	0	44	51	2	0.635833
Meluni	100	0.5	200	23	77	0.23	2.95522	0.297451	NA	0.100653	11	89	0.11	2.71193	0.110726	0.040829	1	99	0.01	7.91971	NA	NA	NA	NA	2.71718	0.169707	7.12485	0.563825	0.0624568	0.079135	4.40766	0.647439	0.146889	7	50	0.5	100	3	10	0	0	13	24	50	0.775367
Meluni	100	0.714	140	26	74	0.26	3.09534	0.47568	NA	0.153676	6	94	0.06	2.71021	0.0942231	0.034766	2	98	0.02	7.61248	0.345904	0.0454391	NA	NA	2.77952	0.153424	7.29257	0.288326	0.0551982	0.039537	4.51305	0.343733	0.0761643	7	45	0.45	100	23	14	1	0	11	6	45	0.8274
Meluni	10	0.068	148	27	73	0.27	3.29365	0.778932	NA	0.236495	26	74	0.26	3.14887	0.317549	0.100845	46	54	0.46	5.55848	0.919141	0.165358	NA	NA	2.76814	0.392514	6.43233	1.51283	0.141797	0.235192	3.66419	1.58639	0.432944	1	42	0.42	100	42	11	7	2	7	20	11	0.874067
Meluni	10	0.116	86	27	73	0.27	3.29443	0.600073	NA	0.182148	30	70	0.3	3.13501	0.227443	0.0725495	47	53	0.47	5.9812	0.726236	0.12142	NA	NA	2.90832	0.396613	6.29079	1.44267	0.136372	0.229331	3.38247	1.56118	0.461552	1	38	0.38	100	38	11	3	3	10	15	20	0.8974
Meluni	10	0.5	20	39	61	0.39	3.55944	1.12535	NA	0.31616	8	92	0.08	3.13931	0.249802	0.0795722	13	87	0.13	6.45104	0.549343	0.0851558	NA	NA	3.1265	0.341499	6.18832	1.07448	0.109227	0.173631	3.06182	1.10053	0.359436	1	36	0.36	100	36	33	1	3	2	22	3	0.829267
Meluni	25	0.068	370	37	63	0.37	3.01395	0.487687	NA	0.16181	39	61	0.39	2.96337	0.194257	0.0655528	66	34	0.66	5.90334	0.896261	0.151823	NA	5.90334	2.73082	0.320922	6.25387	1.68307	0.117519	0.269124	3.52305	1.81636	0.515564	6	35	0.35	100	24	14	0	0	23	35	4	0.8701
Meluni	25	0.116	115	39	61	0.39	2.99581	0.661067	NA	0.220664	22	78	0.22	2.83657	0.171853	0.0605848	49	51	0.49	6.77489	0.663325	0.0979095	NA	NA	2.74821	0.290171	6.30556	1.52432	0.105586	0.241742	3.55735	1.55486	0.437083	6	40	0.4	100	20	27	4	2	6	40	1	0.841633
Meluni	25	0.5	50	35	65	0.35	3.15214	0.577179	NA	0.183107	4	96	0.04	3.00411	0.0688791	0.0229283	7	93	0.07	6.76651	0.629477	0.0930282	NA	NA	2.88604	0.208291	6.44228	0.938588	0.0721719	0.145692	3.55624	0.964375	0.271178	1	28	0.28	100	28	26	5	0	4	15	22	0.908833
Meluni	25	0.714	35	44	56	0.44	3.61851	1.15304	NA	0.31865	3	97	0.03	2.93849	0.22139	0.0753412	6	94	0.06	6.72197	0.726671	0.108104	NA	NA	2.94846	0.207397	6.75843	0.636373	0.0703409	0.0941598	3.80997	0.68731	0.180398	1	44	0.44	100	44	30	7	1	6	12	0	0.808967
Meluni	50	0.068	739	59	41	0.59	2.96647	0.49515	2.96647	0.166916	47	53	0.47	2.91352	0.176942	0.0607311	84	16	0.84	5.85323	0.679125	0.116026	NA	5.85323	2.71129	0.29821	5.75672	1.64385	0.109988	0.285553	3.04543	1.7432	0.5724	5	37	0.37	100	4	20	2	0	37	31	6	0.841633
Meluni	50	0.116	430	32	68	0.32	2.93191	0.421702	NA	0.143832	38	62	0.38	2.74655	0.202823	0.0738464	48	52	0.48	7.07479	0.528808	0.0747454	NA	NA	2.74878	0.271947	6.52999	1.3825	0.0989337	0.211715	3.78121	1.46002	0.386125	6	57	0.57	100	7	12	0	0	20	57	4	0.716567
Meluni	50	0.5	100	34	66	0.34	3.22766	0.763438	NA	0.23653	25	75	0.25	3.07919	0.299207	0.0971705	4	96	0.04	7.52408	0.450154	0.0598284	NA	NA	2.83204	0.200063	6.76918	0.830175	0.0706427	0.12264	3.93714	0.875115	0.222272	7	34	0.34	100	20	17	4	0	13	12	34	0.913033
Meluni	50	0.714	70	34	66	0.34	3.3828	0.830416	NA	0.245482	10	90	0.1	2.88833	0.133042	0.0460618	1	99	0.01	7.02175	NA	NA	NA	NA	2.88848	0.152058	6.86593	0.75208	0.0526431	0.109538	3.97848	0.77419	0.194594	1	40	0.4	100	40	18	6	0	10	6	20	0.875467
Menaqu	NA	NA	NA	0	100	0	NA	NA	NA	NA	100	0	1	3.86692	0	0	100	0	1	7.32235	0	0	3.86692	7.32235	4.27601	0	7.20908	0	0	0	2.93307	0	0	7	100	1	100	0	0	0	0	0	0	100	0
Menaqu	100	0.116	862	7	93	0.07	4.85705	0.05709	NA	0.011754	100	0	1	3.7418	0.0322705	0.00862434	78	22	0.78	7.47745	0.112016	0.0149805	3.7418	7.47745	4.22837	0.255245	7.24355	0.386687	0.0603649	0.0533836	3.01519	0.369241	0.122461	7	82	0.82	100	0	0	0	0	7	11	82	0.362367
Menaqu	100	0.5	200	29	71	0.29	5.0875	0.472355	NA	0.0928462	89	11	0.89	2.96977	0.13701	0.0461348	0	100	0	NA	NA	NA	2.96977	NA	4.01055	0.101599	7.28853	0.272653	0.025333	0.0374084	3.27798	0.273298	0.0833738	7	71	0.71	100	0	0	6	3	20	0	71	0.526633
Menaqu	100	0.714	140	60	40	0.6	5.35066	0.504075	5.35066	0.094208	33	67	0.33	2.82874	0.137171	0.0484921	0	100	0	NA	NA	NA	NA	NA	3.73177	0.167833	7.30366	0.186439	0.044974	0.0255268	3.5719	0.253762	0.0710441	7	40	0.4	100	0	0	27	13	20	0	40	0.828567
Menaqu	10	0.068	148	64	36	0.64	5.42434	0.761021	5.42434	0.140297	88	12	0.88	4.04186	0.276432	0.0683921	48	52	0.48	6.26177	0.593365	0.0947599	4.04186	NA	4.15712	0.789287	6.68728	0.9895	0.189864	0.147968	2.53016	1.36598	0.539877	3	24	0.24	100	12	3	24	20	17	14	10	0.9667
Menaqu	10	0.116	86	63	37	0.63	5.59165	0.897487	5.59165	0.160505	87	13	0.87	3.84981	0.349616	0.090814	44	56	0.44	6.45548	0.441963	0.0684632	3.84981	NA	4.28952	0.815344	6.6634	0.874263	0.190078	0.131204	2.37388	1.20474	0.507499	5	20	0.2	100	9	8	19	16	20	13	15	0.985133
Menaqu	10	0.5	20	62	38	0.62	5.61498	0.975518	5.61498	0.173735	43	57	0.43	3.56387	0.404626	0.113536	14	86	0.14	6.48334	0.409269	0.0631262	NA	NA	3.99715	0.581176	6.62283	0.636758	0.145398	0.0961459	2.62568	0.829566	0.315943	4	19	0.19	100	18	16	15	19	12	4	16	0.9821
Menaqu	25	0.068	370	62	38	0.62	5.24671	0.621814	5.24671	0.118515	100	0	1	3.95866	0.137741	0.034795	58	42	0.58	6.60286	0.508445	0.0770038	3.95866	6.60286	4.2339	0.188289	6.78636	0.972442	0.0444717	0.143294	2.55246	1.00316	0.393015	6	34	0.34	100	0	0	18	31	13	34	4	0.8603
Menaqu	25	0.116	115	56	44	0.56	5.33557	0.630794	5.33557	0.118224	99	1	0.99	3.75602	0.189769	0.0505239	41	59	0.41	6.93062	0.419778	0.0605686	3.75602	NA	4.27908	0.262555	6.86527	0.774436	0.0613578	0.112805	2.58619	0.83832	0.324153	6	38	0.38	100	0	1	17	28	10	38	6	0.857033
Menaqu	25	0.5	50	69	31	0.69	5.37491	0.730064	5.37491	0.135828	51	49	0.51	3.48457	0.327268	0.0939193	8	92	0.08	6.89017	0.402921	0.0584776	3.48457	NA	3.94364	0.42686	6.7202	0.60201	0.10824	0.0895821	2.77656	0.646722	0.232922	7	28	0.28	100	3	4	25	24	16	0	28	0.9023
Menaqu	25	0.714	35	75	25	0.75	5.53176	0.892435	5.53176	0.161329	38	62	0.38	3.41723	0.377634	0.110509	4	96	0.04	6.85694	0.343968	0.0501635	NA	NA	3.73265	0.330014	6.98695	0.360796	0.0884127	0.0516385	3.2543	0.501591	0.154132	3	29	0.29	100	15	12	29	17	17	7	3	0.9513
Menaqu	50	0.068	739	32	68	0.32	5.11723	0.498985	NA	0.0975108	100	0	1	3.96071	0.0828537	0.0209189	57	43	0.57	6.92195	0.385907	0.0557511	3.96071	6.92195	4.15555	0.445443	7.05996	0.824829	0.107192	0.116832	2.90441	0.789276	0.271751	6	46	0.46	100	0	0	4	14	14	46	22	0.815733
Menaqu	50	0.116	430	39	61	0.39	4.89465	0.430524	NA	0.0879579	100	0	1	3.7333	0.122049	0.032692	51	49	0.51	7.27518	0.320713	0.0440832	3.7333	7.27518	4.17252	0.322189	6.81873	0.738126	0.077217	0.10825	2.64621	0.706194	0.26687	6	38	0.38	100	0	0	2	10	27	38	23	0.8393
Menaqu	50	0.5	100	56	44	0.56	5.41926	0.593088	5.41926	0.109441	75	25	0.75	3.16461	0.242214	0.0765382	1	99	0.01	7.33048	NA	NA	3.16461	NA	3.95409	0.277933	7.05823	0.44933	0.0702901	0.0636605	3.10414	0.463536	0.149328	7	44	0.44	100	0	1	28	12	15	0	44	0.806167
Menaqu	50	0.714	70	79	21	0.79	5.45963	0.695528	5.45963	0.127395	34	66	0.34	3.03446	0.227835	0.0750825	2	98	0.02	7.55665	0.053683	0.00710407	NA	NA	3.70767	0.257708	7.02773	0.425394	0.0695068	0.0605308	3.32347	0.52978	0.159406	3	28	0.28	100	4	5	28	25	21	1	16	0.916067
Merper	NA	NA	NA	0	100	0	NA	NA	NA	NA	0	100	0	NA	NA	NA	0	100	0	NA	NA	NA	NA	NA	2.80598	0.154511	7.433	0.239387	0.0550649	0.032206	4.62702	0.393899	0.0851301	6	85	0.85	100	0	0	0	0	0	85	15	0.2975
Merper	100	0.116	862	4	96	0.04	5.07997	2.12912	NA	0.419121	26	74	0.26	2.73266	0.11197	0.0409749	35	65	0.35	7.61512	0.222634	0.0292358	NA	NA	2.64614	0.307611	7.45904	0.500784	0.116249	0.0671379	4.8129	0.655745	0.136247	1	38	0.38	100	38	1	3	0	0	27	31	0.799867
Merper	100	0.5	200	15	85	0.15	5.36869	1.3189	NA	0.245665	2	98	0.02	2.70137	0.0894032	0.0330955	8	92	0.08	7.23716	0.13915	0.0192272	NA	NA	2.67466	0.178807	7.35075	0.283799	0.0668523	0.0386081	4.67608	0.329955	0.0705622	1	46	0.46	100	46	3	9	0	3	20	19	0.819467
Merper	100	0.714	140	20	80	0.2	4.84358	1.55856	NA	0.321779	5	95	0.05	2.61554	0.083953	0.0320977	5	95	0.05	7.47293	0.193133	0.0258443	NA	NA	2.77211	0.146411	7.30391	0.16792	0.0528159	0.0229904	4.53181	0.224414	0.0495198	1	58	0.58	100	58	7	10	0	3	13	9	0.7266
Merper	10	0.068	148	24	76	0.24	4.21762	1.72838	NA	0.409799	23	77	0.23	3.63704	0.491769	0.135211	39	61	0.39	6.08936	0.971386	0.159522	NA	NA	2.90853	0.779578	6.77764	1.2361	0.268031	0.182379	3.86911	1.42862	0.369239	1	43	0.43	100	43	12	6	2	4	12	21	0.859367
Merper	10	0.116	86	15	85	0.15	4.56557	1.52465	NA	0.333944	30	70	0.3	3.39342	0.264544	0.0779578	24	76	0.24	6.48888	0.624137	0.0961857	NA	NA	3.05531	0.729086	6.98597	0.953781	0.238629	0.136528	3.93066	1.30493	0.331987	1	55	0.55	100	55	4	2	2	7	11	19	0.749
Merper	10	0.5	20	27	73	0.27	5.40867	1.74464	NA	0.322564	7	93	0.07	3.17607	0.322656	0.10159	10	90	0.1	6.49725	0.558237	0.0859191	NA	NA	3.28998	0.611128	6.68799	0.670427	0.185754	0.100243	3.39801	0.814273	0.239632	1	55	0.55	100	55	16	2	2	7	14	4	0.7525
Merper	25	0.068	370	19	81	0.19	4.49084	1.45196	NA	0.323315	24	76	0.24	3.16342	0.348942	0.110305	46	54	0.46	6.75626	0.558326	0.0826383	NA	NA	2.71299	0.550648	7.16531	0.817329	0.202967	0.114067	4.45232	0.983644	0.220929	1	43	0.43	100	43	5	9	2	3	15	23	0.8491
Merper	25	0.116	115	15	85	0.15	3.99817	1.78131	NA	0.445533	21	79	0.21	2.99036	0.233452	0.0780682	34	66	0.34	7.04227	0.376147	0.0534127	NA	NA	2.81507	0.506112	7.04404	0.941022	0.179787	0.133591	4.22897	1.06178	0.251073	1	41	0.41	100	41	9	3	1	2	17	27	0.8407
Merper	25	0.5	50	19	81	0.19	5.03663	1.89954	NA	0.377144	5	95	0.05	2.93973	0.306518	0.104267	1	99	0.01	7.05117	NA	NA	NA	NA	3.0188	0.43533	7.02065	0.526467	0.144206	0.0749883	4.00185	0.662802	0.165624	1	57	0.57	100	57	10	3	1	5	15	9	0.736167
Merper	25	0.714	35	27	73	0.27	4.91713	1.82324	NA	0.370793	1	99	0.01	3.32607	NA	NA	6	94	0.06	7.10255	0.353906	0.0498281	NA	NA	2.96222	0.252822	7.00436	0.366991	0.0853488	0.0523947	4.04214	0.429445	0.106242	1	58	0.58	100	58	18	5	1	3	15	0	0.706067
Merper	50	0.068	739	15	85	0.15	4.6892	1.91471	NA	0.408323	19	81	0.19	3.11223	0.269957	0.0867407	34	66	0.34	6.8788	0.534657	0.0777253	NA	NA	2.60266	0.405552	7.43742	0.772893	0.155822	0.103919	4.83476	0.880622	0.182144	1	58	0.58	100	58	5	8	0	2	9	18	0.7161
Merper	50	0.116	430	9	91	0.09	5.63417	1.75587	NA	0.311647	17	83	0.17	2.82855	0.208774	0.0738094	29	71	0.29	7.33184	0.329137	0.0448914	NA	NA	2.76688	0.559836	7.35412	0.496277	0.202335	0.0674829	4.58724	0.824789	0.179801	1	44	0.44	100	44	3	2	0	4	21	26	0.8071
Merper	50	0.5	100	21	79	0.21	5.36348	1.79205	NA	0.334121	12	88	0.12	3.32927	0.368079	0.110559	6	94	0.06	7.07921	0.136076	0.0192219	NA	NA	2.84738	0.288794	7.1412	0.414134	0.101424	0.0579923	4.29382	0.519805	0.121059	1	51	0.51	100	51	11	4	0	6	11	17	0.7952
Merper	50	0.714	70	20	80	0.2	5.66311	1.59154	NA	0.281036	2	98	0.02	2.81618	0.0767209	0.0272429	3	97	0.03	7.16733	0.201931	0.0281738	NA	NA	2.83568	0.181645	7.01531	0.84035	0.0640572	0.119788	4.17585	0.849521	0.203437	1	64	0.64	100	64	9	5	2	4	12	4	0.655433
Mileff	NA	NA	NA	100	0	1	5.55415	0	5.55415	0	100	0	1	2.91839	0	0	0	100	0	NA	NA	NA	2.91839	NA	3.01018	0	8	0	0	0	4.98982	0	0	3	100	1	100	0	0	100	0	0	0	0	0
Mileff	100	0.116	862	63	37	0.63	5.67308	1.50723	5.67308	0.26568	41	59	0.41	2.97638	0.112964	0.0379533	4	96	0.04	7.62612	0.206586	0.0270892	NA	NA	2.93482	0.614041	7.70741	0.45983	0.209226	0.0596608	4.77259	0.69845	0.146346	3	37	0.37	100	21	13	37	1	12	1	15	0.8925
Mileff	100	0.5	200	40	60	0.4	5.21035	1.68926	NA	0.324213	21	79	0.21	2.88403	0.0629764	0.0218363	1	99	0.01	7.33536	NA	NA	NA	NA	2.79039	0.239699	7.46801	0.207636	0.0859016	0.0278034	4.67762	0.324457	0.0693637	1	40	0.4	100	40	9	20	0	11	15	5	0.8806
Mileff	100	0.714	140	34	66	0.34	5.07921	1.44477	NA	0.284447	18	82	0.18	2.84865	0.0642295	0.0225473	3	97	0.03	7.43996	0.330905	0.0444766	NA	NA	2.90411	0.508282	7.46293	0.19528	0.175022	0.0261667	4.55882	0.524217	0.11499	1	56	0.56	100	56	5	18	0	11	7	3	0.7392
Mileff	10	0.068	148	26	74	0.26	5.06242	1.60296	NA	0.316638	29	71	0.29	3.78221	0.505455	0.13364	26	74	0.26	6.15949	0.892198	0.144849	NA	NA	3.06486	0.936094	7.00399	1.06007	0.305428	0.151353	3.93913	1.51701	0.385114	1	59	0.59	100	59	8	5	2	11	2	13	0.7154
Mileff	10	0.116	86	23	77	0.23	5.13696	1.58071	NA	0.307713	33	67	0.33	3.29949	0.356599	0.108077	26	74	0.26	6.58451	0.626378	0.0951289	NA	NA	3.16642	0.877653	6.96484	0.927747	0.277175	0.133204	3.79842	1.37021	0.360732	1	55	0.55	100	55	8	5	1	9	6	16	0.759733
Mileff	10	0.5	20	30	70	0.3	5.23897	1.69559	NA	0.323651	6	94	0.06	3.09416	0.368576	0.11912	9	91	0.09	6.41564	0.47926	0.0747018	NA	NA	3.29555	0.564011	6.68714	0.728547	0.171143	0.108947	3.39159	0.877798	0.258816	1	54	0.54	100	54	18	3	4	5	14	2	0.7595
Mileff	25	0.068	370	23	77	0.23	6.12391	1.58774	NA	0.25927	26	74	0.26	3.37446	0.449393	0.133175	25	75	0.25	6.65038	0.554636	0.0833992	NA	NA	2.9234	0.9725	7.47011	0.579778	0.332661	0.0776131	4.54671	1.13633	0.249924	1	58	0.58	100	58	11	9	2	1	9	10	0.728933
Mileff	25	0.116	115	32	68	0.32	5.80981	1.6796	NA	0.289097	20	80	0.2	3.00905	0.27394	0.0910387	22	78	0.22	6.95078	0.288112	0.0414503	NA	NA	3.17568	1.01245	7.16765	0.668948	0.318814	0.0933288	3.99197	1.22019	0.305661	1	45	0.45	100	45	14	6	1	11	8	15	0.8554
Mileff	25	0.5	50	26	74	0.26	5.433	1.72411	NA	0.31734	11	89	0.11	3.0838	0.122748	0.0398041	5	95	0.05	7.00565	0.307177	0.0438471	NA	NA	3.08397	0.446039	7.1254	0.569324	0.144631	0.0799007	4.04143	0.736601	0.182263	1	56	0.56	100	56	10	8	0	8	6	12	0.7532
Mileff	25	0.714	35	30	70	0.3	5.23888	1.8355	NA	0.35036	8	92	0.08	3.02727	0.229261	0.0757318	0	100	0	NA	NA	NA	NA	NA	3.07738	0.217617	7.08433	0.471392	0.0707151	0.0665402	4.00695	0.546796	0.136462	1	61	0.61	100	61	18	5	1	6	9	0	0.678067
Mileff	50	0.068	739	29	71	0.29	6.33188	1.25332	NA	0.197937	39	61	0.39	3.12739	0.30921	0.0988716	25	75	0.25	7.05727	0.412653	0.0584721	NA	NA	2.88678	0.787129	7.63532	0.484049	0.272667	0.0633961	4.74854	0.928353	0.195503	1	45	0.45	100	45	9	18	1	1	10	16	0.8414
Mileff	50	0.116	430	30	70	0.3	5.7657	1.73945	NA	0.301689	22	78	0.22	2.9733	0.231307	0.0777946	15	85	0.15	7.22406	0.277467	0.0384087	NA	NA	2.95166	0.823989	7.47641	0.541219	0.279161	0.0723902	4.52475	0.995078	0.219919	1	48	0.48	100	48	9	7	2	12	8	14	0.8351
Mileff	50	0.5	100	33	67	0.33	5.53232	1.64003	NA	0.296445	23	77	0.23	3.0349	0.269513	0.0888047	2	98	0.02	6.7243	0.15545	0.0231176	NA	NA	2.94621	0.371003	7.26748	0.448035	0.125926	0.0616493	4.32127	0.591244	0.136822	1	45	0.45	100	45	14	14	0	5	10	12	0.8533
Mileff	50	0.714	70	32	68	0.32	5.65902	1.76324	NA	0.31158	3	97	0.03	2.93939	0.0453323	0.0154223	3	97	0.03	7.39284	0.417241	0.0564386	NA	NA	2.99533	0.178947	7.15588	0.637758	0.059742	0.0891236	4.16055	0.663444	0.159461	1	54	0.54	100	54	21	10	1	0	11	3	0.748067
Moetri	NA	NA	NA	6	94	0.06	2.44005	0	NA	0	0	100	0	NA	NA	NA	6	94	0.06	6.74833	0	0	NA	NA	2.44	1.09794e-05	7.75598	0.970721	4.49976e-06	0.125158	5.31598	0.970731	0.182606	6	94	0.94	100	0	6	0	0	0	94	0	0.1316
Moetri	100	0.116	862	56	44	0.56	2.46826	0.100707	2.46826	0.040801	2	98	0.02	2.70147	0.0220316	0.00815542	57	43	0.57	6.69091	0.361338	0.0540043	NA	6.69091	2.45555	0.050462	5.68376	1.9823	0.0205502	0.348766	3.22822	1.98839	0.615941	2	52	0.52	100	0	52	0	0	4	44	0	0.623467
Moetri	100	0.5	200	26	74	0.26	2.74612	0.151964	NA	0.0553378	3	97	0.03	2.62755	0.0142943	0.00544019	2	98	0.02	7.92035	0.0258489	0.00326361	NA	NA	2.65615	0.119309	6.64159	0.974484	0.0449182	0.146725	3.98544	1.01406	0.25444	7	71	0.71	100	1	21	0	0	5	2	71	0.5236
Moetri	100	0.714	140	38	62	0.38	2.77231	0.161636	NA	0.0583035	2	98	0.02	2.5068	0.0102275	0.00407992	0	100	0	NA	NA	NA	NA	NA	2.72776	0.100742	6.9784	0.453801	0.036932	0.0650293	4.25064	0.476222	0.112035	7	55	0.55	100	5	35	0	0	3	2	55	0.6664
Moetri	10	0.068	148	49	51	0.49	3.1252	0.964684	NA	0.308679	16	84	0.16	3.158	0.563988	0.17859	62	38	0.62	5.20908	0.80955	0.155411	NA	5.20908	2.77176	0.52882	5.71781	1.8084	0.190788	0.316274	2.94605	1.85401	0.629322	2	31	0.31	100	25	31	6	3	9	19	7	0.9191
Moetri	10	0.116	86	33	67	0.33	2.93333	0.402325	NA	0.137156	8	92	0.08	2.86445	0.279026	0.0974101	46	54	0.46	6.01498	0.798323	0.132722	NA	NA	2.78385	0.227496	6.17822	1.61668	0.08172	0.261675	3.39437	1.65888	0.488715	1	34	0.34	100	34	27	2	0	4	27	6	0.855167
Moetri	10	0.5	20	40	60	0.4	3.40475	1.0018	NA	0.294236	1	99	0.01	2.94603	NA	NA	22	78	0.22	6.38394	0.75421	0.118142	NA	NA	3.02285	0.270719	6.00905	1.09362	0.0895575	0.181996	2.9862	1.11863	0.374598	1	34	0.34	100	34	34	2	1	3	24	2	0.827633
Moetri	25	0.068	370	58	42	0.58	2.62195	0.294191	2.62195	0.112203	20	80	0.2	2.78297	0.220173	0.0791144	74	26	0.74	5.40238	0.809836	0.149904	NA	5.40238	2.5913	0.205569	5.33171	1.85627	0.0793305	0.348157	2.74041	1.85049	0.675261	2	48	0.48	100	14	48	0	0	10	27	1	0.778167
Moetri	25	0.116	115	61	39	0.61	2.65011	0.277066	2.65011	0.104549	6	94	0.06	2.78399	0.146748	0.0527115	62	38	0.62	6.34909	0.623663	0.0982288	NA	6.34909	2.62041	0.167908	5.31142	1.70043	0.0640769	0.320147	2.69101	1.67832	0.623675	2	54	0.54	100	10	54	2	0	5	27	2	0.7259
Moetri	25	0.5	50	46	54	0.46	2.97503	0.48059	NA	0.161541	1	99	0.01	2.61495	NA	NA	6	94	0.06	6.7761	0.584844	0.0863098	NA	NA	2.84611	0.146129	6.09355	1.13371	0.0513434	0.18605	3.24744	1.11878	0.344512	2	41	0.41	100	24	41	3	1	1	8	22	0.838133
Moetri	25	0.714	35	52	48	0.52	3.20088	0.797753	3.20088	0.249229	3	97	0.03	2.87664	0.230189	0.0800203	4	96	0.04	6.7404	0.442616	0.0656661	NA	NA	2.89408	0.140141	6.44562	0.705066	0.0484234	0.109387	3.55154	0.734618	0.206845	2	41	0.41	100	37	41	3	1	7	9	2	0.794033
Moetri	50	0.068	739	62	38	0.62	2.5131	0.18937	2.5131	0.0753532	10	90	0.1	2.71893	0.135092	0.0496855	76	24	0.76	5.49128	0.70685	0.128722	NA	5.49128	2.50073	0.125089	5.27388	1.88137	0.0500211	0.356733	2.77315	1.87836	0.677337	2	56	0.56	100	1	56	0	0	6	23	14	0.7119
Moetri	50	0.116	430	51	49	0.51	2.51202	0.100574	2.51202	0.0400373	1	99	0.01	2.68543	NA	NA	57	43	0.57	6.57579	0.605603	0.0920959	NA	6.57579	2.52966	0.112759	5.70884	1.89638	0.0445749	0.332183	3.17918	1.8851	0.592953	2	49	0.49	100	1	49	0	0	2	43	5	0.667333
Moetri	50	0.5	100	45	55	0.45	2.78282	0.177835	NA	0.0639046	39	61	0.39	3.47726	0.332531	0.0956302	5	95	0.05	7.54705	0.471862	0.0625227	NA	NA	2.75217	0.119669	6.29076	1.06171	0.0434818	0.168773	3.53859	1.06758	0.301697	7	42	0.42	100	4	38	0	0	7	9	42	0.775367
Moetri	50	0.714	70	49	51	0.49	2.8483	0.109798	NA	0.0385486	4	96	0.04	2.64151	0.0134771	0.00510206	0	100	0	NA	NA	NA	NA	NA	2.79037	0.114489	6.54585	0.830436	0.0410301	0.126865	3.75207	0.840677	0.224056	2	44	0.44	100	25	44	0	0	5	11	15	0.8246
Molcae	NA	NA	NA	0	100	0	NA	NA	NA	NA	0	100	0	NA	NA	NA	100	0	1	3.95625	0	0	NA	3.95625	2.44	0	8	0	0	0	5.56	0	0	7	100	1	100	0	0	0	0	0	0	100	0
Molcae	10	0.068	148	24	76	0.24	2.89438	0.880308	NA	0.304144	2	98	0.02	3.67093	0.278013	0.0757337	75	25	0.75	5.62854	0.762228	0.135422	NA	5.62854	2.59053	0.30754	5.93547	1.50365	0.118717	0.253333	3.34494	1.52319	0.455371	7	58	0.58	100	18	20	2	1	1	0	58	0.689033
Molcae	10	0.116	86	33	67	0.33	3.04889	1.00887	NA	0.330896	5	95	0.05	3.66163	0.228493	0.062402	63	37	0.63	6.37034	0.515176	0.080871	NA	6.37034	2.69116	0.400878	5.88463	1.38393	0.148961	0.235177	3.19347	1.3918	0.435826	7	43	0.43	100	22	26	3	2	2	2	43	0.813167
Molcae	10	0.5	20	23	77	0.23	3.73087	1.4446	NA	0.387203	2	98	0.02	2.88826	0.118737	0.0411104	20	80	0.2	6.61254	0.497882	0.0752936	NA	NA	2.74068	0.432166	6.20023	0.740774	0.157686	0.119475	3.45955	0.852931	0.246544	1	43	0.43	100	43	15	3	3	2	34	0	0.787267
Molcae	25	0.068	370	1	99	0.01	4.19	NA	NA	NA	1	99	0.01	2.85328	NA	NA	91	9	0.91	6.20151	0.399866	0.0644787	NA	6.20151	2.46928	0.0571063	6.45501	0.661595	0.0231267	0.102493	3.98573	0.655001	0.164337	7	96	0.96	100	3	0	1	0	0	0	96	0.0903
Molcae	25	0.116	115	10	90	0.1	2.7762	0.667116	NA	0.240298	0	100	0	NA	NA	NA	75	25	0.75	6.82252	0.407073	0.0596661	NA	6.82252	2.4698	0.0526851	6.5308	1.04859	0.0213317	0.160561	4.061	1.04997	0.25855	7	88	0.88	100	1	8	2	0	0	1	88	0.255033
Molcae	25	0.5	50	35	65	0.35	3.07513	0.970739	NA	0.315674	0	100	0	NA	NA	NA	18	82	0.18	6.8868	0.317495	0.046102	NA	NA	2.5228	0.199836	6.25931	0.820855	0.0792122	0.131141	3.73651	0.839175	0.224588	1	25	0.25	100	25	25	9	0	1	19	21	0.9177
Molcae	25	0.714	35	28	72	0.28	2.92927	1.02911	NA	0.35132	0	100	0	NA	NA	NA	5	95	0.05	6.74689	0.303937	0.0450485	NA	NA	2.49805	0.0956342	6.54847	0.465362	0.0382836	0.0710642	4.05042	0.460987	0.113812	1	51	0.51	100	51	23	5	0	0	20	1	0.7518
Molcae	50	0.068	739	0	100	0	NA	NA	NA	NA	0	100	0	NA	NA	NA	87	13	0.87	6.29865	0.213661	0.0339217	NA	6.29865	2.4416	0.00734709	6.50968	0.753993	0.00300913	0.115826	4.06808	0.754614	0.185496	7	100	1	100	0	0	0	0	0	0	100	0
Molcae	50	0.116	430	0	100	0	NA	NA	NA	NA	0	100	0	NA	NA	NA	86	14	0.86	6.885	0.168469	0.024469	NA	6.885	2.4414	0.00512865	6.49496	0.676142	0.0021007	0.104103	4.05356	0.676106	0.166793	7	100	1	100	0	0	0	0	0	0	100	0
Molcae	50	0.5	100	11	89	0.11	3.02655	1.00462	NA	0.331936	8	92	0.08	3.62131	0.068455	0.0189034	35	65	0.35	7.15208	0.218154	0.0305022	NA	NA	2.4408	0.00393893	6.54393	0.513137	0.00161379	0.0784142	4.10313	0.513217	0.125079	7	79	0.79	100	1	8	3	0	0	9	79	0.420467
Molcae	50	0.714	70	34	66	0.34	2.99594	0.94363	NA	0.314969	0	100	0	NA	NA	NA	8	92	0.08	7.07824	0.144864	0.0204661	NA	NA	2.44142	0.00512682	6.26848	1.16328	0.00209993	0.185575	3.82702	1.16242	0.303739	6	34	0.34	100	30	25	9	0	0	34	2	0.843967
Mycmur	NA	NA	NA	0	100	0	NA	NA	NA	NA	0	100	0	NA	NA	NA	0	100	0	NA	NA	NA	NA	NA	2.44	0	8	0	0	0	5.56	0	0	6	100	1	100	0	0	0	0	0	100	0	0
Mycmur	100	0.116	862	6	94	0.06	2.4434	0.00817315	NA	0.00334499	0	100	0	NA	NA	NA	2	98	0.02	7.6959	0.145573	0.0189157	NA	NA	2.48656	0.0799706	7.68802	0.758813	0.0321612	0.0987007	5.20146	0.748023	0.14381	6	94	0.94	100	0	6	0	0	0	94	0	0.1316
Mycmur	100	0.5	200	20	80	0.2	2.73209	0.202953	NA	0.0742848	5	95	0.05	2.62117	0.0258252	0.00985257	0	100	0	NA	NA	NA	NA	NA	2.66994	0.12896	7.30661	0.582489	0.0483009	0.0797209	4.63667	0.599268	0.129245	7	65	0.65	100	8	14	0	0	6	7	65	0.6335
Mycmur	100	0.714	140	29	71	0.29	2.8815	0.471622	NA	0.163672	3	97	0.03	2.63018	0.0497618	0.0189195	0	100	0	NA	NA	NA	NA	NA	2.73166	0.115672	7.4268	0.283409	0.0423451	0.0381603	4.69514	0.315868	0.0672755	7	38	0.38	100	30	23	1	0	5	3	38	0.8274
Mycmur	10	0.068	148	33	67	0.33	3.2013	0.749169	NA	0.23402	18	82	0.18	3.13225	0.276687	0.0883348	44	56	0.44	5.33664	0.691573	0.12959	NA	NA	2.69067	0.335649	6.34778	1.61671	0.124746	0.254689	3.65711	1.67523	0.458076	1	42	0.42	100	42	16	9	3	5	12	13	0.881067
Mycmur	10	0.116	86	33	67	0.33	3.38924	1.0069	NA	0.297086	20	80	0.2	3.00683	0.197892	0.0658141	47	53	0.47	5.91485	0.739457	0.125017	NA	NA	2.86714	0.445465	6.25524	1.48424	0.155369	0.237279	3.3881	1.53088	0.451841	1	39	0.39	100	39	18	9	1	5	13	15	0.892967
Mycmur	10	0.5	20	39	61	0.39	3.92874	1.10101	NA	0.280244	4	96	0.04	3.14902	0.0950027	0.030169	18	82	0.18	6.33355	0.638912	0.100877	NA	NA	3.11293	0.360905	6.29495	1.07353	0.115937	0.170539	3.18202	1.16761	0.366939	1	46	0.46	100	46	20	4	8	7	13	2	0.8379
Mycmur	25	0.068	370	37	63	0.37	2.83174	0.898744	NA	0.317382	21	79	0.21	2.93253	0.249591	0.0851113	48	52	0.48	5.6686	0.721655	0.127307	NA	NA	2.64873	0.32711	6.36265	1.69858	0.123497	0.26696	3.71392	1.66153	0.44738	6	31	0.31	100	28	29	2	1	5	31	4	0.8596
Mycmur	25	0.116	115	31	69	0.31	2.87858	0.43615	NA	0.151516	20	80	0.2	2.9146	0.181624	0.0623152	31	69	0.31	6.47208	0.675148	0.104317	NA	NA	2.7522	0.290681	6.51577	1.54655	0.105618	0.237355	3.76357	1.58299	0.420609	1	34	0.34	100	34	19	0	1	11	32	3	0.854933
Mycmur	25	0.5	50	26	74	0.26	3.24967	0.969233	NA	0.298255	3	97	0.03	2.98368	0.195881	0.0656506	5	95	0.05	6.91625	0.261614	0.037826	NA	NA	2.86957	0.250463	6.71915	1.00194	0.0872823	0.149118	3.84958	1.07503	0.27926	1	45	0.45	100	45	21	1	0	4	10	19	0.8232
Mycmur	25	0.714	35	28	72	0.28	3.38846	1.19412	NA	0.352407	3	97	0.03	2.82135	0.258843	0.0917446	1	99	0.01	6.39804	NA	NA	NA	NA	2.89598	0.166075	6.95051	0.64292	0.0573467	0.0924997	4.05453	0.659324	0.162614	1	65	0.65	100	65	22	0	1	5	6	1	0.609933
Mycmur	50	0.068	739	34	66	0.34	2.68794	0.472827	NA	0.175907	21	79	0.21	2.82923	0.205864	0.0727632	52	48	0.52	5.8689	0.550335	0.0937713	NA	5.8689	2.59083	0.227853	6.69553	1.6022	0.0879458	0.239294	4.1047	1.59749	0.389186	6	54	0.54	100	8	25	0	0	9	54	4	0.734767
Mycmur	50	0.116	430	36	64	0.36	2.64558	0.361669	NA	0.136707	9	91	0.09	2.82241	0.17726	0.0628044	27	73	0.27	7.09734	0.495321	0.0697897	NA	NA	2.60441	0.207267	6.5601	1.53866	0.0795832	0.234548	3.95569	1.52825	0.386343	6	60	0.6	100	2	29	0	0	7	60	2	0.6419
Mycmur	50	0.5	100	28	72	0.28	2.87821	0.376108	NA	0.130674	23	77	0.23	3.42776	0.352471	0.102829	3	97	0.03	7.30784	0.51874	0.0709841	NA	NA	2.79396	0.175453	6.87869	0.830046	0.0627973	0.120669	4.08473	0.853472	0.208942	7	38	0.38	100	25	22	0	1	5	9	38	0.856333
Mycmur	50	0.714	70	32	68	0.32	2.96309	0.458277	NA	0.154662	3	97	0.03	2.64451	0.066088	0.0249906	0	100	0	NA	NA	NA	NA	NA	2.81016	0.10939	6.96375	0.730739	0.0389267	0.104935	4.15105	0.755385	0.181974	1	47	0.47	100	47	26	1	0	5	2	19	0.784467
Myosco	NA	NA	NA	94	6	0.94	6.32004	0	6.32004	0	100	0	1	3.90139	0.0128589	0.00329599	6	94	0.06	7.97764	0	0	3.90139	NA	4.21531	0.0467561	7.97181	0.112127	0.011092	0.0140654	3.7565	0.158883	0.0422955	3	94	0.94	100	0	0	94	0	0	6	0	0.1316
Myosco	100	0.116	862	74	26	0.74	6.2783	0.100997	6.2783	0.0160867	100	0	1	3.85977	0.0487372	0.012627	6	94	0.06	7.92012	0.0684102	0.00863752	3.85977	NA	4.23929	0.395585	7.8303	0.247896	0.0933139	0.0316585	3.59101	0.464525	0.129358	3	74	0.74	100	0	0	74	0	0	26	0	0.448933
Myosco	100	0.5	200	91	9	0.91	6.18728	0.315728	6.18728	0.0510286	99	1	0.99	3.23814	0.132737	0.0409916	0	100	0	NA	NA	NA	3.23814	NA	4.05174	0.16912	7.90536	0.208889	0.0417401	0.0264238	3.85362	0.256969	0.0666824	3	88	0.88	100	0	1	88	0	2	0	9	0.253167
Myosco	100	0.714	140	97	3	0.97	6.07573	0.368155	6.07573	0.0605943	68	32	0.68	3.05306	0.185505	0.0607604	0	100	0	NA	NA	NA	3.05306	NA	3.84237	0.14312	7.84423	0.260609	0.0372478	0.033223	4.00186	0.322459	0.0805774	3	89	0.89	100	0	2	89	3	3	2	1	0.2394
Myosco	10	0.068	148	73	27	0.73	6.10988	0.856941	6.10988	0.140255	93	7	0.93	4.2182	0.343283	0.0813814	18	82	0.18	6.6187	0.466775	0.0705237	4.2182	NA	4.50012	1.06528	7.25581	0.618506	0.236723	0.0852429	2.75569	1.18914	0.431523	3	46	0.46	100	7	12	46	7	8	9	11	0.860533
Myosco	10	0.116	86	74	26	0.74	6.24507	0.89675	6.24507	0.143593	89	11	0.89	3.9689	0.348962	0.0879243	8	92	0.08	6.528	0.361209	0.0553322	3.9689	NA	4.57108	1.12488	7.22914	0.55672	0.246086	0.0770106	2.65806	1.18409	0.44547	3	43	0.43	100	9	20	43	2	9	13	4	0.863333
Myosco	10	0.5	20	65	35	0.65	6.05321	0.93306	6.05321	0.154143	43	57	0.43	3.75842	0.368236	0.0979762	4	96	0.04	6.68571	0.254324	0.0380399	NA	NA	4.1057	0.743798	7.01843	0.493769	0.181162	0.0703533	2.91273	0.955321	0.327981	2	26	0.26	100	18	26	23	6	10	11	6	0.9541
Myosco	25	0.068	370	80	20	0.8	6.10009	0.703664	6.10009	0.115353	100	0	1	4.1225	0.229035	0.0555573	12	88	0.12	7.03531	0.26518	0.0376927	4.1225	NA	4.47328	0.751553	7.44462	0.486884	0.168009	0.0654008	2.97134	0.911231	0.306673	3	57	0.57	100	0	10	57	8	5	18	2	0.7273
Myosco	25	0.116	115	79	21	0.79	6.12347	0.798573	6.12347	0.130412	100	0	1	3.88205	0.21889	0.0563852	7	93	0.07	7.29802	0.187145	0.0256433	3.88205	NA	4.53084	0.756202	7.41444	0.519316	0.166901	0.0700412	2.8836	0.828118	0.287182	3	55	0.55	100	0	10	55	8	6	18	3	0.751567
Myosco	25	0.5	50	85	15	0.85	6.15406	0.787844	6.15406	0.12802	66	34	0.66	3.5864	0.317138	0.0884279	3	97	0.03	7.34863	0.184387	0.0250914	3.5864	NA	4.24498	0.519738	7.33748	0.370305	0.122436	0.0504677	3.0925	0.616765	0.199439	3	55	0.55	100	1	20	55	6	4	1	13	0.741067
Myosco	25	0.714	35	88	12	0.88	6.31109	0.928431	6.31109	0.147111	45	55	0.45	3.56732	0.322384	0.0903715	1	99	0.01	7.32116	NA	NA	NA	NA	3.92513	0.374389	7.37332	0.386879	0.0953826	0.0524701	3.44819	0.549548	0.159373	3	46	0.46	100	10	32	46	4	6	2	0	0.782133
Myosco	50	0.068	739	65	35	0.65	6.22982	0.37827	6.22982	0.0607193	100	0	1	4.1108	0.12487	0.0303762	15	85	0.15	7.44827	0.243588	0.032704	4.1108	NA	4.27825	0.509216	7.654	0.348338	0.119024	0.0455106	3.37575	0.571858	0.169402	3	61	0.61	100	0	1	61	2	1	31	4	0.617867
Myosco	50	0.116	430	75	25	0.75	6.13429	0.332647	6.13429	0.0542276	100	0	1	3.88208	0.118257	0.0304623	0	100	0	NA	NA	NA	3.88208	NA	4.22113	0.307449	7.70168	0.252506	0.0728357	0.0327858	3.48055	0.348907	0.100245	3	73	0.73	100	0	0	73	0	2	22	3	0.486967
Myosco	50	0.5	100	94	6	0.94	6.07429	0.403341	6.07429	0.0664013	92	8	0.92	3.34532	0.247442	0.0739666	0	100	0	NA	NA	NA	3.34532	NA	4.10996	0.282945	7.59343	0.349922	0.0688436	0.0460822	3.48347	0.456069	0.130924	3	85	0.85	100	0	4	85	4	1	0	6	0.3157
Myosco	50	0.714	70	91	9	0.91	6.20008	0.716237	6.20008	0.115521	54	46	0.54	3.30434	0.31618	0.0956863	0	100	0	NA	NA	NA	3.30434	NA	3.89202	0.282403	7.58651	0.364301	0.0725597	0.0480196	3.6945	0.477959	0.129371	3	68	0.68	100	2	17	68	4	2	4	3	0.587767
Oxaace	NA	NA	NA	0	100	0	NA	NA	NA	NA	0	100	0	NA	NA	NA	5	95	0.05	7.96977	0	0	NA	NA	2.4869	0.00367926	6.87645	0.025184	0.00147946	0.00366236	4.38955	0.0288633	0.00657545	7	95	0.95	100	0	0	0	0	0	5	95	0.110833
Oxaace	100	0.116	862	64	36	0.64	3.32967	0.811187	3.32967	0.243624	24	76	0.24	2.78716	0.143047	0.0513234	61	39	0.61	7.12742	0.301112	0.0422469	NA	7.12742	2.59275	0.225543	6.21477	1.07963	0.0869899	0.173721	3.62202	1.16355	0.321243	5	32	0.32	100	5	19	13	0	32	18	13	0.924933
Oxaace	100	0.5	200	44	56	0.44	3.60445	0.950283	NA	0.263642	8	92	0.08	2.71934	0.0858047	0.0315535	17	83	0.17	7.40668	0.238957	0.0322623	NA	NA	2.64444	0.169603	6.77338	0.601856	0.0641359	0.0888561	4.12895	0.635665	0.153953	7	23	0.23	100	13	15	14	2	13	20	23	0.969267
Oxaace	100	0.714	140	49	51	0.49	3.60626	1.11204	NA	0.308364	8	92	0.08	2.68218	0.124755	0.0465125	10	90	0.1	7.21816	0.192341	0.0266468	NA	NA	2.68262	0.160594	7.16468	0.361198	0.0598646	0.0504137	4.48206	0.406649	0.0907282	1	31	0.31	100	31	22	17	0	10	9	11	0.929133
Oxaace	10	0.068	148	30	70	0.3	3.41917	1.19562	NA	0.349683	18	82	0.18	3.31004	0.449163	0.135697	44	56	0.44	5.46217	0.749552	0.137226	NA	NA	2.7498	0.539621	6.46876	1.58027	0.19624	0.244292	3.71896	1.69962	0.457015	1	52	0.52	100	52	16	5	3	6	12	6	0.792167
Oxaace	10	0.116	86	27	73	0.27	3.54783	1.15507	NA	0.325571	22	78	0.22	3.1955	0.330697	0.103488	55	45	0.55	6.18371	0.679863	0.109944	NA	6.18371	2.87069	0.526133	6.29635	1.34195	0.183277	0.213131	3.42566	1.49071	0.435161	1	40	0.4	100	40	13	6	1	7	3	30	0.8442
Oxaace	10	0.5	20	37	63	0.37	4.46341	1.44391	NA	0.323499	4	96	0.04	2.97133	0.323945	0.109024	21	79	0.21	6.50283	0.542169	0.0833743	NA	NA	3.16506	0.480751	6.36461	0.849461	0.151893	0.133466	3.19955	0.947765	0.296218	1	47	0.47	100	47	18	8	6	5	15	1	0.8302
Oxaace	25	0.068	370	49	51	0.49	3.39441	1.0109	NA	0.297812	21	79	0.21	3.10442	0.337132	0.108597	64	36	0.64	5.95378	0.61283	0.102931	NA	5.95378	2.64869	0.421389	6.23995	1.48714	0.159093	0.238325	3.59126	1.57629	0.438925	1	34	0.34	100	34	20	14	3	12	15	2	0.9177
Oxaace	25	0.116	115	51	49	0.51	3.47525	1.06065	3.47525	0.3052	11	89	0.11	3.00772	0.167102	0.0555578	59	41	0.59	6.62776	0.497356	0.0750414	NA	6.62776	2.68019	0.401591	6.17561	1.45946	0.149837	0.236326	3.49542	1.54971	0.443356	1	33	0.33	100	33	22	15	2	12	5	11	0.9226
Oxaace	25	0.5	50	36	64	0.36	4.02924	1.27929	NA	0.317501	4	96	0.04	2.94758	0.23057	0.0782233	17	83	0.17	6.8866	0.39302	0.0570703	NA	NA	2.89589	0.266783	6.66912	0.736231	0.0921246	0.110394	3.77323	0.821812	0.217801	1	41	0.41	100	41	17	9	4	6	10	13	0.889933
Oxaace	25	0.714	35	41	59	0.41	3.57276	1.01798	NA	0.284927	9	91	0.09	2.84345	0.116231	0.0408767	6	94	0.06	6.92427	0.357963	0.0516969	NA	NA	2.93174	0.165045	6.67231	0.538646	0.0562958	0.0807286	3.74057	0.53697	0.143553	1	49	0.49	100	49	20	6	2	13	10	0	0.803833
Oxaace	50	0.068	739	55	45	0.55	3.45293	0.953388	3.45293	0.27611	15	85	0.15	2.92521	0.223521	0.0764121	71	29	0.71	6.23969	0.53773	0.0861789	NA	6.23969	2.52746	0.217012	6.52151	1.36985	0.0858616	0.21005	3.99405	1.43738	0.35988	1	27	0.27	100	27	20	19	3	13	10	8	0.952933
Oxaace	50	0.116	430	52	48	0.52	3.28142	0.974963	3.28142	0.297116	20	80	0.2	2.84962	0.163869	0.0575055	55	45	0.55	7.02016	0.428627	0.0610566	NA	7.02016	2.61692	0.244183	6.26886	1.39789	0.0933094	0.22299	3.65194	1.48017	0.405311	1	21	0.21	100	21	21	9	2	20	15	12	0.964133
Oxaace	50	0.5	100	37	63	0.37	3.71166	1.03609	NA	0.279144	9	91	0.09	2.83991	0.133988	0.0471804	10	90	0.1	7.12086	0.291228	0.0408979	NA	NA	2.78069	0.211803	6.82493	0.688143	0.0761691	0.100828	4.04424	0.768617	0.190052	1	30	0.3	100	30	15	10	3	9	13	20	0.946867
Oxaace	50	0.714	70	52	48	0.52	3.53959	0.965937	3.53959	0.272895	8	92	0.08	2.79821	0.148511	0.0530737	9	91	0.09	6.98662	0.258327	0.0369745	NA	NA	2.79573	0.20189	6.84136	0.503642	0.0722137	0.0736172	4.04563	0.553976	0.136932	1	36	0.36	100	36	25	13	2	12	9	3	0.895067
Peupal	NA	NA	NA	0	100	0	NA	NA	NA	NA	0	100	0	NA	NA	NA	100	0	1	5.16758	0	0	NA	5.16758	2.44	0	4.97717	0	0	0	2.53717	0	0	7	100	1	100	0	0	0	0	0	0	100	0
Peupal	10	0.068	148	54	46	0.54	4.63065	0.337844	4.63065	0.0729582	56	44	0.56	3.69582	0.289284	0.0782734	100	0	1	5.28375	0.203664	0.0385453	3.69582	5.28375	3.42338	0.829805	5.05983	0.411448	0.242394	0.0813166	1.63645	0.897515	0.548453	7	46	0.46	100	0	0	4	34	16	0	46	0.7532
Peupal	10	0.116	86	56	44	0.56	4.62569	0.304409	4.62569	0.0658084	60	40	0.6	3.583	0.327522	0.0914099	100	0	1	5.40053	0.259705	0.0480887	3.583	5.40053	3.54205	0.803517	5.07893	0.540475	0.226851	0.106415	1.53688	0.96382	0.627128	7	44	0.44	100	0	0	1	39	16	0	44	0.733367
Peupal	10	0.5	20	75	25	0.75	4.43149	0.471012	4.43149	0.106288	28	72	0.28	3.3824	0.339489	0.100369	73	27	0.73	5.83955	0.41328	0.0707726	NA	5.83955	3.46792	0.5666	5.34918	0.532347	0.163383	0.0995193	1.88126	0.737828	0.392199	4	51	0.51	100	3	3	12	51	9	15	7	0.8029
Peupal	25	0.068	370	31	69	0.31	4.71148	0.185907	NA	0.0394583	32	68	0.32	3.66526	0.210705	0.0574871	100	0	1	5.29122	0.112424	0.0212473	NA	5.29122	3.0264	0.809701	4.98639	0.108173	0.267546	0.0216937	1.95999	0.763625	0.389607	7	69	0.69	100	0	0	0	17	14	0	69	0.554633
Peupal	25	0.116	115	28	72	0.28	4.71886	0.208726	NA	0.0442324	28	72	0.28	3.2831	0.356032	0.108444	100	0	1	5.45455	0.148362	0.0271996	NA	5.45455	3.00349	0.745042	5.04231	0.280307	0.248059	0.0555911	2.03882	0.699129	0.342909	7	72	0.72	100	0	0	0	15	13	0	72	0.5159
Peupal	25	0.5	50	60	40	0.6	4.66029	0.457602	4.66029	0.0981917	12	88	0.12	2.99054	0.263566	0.0881331	98	2	0.98	5.92731	0.389926	0.0657846	NA	5.92731	3.20791	0.612538	5.33405	0.338942	0.190946	0.063543	2.12614	0.633104	0.297772	7	33	0.33	100	0	0	10	23	27	7	33	0.875467
Peupal	25	0.714	35	54	46	0.54	4.58919	0.723742	4.58919	0.157706	2	98	0.02	3.29435	0.473907	0.143855	70	30	0.7	6.11136	0.502828	0.0822776	NA	6.11136	3.00254	0.551367	5.49766	0.626431	0.183634	0.113945	2.49512	0.707836	0.283688	6	43	0.43	100	3	7	12	19	16	43	0	0.8554
Peupal	50	0.068	739	0	100	0	NA	NA	NA	NA	0	100	0	NA	NA	NA	100	0	1	5.31944	0.0209806	0.00394413	NA	5.31944	2.4514	0.0184785	4.98584	0.0203255	0.00753793	0.00407664	2.53444	0.0280293	0.0110594	7	100	1	100	0	0	0	0	0	0	100	0
Peupal	50	0.116	430	0	100	0	NA	NA	NA	NA	0	100	0	NA	NA	NA	100	0	1	5.47603	0.0370824	0.00677176	NA	5.47603	2.4696	0.0304153	4.99506	0.0335535	0.0123159	0.00671733	2.52546	0.0461439	0.0182715	7	100	1	100	0	0	0	0	0	0	100	0
Peupal	50	0.5	100	10	90	0.1	4.7752	0.371395	NA	0.0777757	0	100	0	NA	NA	NA	100	0	1	6.04057	0.182542	0.0302194	NA	6.04057	2.60586	0.289526	5.23383	0.0965636	0.111106	0.0184499	2.62797	0.262552	0.0999066	7	90	0.9	100	0	0	1	0	9	0	90	0.2121
Peupal	50	0.714	70	52	48	0.52	4.60211	0.484604	4.60211	0.105301	0	100	0	NA	NA	NA	85	15	0.85	6.1929	0.349036	0.0563608	NA	6.1929	2.85352	0.391545	5.60288	0.483765	0.137215	0.0863423	2.74936	0.463351	0.168531	6	45	0.45	100	0	0	12	7	33	45	3	0.7798
Phaaru	NA	NA	NA	100	0	1	7.22692	0	7.22692	0	100	0	1	4.5417	0	0	0	100	0	NA	NA	NA	4.5417	NA	5.38078	0	8	0	0	0	2.61922	0	0	3	100	1	100	0	0	100	0	0	0	0	0
Phaaru	10	0.068	148	92	8	0.92	6.9392	0.799689	6.9392	0.115242	97	3	0.97	4.66091	0.395229	0.0847966	5	95	0.05	6.89691	0.384043	0.0556833	4.66091	NA	5.7219	1.23425	7.43521	0.387908	0.215706	0.0521718	1.71331	1.23007	0.71795	2	58	0.58	100	3	58	27	5	2	2	3	0.6832
Phaaru	10	0.116	86	90	10	0.9	6.77929	0.745946	6.77929	0.110033	100	0	1	4.14479	0.398753	0.0962058	9	91	0.09	6.98196	0.539058	0.0772073	4.14479	NA	5.52603	0.991611	7.27105	0.407613	0.179444	0.0560597	1.74502	0.988571	0.56651	2	50	0.5	100	0	50	29	4	7	5	5	0.763467
Phaaru	10	0.5	20	83	17	0.83	6.75851	0.726064	6.75851	0.10743	42	58	0.42	3.7754	0.574714	0.152226	0	100	0	NA	NA	NA	NA	NA	4.72032	0.700416	7.1893	0.285949	0.148383	0.0397742	2.46898	0.71064	0.287827	2	57	0.57	100	9	57	20	4	2	1	7	0.723333
Phaaru	25	0.068	370	97	3	0.97	7.17157	0.686945	7.17157	0.0957873	100	0	1	4.60809	0.288383	0.062582	1	99	0.01	7.32963	NA	NA	4.60809	NA	5.92798	1.07264	7.64182	0.205302	0.180946	0.0268656	1.71384	1.06781	0.623052	2	60	0.6	100	0	60	35	1	1	2	1	0.602933
Phaaru	25	0.116	115	95	5	0.95	6.95965	0.672744	6.95965	0.0966636	100	0	1	4.04122	0.276361	0.0683856	3	97	0.03	7.35505	0.208607	0.0283624	4.04122	NA	5.59072	1.01328	7.52362	0.195008	0.181243	0.0259195	1.9329	1.04293	0.539569	2	51	0.51	100	0	51	41	0	3	4	1	0.664067
Phaaru	25	0.5	50	95	5	0.95	6.63946	0.746171	6.63946	0.112384	56	44	0.56	3.60828	0.337126	0.0934311	2	98	0.02	7.36975	0.131739	0.0178757	3.60828	NA	4.68202	0.611171	7.3798	0.151964	0.130536	0.0205919	2.69778	0.639358	0.236994	2	43	0.43	100	0	43	43	5	4	1	4	0.728467
Phaaru	25	0.714	35	85	15	0.85	6.69612	0.839716	6.69612	0.125403	41	59	0.41	3.53804	0.389786	0.11017	0	100	0	NA	NA	NA	NA	NA	4.22103	0.473996	7.34467	0.156315	0.112294	0.0212828	3.12364	0.493637	0.158033	2	51	0.51	100	10	51	27	3	4	5	0	0.760667
Phaaru	50	0.068	739	100	0	1	7.17985	0.543456	7.17985	0.0756919	100	0	1	4.55366	0.205381	0.0451024	1	99	0.01	7.26756	NA	NA	4.55366	NA	5.63129	0.936953	7.86365	0.199952	0.166383	0.0254274	2.23236	0.951847	0.426386	3	68	0.68	100	0	30	68	0	2	0	0	0.521733
Phaaru	50	0.116	430	97	3	0.97	7.13243	0.554734	7.13243	0.0777762	100	0	1	4.04485	0.14611	0.0361225	1	99	0.01	7.35173	NA	NA	4.04485	NA	5.64683	0.89403	7.69774	0.212755	0.158324	0.0276386	2.05091	0.938859	0.457777	3	53	0.53	100	0	42	53	1	1	3	0	0.631867
Phaaru	50	0.5	100	99	1	0.99	6.81503	0.714363	6.81503	0.104822	48	52	0.48	3.37032	0.259831	0.0770939	0	100	0	NA	NA	NA	NA	NA	4.78412	0.592461	7.472	0.121506	0.123839	0.0162615	2.68788	0.625008	0.232528	2	53	0.53	100	0	53	46	0	0	0	1	0.591967
Phaaru	50	0.714	70	96	4	0.96	6.71612	0.751935	6.71612	0.11196	22	78	0.22	3.36637	0.28467	0.0845627	0	100	0	NA	NA	NA	NA	NA	4.22442	0.346405	7.43512	0.116543	0.0820004	0.0156746	3.2107	0.364505	0.113528	2	46	0.46	100	1	46	39	5	6	3	0	0.734067
Poacha	NA	NA	NA	10	90	0.1	3.0359	0	NA	0	10	90	0.1	2.46406	0	0	100	0	1	4.00786	0.0911763	0.0227494	NA	4.00786	2.46255	0.0679818	7.56632	1.30758	0.0276063	0.172816	5.10378	1.37557	0.269519	7	90	0.9	100	0	0	0	0	10	0	90	0.21
Poacha	10	0.068	148	87	13	0.87	2.81898	0.370284	2.81898	0.131354	17	83	0.17	2.8811	0.205205	0.0712247	90	10	0.9	4.353	0.311522	0.071565	NA	4.353	2.69105	0.25087	3.94946	1.41166	0.0932237	0.357431	1.25841	1.38265	1.09873	2	58	0.58	100	0	58	12	10	7	13	0	0.7203
Poacha	10	0.116	86	69	31	0.69	2.88854	0.369809	2.88854	0.128026	15	85	0.15	2.83918	0.124833	0.043968	85	15	0.85	5.00839	0.884994	0.176702	NA	5.00839	2.77361	0.23073	4.66503	1.76378	0.0831878	0.378085	1.89142	1.7249	0.911961	2	48	0.48	100	3	48	11	7	3	26	2	0.7966
Poacha	10	0.5	20	80	20	0.8	3.08602	0.376597	3.08602	0.122033	4	96	0.04	2.84672	0.107312	0.0376967	61	39	0.61	5.41279	0.779275	0.143969	NA	5.41279	2.92494	0.214891	4.62248	1.01305	0.0734685	0.219158	1.69754	1.02656	0.604736	2	62	0.62	100	8	62	5	11	2	11	1	0.679
Poacha	25	0.068	370	81	19	0.81	2.76919	0.344721	2.76919	0.124485	26	74	0.26	2.87178	0.102128	0.0355628	90	10	0.9	4.41395	0.370789	0.0840038	NA	4.41395	2.63842	0.224936	4.04042	1.60402	0.085254	0.396993	1.402	1.62151	1.15657	2	46	0.46	100	0	46	2	5	28	19	0	0.782833
Poacha	25	0.116	115	82	18	0.82	2.75475	0.312669	2.75475	0.113502	21	79	0.21	2.81994	0.124119	0.0440147	83	17	0.83	4.92678	0.310087	0.0629391	NA	4.92678	2.65765	0.194971	4.16048	1.59402	0.0733623	0.383133	1.50283	1.60639	1.06891	2	54	0.54	100	0	54	2	4	22	18	0	0.729867
Poacha	25	0.5	50	97	3	0.97	2.78116	0.252919	2.78116	0.09094	5	95	0.05	2.87602	0.0840329	0.0292185	67	33	0.67	6.23766	0.603783	0.0967964	NA	6.23766	2.74773	0.206977	4.2397	0.446083	0.0753267	0.105216	1.49197	0.441366	0.295827	2	86	0.86	100	0	86	1	1	9	1	2	0.293533
Poacha	25	0.714	35	84	16	0.84	2.8009	0.351624	2.8009	0.12554	1	99	0.01	2.49488	NA	NA	22	78	0.22	6.08207	0.688634	0.113224	NA	NA	2.72597	0.212022	5.1686	0.777942	0.0777786	0.150513	2.44263	0.814154	0.33331	2	75	0.75	100	7	75	2	2	5	7	2	0.494667
Poacha	50	0.068	739	70	30	0.7	2.74234	0.306336	2.74234	0.111706	29	71	0.29	2.67198	0.109437	0.040957	86	14	0.86	4.37376	0.154462	0.0353155	NA	4.37376	2.57004	0.17054	4.54578	2.01108	0.0663571	0.442407	1.97574	2.0651	1.04523	2	37	0.37	100	0	37	0	1	32	22	8	0.823433
Poacha	50	0.116	430	77	23	0.77	2.75004	0.30282	2.75004	0.110115	20	80	0.2	2.71427	0.0824353	0.0303711	81	19	0.81	4.87136	0.195126	0.0400557	NA	4.87136	2.58241	0.163664	4.38607	1.79543	0.0633765	0.409348	1.80366	1.83759	1.01881	2	43	0.43	100	0	43	0	3	31	22	1	0.7812
Poacha	50	0.5	100	87	13	0.87	2.62236	0.212633	2.62236	0.0810847	4	96	0.04	2.74403	0.111043	0.0404672	72	28	0.72	6.55076	0.508931	0.0776904	NA	6.55076	2.59027	0.15204	4.1862	0.529628	0.0586965	0.126518	1.59593	0.507268	0.317851	2	79	0.79	100	0	79	0	1	7	0	13	0.413
Poacha	50	0.714	70	89	11	0.89	2.66061	0.212309	2.66061	0.079797	3	97	0.03	2.55042	0.0680686	0.0266891	17	83	0.17	6.85456	0.382828	0.0558502	NA	NA	2.6197	0.163355	4.94664	0.502289	0.0623565	0.101541	2.32693	0.550588	0.236615	2	81	0.81	100	0	81	0	0	8	6	5	0.386633
Poanem	NA	NA	NA	0	100	0	NA	NA	NA	NA	0	100	0	NA	NA	NA	0	100	0	NA	NA	NA	NA	NA	2.44	0	8	0	0	0	5.56	0	0	6	100	1	100	0	0	0	0	0	100	0	0
Poanem	100	0.116	862	1	99	0.01	2.44008	NA	NA	NA	0	100	0	NA	NA	NA	1	99	0.01	5.96136	NA	NA	NA	NA	2.44708	0.014582	7.7875	0.471517	0.00595893	0.060548	5.34041	0.471096	0.0882135	6	99	0.99	100	0	1	0	0	0	99	0	0.0231
Poanem	100	0.5	200	1	99	0.01	2.68008	NA	NA	NA	0	100	0	NA	NA	NA	0	100	0	NA	NA	NA	NA	NA	2.62754	0.130879	7.54209	0.772761	0.0498102	0.10246	4.91454	0.788042	0.160349	7	99	0.99	100	0	1	0	0	0	0	99	0.0231
Poanem	100	0.714	140	11	89	0.11	2.75916	0.113883	NA	0.0412745	0	100	0	NA	NA	NA	0	100	0	NA	NA	NA	NA	NA	2.71634	0.118495	7.38784	0.769892	0.0436233	0.104211	4.67151	0.796234	0.170445	7	83	0.83	100	2	10	0	0	1	4	83	0.348833
Poanem	10	0.068	148	42	58	0.42	2.6486	0.238159	NA	0.0899189	16	84	0.16	2.85896	0.178546	0.0624516	58	42	0.58	5.19202	0.944593	0.181932	NA	5.19202	2.69719	0.239329	5.72015	1.95913	0.0887328	0.342497	3.02296	1.91095	0.632145	2	38	0.38	100	17	38	1	0	3	32	9	0.8344
Poanem	10	0.116	86	50	50	0.5	2.80959	0.308275	NA	0.109722	4	96	0.04	2.93161	0.118299	0.0403528	57	43	0.57	5.56838	0.820005	0.147261	NA	5.56838	2.75415	0.18889	5.50764	1.89205	0.0685839	0.343531	2.75349	1.89471	0.688114	2	45	0.45	100	24	45	3	1	1	15	11	0.821567
Poanem	10	0.5	20	46	54	0.46	3.08752	0.353822	NA	0.114597	2	98	0.02	2.71759	0.141242	0.0519733	24	76	0.24	5.97834	0.810779	0.135619	NA	NA	2.98242	0.187682	5.81161	1.28072	0.0629295	0.220373	2.82919	1.27858	0.451924	2	39	0.39	100	26	39	3	3	1	25	3	0.834167
Poanem	25	0.068	370	47	53	0.47	2.56402	0.21667	NA	0.084504	11	89	0.11	2.75561	0.190828	0.0692507	53	47	0.53	5.05816	0.676867	0.133817	NA	5.05816	2.55615	0.159259	5.6957	2.04947	0.0623043	0.359828	3.13955	2.04407	0.651071	6	45	0.45	100	2	41	0	0	6	45	6	0.725433
Poanem	25	0.116	115	32	68	0.32	2.66012	0.251995	NA	0.0947305	7	93	0.07	2.7425	0.165432	0.0603217	35	65	0.35	5.97663	0.640509	0.107169	NA	NA	2.60824	0.165283	6.30976	1.82268	0.0633696	0.288866	3.70152	1.84782	0.499206	6	60	0.6	100	5	27	0	0	5	60	3	0.654733
Poanem	25	0.5	50	40	60	0.4	2.8635	0.125014	NA	0.0436577	0	100	0	NA	NA	NA	5	95	0.05	6.87825	0.602846	0.0876452	NA	NA	2.82477	0.134088	6.22541	1.33935	0.0474686	0.215142	3.40064	1.36547	0.401534	2	40	0.4	100	7	40	0	0	0	18	35	0.793567
Poanem	25	0.714	35	51	49	0.51	2.9164	0.295496	2.9164	0.101322	4	96	0.04	2.68405	0.0955979	0.035617	1	99	0.01	5.98485	NA	NA	NA	NA	2.86004	0.117604	6.4576	0.939269	0.0411198	0.145452	3.59756	0.951494	0.264483	2	45	0.45	100	33	45	1	0	5	13	3	0.779567
Poanem	50	0.068	739	14	86	0.14	2.50007	0.180009	NA	0.0720014	2	98	0.02	2.72357	0.239534	0.0879483	19	81	0.19	5.37131	0.819003	0.152477	NA	NA	2.46305	0.0648931	7.14114	1.46961	0.0263467	0.205795	4.67809	1.48219	0.316837	6	78	0.78	100	0	12	0	0	2	78	8	0.432133
Poanem	50	0.116	430	19	81	0.19	2.53095	0.161029	NA	0.0636239	2	98	0.02	2.66788	0.0207503	0.00777781	20	80	0.2	5.901	0.506401	0.0858161	NA	NA	2.49386	0.0962918	6.90658	1.64313	0.0386115	0.237907	4.41272	1.65813	0.375762	6	81	0.81	100	0	14	0	0	5	81	0	0.375433
Poanem	50	0.5	100	32	68	0.32	2.82703	0.14794	NA	0.0523305	4	96	0.04	2.67357	0.100364	0.0375395	0	100	0	NA	NA	NA	NA	NA	2.73221	0.148554	6.51098	1.33767	0.0543712	0.205448	3.77877	1.35608	0.358868	7	64	0.64	100	1	26	0	0	6	3	64	0.604567
Poanem	50	0.714	70	49	51	0.49	2.82016	0.0879617	NA	0.0311903	1	99	0.01	2.52573	NA	NA	0	100	0	NA	NA	NA	NA	NA	2.7987	0.105831	6.74123	0.887136	0.0378142	0.131598	3.94253	0.89774	0.227707	2	46	0.46	100	10	46	0	0	3	5	36	0.752967
Poatri	NA	NA	NA	50	50	0.5	6.69024	0	NA	0	100	0	1	3.42986	0.0128884	0.00375772	0	100	0	NA	NA	NA	3.42986	NA	4.80271	0.300363	8	0	0.0625403	0	3.19729	0.300363	0.0939431	3	50	0.5	100	0	0	50	0	0	0	50	0.583333
Poatri	100	0.116	862	66	34	0.66	6.65357	0.366279	6.65357	0.05505	100	0	1	3.75921	0.109406	0.0291035	0	100	0	NA	NA	NA	3.75921	NA	4.55181	0.561625	7.803	0.202236	0.123385	0.0259177	3.25119	0.588829	0.181112	3	63	0.63	100	0	3	63	0	0	3	31	0.5894
Poatri	100	0.5	200	90	10	0.9	6.57882	0.676796	6.57882	0.102875	58	42	0.58	2.96414	0.243812	0.0822539	0	100	0	NA	NA	NA	2.96414	NA	4.28778	0.430335	7.74804	0.233268	0.100363	0.0301067	3.46026	0.42748	0.12354	3	71	0.71	100	0	17	71	1	1	0	10	0.532933
Poatri	100	0.714	140	93	7	0.93	6.71823	0.8362	6.71823	0.124467	16	84	0.16	3.01533	0.273548	0.0907189	0	100	0	NA	NA	NA	NA	NA	3.81511	0.341247	7.74165	0.249046	0.0894461	0.0321696	3.92654	0.378173	0.096312	3	51	0.51	100	0	34	51	7	1	1	6	0.7182
Poatri	10	0.068	148	76	24	0.76	6.62189	0.846323	6.62189	0.127807	88	12	0.88	4.32088	0.377943	0.0874691	17	83	0.17	6.59991	0.448756	0.0679942	4.32088	NA	4.89819	1.42705	7.25611	0.492051	0.291342	0.0678119	2.35792	1.42444	0.604109	2	34	0.34	100	7	34	29	5	8	3	14	0.893667
Poatri	10	0.116	86	76	24	0.76	6.62591	0.877448	6.62591	0.132427	89	11	0.89	3.89008	0.435259	0.111889	11	89	0.11	6.46343	0.527109	0.0815526	3.89008	NA	4.95079	1.27324	7.18563	0.540873	0.25718	0.0752715	2.23484	1.22069	0.546207	2	37	0.37	100	4	37	27	4	8	5	15	0.881533
Poatri	10	0.5	20	73	27	0.73	6.57288	0.894717	6.57288	0.136123	36	64	0.36	3.76345	0.50143	0.133237	1	99	0.01	6.48065	NA	NA	NA	NA	4.34956	0.791965	7.12935	0.41601	0.182079	0.0583518	2.77979	0.845289	0.304084	2	43	0.43	100	19	43	20	9	1	5	3	0.848633
Poatri	25	0.068	370	91	9	0.91	6.80947	0.866771	6.80947	0.127289	100	0	1	4.2494	0.323388	0.076102	8	92	0.08	7.0545	0.315344	0.0447012	4.2494	NA	5.34038	1.16137	7.5111	0.315316	0.217469	0.0419799	2.17072	1.11513	0.513716	2	46	0.46	100	0	46	36	9	0	5	4	0.754367
Poatri	25	0.116	115	92	8	0.92	6.77248	0.801887	6.77248	0.118404	98	2	0.98	3.6916	0.353213	0.0956802	4	96	0.04	7.22653	0.137715	0.0190569	3.6916	NA	5.26827	1.05328	7.4409	0.310698	0.19993	0.0417554	2.17263	1.02757	0.472961	2	45	0.45	100	0	45	36	10	1	2	6	0.762767
Poatri	25	0.5	50	76	24	0.76	6.72501	0.826961	6.72501	0.122968	36	64	0.36	3.35075	0.334261	0.0997571	1	99	0.01	7.22256	NA	NA	NA	NA	4.36747	0.73318	7.344	0.348133	0.167873	0.0474038	2.97653	0.769753	0.258608	2	45	0.45	100	7	45	26	3	2	0	17	0.8106
Poatri	25	0.714	35	72	28	0.72	6.67647	0.876874	6.67647	0.131338	22	78	0.22	3.42637	0.309749	0.0904014	2	98	0.02	7.26109	0.0242315	0.00333717	NA	NA	3.78418	0.540415	7.31913	0.259776	0.142809	0.0354927	3.53495	0.568413	0.160798	2	43	0.43	100	22	43	22	3	4	5	1	0.832067
Poatri	50	0.068	739	82	18	0.82	6.87138	0.724484	6.87138	0.105435	99	1	0.99	4.23265	0.227293	0.0536999	5	95	0.05	7.41988	0.146925	0.0198015	4.23265	NA	5.14539	1.05932	7.63085	0.225256	0.205877	0.0295191	2.48546	0.997736	0.401429	3	44	0.44	100	0	29	44	7	2	7	11	0.816667
Poatri	50	0.116	430	91	9	0.91	6.70395	0.67312	6.70395	0.100406	100	0	1	3.72761	0.236758	0.0635147	0	100	0	NA	NA	NA	3.72761	NA	4.96361	0.923104	7.64678	0.224839	0.185974	0.0294031	2.68317	0.931125	0.347024	3	60	0.6	100	0	24	60	7	0	5	4	0.668967
Poatri	50	0.5	100	92	8	0.92	6.71674	0.802801	6.71674	0.119522	42	58	0.42	3.1275	0.299991	0.0959205	2	98	0.02	7.40917	0.214983	0.0290158	NA	NA	4.42044	0.613598	7.60055	0.282413	0.138809	0.0371569	3.18011	0.657743	0.20683	3	49	0.49	100	0	36	49	4	3	0	8	0.724967
Poatri	50	0.714	70	92	8	0.92	7.02679	0.788469	7.02679	0.112209	15	85	0.15	3.22455	0.266052	0.0825084	1	99	0.01	7.17396	NA	NA	NA	NA	3.97388	0.397534	7.50748	0.266005	0.100037	0.035432	3.53361	0.479549	0.135711	2	63	0.63	100	2	63	20	4	5	4	2	0.649367
Polmul	NA	NA	NA	100	0	1	5.69732	0	5.69732	0	100	0	1	2.93437	0	0	0	100	0	NA	NA	NA	2.93437	NA	3.0895	0	8	0	0	0	4.9105	0	0	3	100	1	100	0	0	100	0	0	0	0	0
Polmul	100	0.116	862	65	35	0.65	5.92488	0.772044	5.92488	0.130305	51	49	0.51	3.00062	0.131095	0.0436893	3	97	0.03	7.43866	0.490221	0.0659018	3.00062	NA	3.00113	0.541726	7.85577	0.249177	0.180507	0.0317189	4.85464	0.609332	0.125515	3	52	0.52	100	35	8	52	4	1	0	0	0.698833
Polmul	100	0.5	200	56	44	0.56	5.75027	0.965864	5.75027	0.167968	18	82	0.18	2.7647	0.15127	0.0547147	3	97	0.03	7.5503	0.133084	0.0176263	NA	NA	2.89729	0.267109	7.45294	0.244543	0.0921927	0.0328116	4.55565	0.351728	0.0772069	1	38	0.38	100	38	10	38	2	6	3	3	0.8113
Polmul	100	0.714	140	37	63	0.37	5.80684	1.05402	NA	0.181513	7	93	0.07	2.87556	0.154256	0.0536436	3	97	0.03	7.49379	0.0746189	0.00995743	NA	NA	2.82164	0.183471	7.36898	0.173807	0.0650228	0.0235862	4.54735	0.269487	0.0592625	1	59	0.59	100	59	8	20	1	8	4	0	0.696967
Polmul	10	0.068	148	29	71	0.29	5.83934	1.30974	NA	0.224295	38	62	0.38	3.85393	0.456586	0.118473	22	78	0.22	6.25281	0.670007	0.107153	NA	NA	3.3048	1.12642	7.20711	0.826576	0.340845	0.114689	3.90231	1.4578	0.373573	1	54	0.54	100	54	9	9	5	6	9	8	0.783533
Polmul	10	0.116	86	27	73	0.27	5.76581	1.41956	NA	0.246203	34	66	0.34	3.35853	0.374919	0.111632	26	74	0.26	6.29327	0.608982	0.0967671	NA	NA	3.34982	1.09275	7.03591	0.829062	0.326212	0.117833	3.68609	1.44758	0.392715	1	50	0.5	100	50	9	6	4	8	9	14	0.8197
Polmul	10	0.5	20	31	69	0.31	5.65523	1.63571	NA	0.289238	6	94	0.06	3.34453	0.306432	0.0916218	9	91	0.09	6.53162	0.390324	0.0597591	NA	NA	3.43366	0.661161	6.84101	0.671785	0.192553	0.0981997	3.40735	0.877475	0.257524	1	54	0.54	100	54	20	4	3	4	10	5	0.760433
Polmul	25	0.068	370	30	70	0.3	5.87895	1.27963	NA	0.217663	34	66	0.34	3.57537	0.387921	0.108498	24	76	0.24	6.76585	0.447935	0.0662053	NA	NA	3.07057	0.997905	7.38836	0.603846	0.32499	0.0817293	4.31779	1.23899	0.28695	1	57	0.57	100	57	7	11	8	4	7	6	0.748533
Polmul	25	0.116	115	36	64	0.36	5.88286	1.47259	NA	0.250318	30	70	0.3	3.21002	0.230254	0.0717296	23	77	0.23	6.96819	0.358834	0.051496	NA	NA	3.29073	1.07099	7.1923	0.714321	0.325456	0.0993174	3.90157	1.30862	0.335409	1	46	0.46	100	46	11	9	3	13	5	13	0.852833
Polmul	25	0.5	50	30	70	0.3	5.51148	1.23744	NA	0.22452	9	91	0.09	3.08624	0.158492	0.0513544	9	91	0.09	6.82257	0.473297	0.0693723	NA	NA	3.079	0.474746	7.14751	0.347829	0.154188	0.0486644	4.06851	0.605681	0.148871	1	58	0.58	100	58	8	15	1	6	5	7	0.727533
Polmul	25	0.714	35	33	67	0.33	5.83321	1.42882	NA	0.244946	8	92	0.08	2.98907	0.134349	0.0449467	4	96	0.04	7.18589	0.139849	0.0194616	NA	NA	3.15144	0.299557	7.10793	0.252506	0.0950541	0.0355246	3.95649	0.385655	0.097474	1	54	0.54	100	54	14	7	5	7	12	1	0.772333
Polmul	50	0.068	739	48	52	0.48	6.0532	1.05744	NA	0.174692	45	55	0.45	3.26476	0.204716	0.0627047	8	92	0.08	6.88827	0.312788	0.0454088	NA	NA	3.03317	0.839938	7.74586	0.354707	0.276918	0.0457932	4.71269	0.933776	0.198141	1	49	0.49	100	49	12	32	4	0	1	2	0.747833
Polmul	50	0.116	430	47	53	0.47	5.88784	1.23402	NA	0.209588	35	65	0.35	3.0752	0.213986	0.0695844	12	88	0.12	7.25659	0.296162	0.0408129	NA	NA	3.06194	0.768569	7.55022	0.393271	0.251007	0.0520874	4.48828	0.858413	0.191257	1	44	0.44	100	44	8	28	3	8	3	6	0.8281
Polmul	50	0.5	100	50	50	0.5	5.85604	1.16061	NA	0.19819	18	82	0.18	3.03756	0.137401	0.045234	9	91	0.09	7.19944	0.157176	0.0218316	NA	NA	3.14451	0.457405	7.27609	0.303736	0.145461	0.0417444	4.13158	0.596074	0.144273	1	40	0.4	100	40	14	18	4	14	2	8	0.886667
Polmul	50	0.714	70	36	64	0.36	5.65938	1.35235	NA	0.238958	10	90	0.1	3.01201	0.14088	0.0467727	2	98	0.02	7.32257	0.377477	0.0515497	NA	NA	2.96581	0.221996	7.23836	0.216261	0.0748516	0.029877	4.27255	0.297145	0.0695475	1	55	0.55	100	55	13	17	2	4	9	0	0.748533
Priela	NA	NA	NA	82	18	0.82	5.94257	0.166846	5.94257	0.0280763	100	0	1	3.76635	0.0222156	0.00589844	0	100	0	NA	NA	NA	3.76635	NA	4.82082	0.0881803	7.18519	0.447568	0.0182915	0.0622904	2.36436	0.520252	0.220039	4	77	0.77	100	0	0	5	77	0	18	0	0.434233
Priela	100	0.116	862	80	20	0.8	6.09086	0.311908	6.09086	0.0512092	100	0	1	3.91391	0.0883558	0.0225748	29	71	0.29	7.78881	0.132506	0.0170124	3.91391	NA	4.7579	0.190405	7.34915	0.519001	0.0400186	0.0706206	2.59125	0.665036	0.256647	4	55	0.55	100	0	0	25	55	0	20	0	0.694167
Priela	100	0.5	200	95	5	0.95	6.04129	0.242742	6.04129	0.0401805	68	32	0.68	2.97774	0.252439	0.0847756	0	100	0	NA	NA	NA	2.97774	NA	4.27413	0.207842	7.45699	0.232352	0.0486279	0.031159	3.18286	0.374311	0.117602	3	54	0.54	100	0	0	54	40	1	0	5	0.636767
Priela	100	0.714	140	95	5	0.95	6.18777	0.640546	6.18777	0.103518	29	71	0.29	2.93522	0.225479	0.0768183	2	98	0.02	7.62884	0.441959	0.0579326	NA	NA	3.95213	0.288944	7.48479	0.173399	0.0731109	0.0231668	3.53267	0.35802	0.101346	3	51	0.51	100	0	15	51	24	5	0	5	0.763933
Priela	10	0.068	148	85	15	0.85	6.21214	0.709361	6.21214	0.114189	97	3	0.97	4.34737	0.359296	0.0826468	32	68	0.32	6.56316	0.417095	0.063551	4.34737	NA	4.80933	0.913462	7.10814	0.71674	0.189935	0.100834	2.29881	1.10376	0.480144	3	46	0.46	100	2	12	46	10	17	1	12	0.840233
Priela	10	0.116	86	82	18	0.82	6.07427	0.696968	6.07427	0.114741	93	7	0.93	4.03137	0.427911	0.106145	30	70	0.3	6.69881	0.398342	0.0594646	4.03137	NA	4.69458	0.936259	6.99028	0.605528	0.199434	0.0866243	2.2957	1.16416	0.507104	3	36	0.36	100	7	11	36	14	21	5	6	0.9142
Priela	10	0.5	20	76	24	0.76	6.34464	0.872539	6.34464	0.137524	46	54	0.46	3.6286	0.419616	0.115641	4	96	0.04	7.03024	0.400432	0.0569586	NA	NA	4.43995	0.718112	6.88219	0.49513	0.161739	0.0719436	2.44224	0.817648	0.334794	2	42	0.42	100	12	42	10	18	6	3	9	0.8799
Priela	25	0.068	370	95	5	0.95	6.08756	0.581525	6.08756	0.0955268	100	0	1	4.21273	0.270969	0.0643216	36	64	0.36	7.09586	0.31794	0.0448064	4.21273	NA	4.65706	0.720411	7.24809	0.595355	0.154692	0.0821396	2.59103	0.981407	0.378771	3	48	0.48	100	0	7	48	37	3	3	2	0.729867
Priela	25	0.116	115	88	12	0.88	6.07035	0.591048	6.07035	0.0973665	99	1	0.99	3.83485	0.281162	0.0733176	22	78	0.22	7.13785	0.361457	0.0506395	3.83485	NA	4.6291	0.652468	7.21184	0.546968	0.140949	0.0758431	2.58274	0.897131	0.347356	3	44	0.44	100	1	6	44	31	7	4	7	0.811067
Priela	25	0.5	50	89	11	0.89	6.23904	0.785182	6.23904	0.12585	50	50	0.5	3.44947	0.364209	0.105584	6	94	0.06	7.16069	0.0865672	0.0120892	NA	NA	4.4121	0.519379	7.19833	0.325576	0.117717	0.0452294	2.78623	0.612687	0.219898	3	38	0.38	100	1	24	38	14	13	0	10	0.876633
Priela	25	0.714	35	85	15	0.85	6.54778	0.836434	6.54778	0.127743	25	75	0.25	3.55385	0.283044	0.0796444	6	94	0.06	6.9807	0.522603	0.074864	NA	NA	3.99034	0.474765	7.20352	0.312891	0.118979	0.0434359	3.21318	0.539859	0.168014	2	42	0.42	100	11	42	23	7	13	4	0	0.857733
Priela	50	0.068	739	85	15	0.85	6.15518	0.433132	6.15518	0.0703687	100	0	1	4.27074	0.162567	0.0380653	45	55	0.45	7.37097	0.285025	0.0386686	4.27074	NA	4.68975	0.48561	7.37701	0.574713	0.103547	0.077906	2.68726	0.824922	0.306975	4	46	0.46	100	0	1	38	46	0	11	4	0.735233
Priela	50	0.116	430	88	12	0.88	6.05972	0.350853	6.05972	0.0578993	100	0	1	3.89747	0.133046	0.0341366	25	75	0.25	7.59951	0.232113	0.0305431	3.89747	NA	4.71054	0.301957	7.24518	0.489785	0.0641025	0.0676015	2.53464	0.676327	0.266834	4	56	0.56	100	0	0	31	56	1	9	3	0.678067
Priela	50	0.5	100	92	8	0.92	6.13333	0.54269	6.13333	0.0884822	60	40	0.6	3.14289	0.307191	0.0977418	4	96	0.04	7.34328	0.101231	0.0137855	3.14289	NA	4.33956	0.428551	7.32124	0.292644	0.0987544	0.0399719	2.98168	0.50464	0.169247	3	43	0.43	100	0	10	43	33	6	0	8	0.800567
Priela	50	0.714	70	96	4	0.96	6.35358	0.801315	6.35358	0.12612	24	76	0.24	3.29073	0.304436	0.0925131	1	99	0.01	7.19658	NA	NA	NA	NA	3.96125	0.309466	7.33045	0.191046	0.0781232	0.026062	3.36919	0.353056	0.10479	3	34	0.34	100	1	33	34	21	8	1	2	0.845133
Ranaur	NA	NA	NA	0	100	0	NA	NA	NA	NA	0	100	0	NA	NA	NA	0	100	0	NA	NA	NA	NA	NA	2.86307	0	8	0	0	0	5.13693	0	0	7	100	1	100	0	0	0	0	0	0	100	0
Ranaur	100	0.116	862	4	96	0.04	4.50027	0.187492	NA	0.0416624	3	97	0.03	2.57757	0.190348	0.0738477	4	96	0.04	7.18811	0.110548	0.0153793	NA	NA	2.83364	0.238633	7.8468	0.406475	0.0842143	0.0518013	5.01317	0.414138	0.08261	7	90	0.9	100	6	0	0	4	0	0	90	0.2156
Ranaur	100	0.5	200	14	86	0.14	4.14241	1.27876	NA	0.308699	8	92	0.08	2.65266	0.121731	0.0458899	0	100	0	NA	NA	NA	NA	NA	2.72365	0.164204	7.62321	0.803393	0.0602883	0.105388	4.89956	0.833442	0.170106	7	48	0.48	100	38	3	6	0	5	0	48	0.721233
Ranaur	100	0.714	140	22	78	0.22	4.32078	1.59259	NA	0.368589	11	89	0.11	2.68326	0.0350741	0.0130714	0	100	0	NA	NA	NA	NA	NA	2.80027	0.127989	7.78911	0.452051	0.0457061	0.0580363	4.98884	0.457382	0.091681	1	63	0.63	100	63	6	6	2	8	1	14	0.6643
Ranaur	10	0.068	148	16	84	0.16	4.55597	1.22772	NA	0.269476	23	77	0.23	3.46316	0.367075	0.105994	23	77	0.23	5.49726	0.479875	0.0872935	NA	NA	2.89622	0.656278	7.08249	1.00154	0.226598	0.14141	4.18627	1.29676	0.309765	1	59	0.59	100	59	2	4	2	8	3	22	0.692767
Ranaur	10	0.116	86	29	71	0.29	4.61495	1.39037	NA	0.301275	31	69	0.31	3.36422	0.288062	0.0856251	37	63	0.37	5.94831	0.473253	0.0795609	NA	NA	3.18827	0.864731	6.60618	1.17811	0.271223	0.178335	3.41791	1.58531	0.463825	1	50	0.5	100	50	8	2	9	10	2	19	0.803367
Ranaur	10	0.5	20	40	60	0.4	4.82871	1.24463	NA	0.257757	12	88	0.12	3.14234	0.262525	0.0835443	19	81	0.19	6.21961	0.622537	0.100093	NA	NA	3.27572	0.524256	6.55789	0.924982	0.160043	0.141049	3.28217	1.08112	0.329391	1	46	0.46	100	46	13	7	12	8	8	6	0.858433
Ranaur	25	0.068	370	18	82	0.18	4.55592	1.45497	NA	0.319358	25	75	0.25	3.45027	0.26644	0.0772231	26	74	0.26	5.9652	0.431067	0.0722636	NA	NA	2.80923	0.628491	7.29278	0.911577	0.223723	0.124997	4.48355	1.18224	0.263683	1	59	0.59	100	59	5	4	7	2	2	21	0.697667
Ranaur	25	0.116	115	17	83	0.17	4.36638	1.39956	NA	0.320531	26	74	0.26	3.05811	0.245358	0.0802321	24	76	0.24	6.70599	0.548044	0.0817245	NA	NA	2.89582	0.561735	7.1007	0.965849	0.193981	0.136022	4.20488	1.07246	0.255052	1	42	0.42	100	42	4	6	2	5	5	36	0.7973
Ranaur	25	0.5	50	21	79	0.21	5.36148	1.54879	NA	0.288873	3	97	0.03	3.16253	0.0697793	0.0220644	11	89	0.11	6.84708	0.473391	0.0691377	NA	NA	3.08135	0.429321	7.17672	0.721885	0.139329	0.100587	4.09537	0.84317	0.205884	1	56	0.56	100	56	10	7	0	4	4	19	0.737567
Ranaur	25	0.714	35	33	67	0.33	4.80702	1.47373	NA	0.306578	7	93	0.07	2.96916	0.224712	0.0756819	11	89	0.11	6.74355	0.459344	0.0681161	NA	NA	3.00879	0.229815	7.14282	0.637623	0.0763812	0.0892677	4.13403	0.712515	0.172354	1	58	0.58	100	58	12	10	5	6	9	0	0.729167
Ranaur	50	0.068	739	16	84	0.16	4.02531	0.827036	NA	0.205459	33	67	0.33	3.13055	0.282174	0.0901355	31	69	0.31	6.24207	0.570769	0.091439	NA	NA	2.72171	0.435866	7.46698	0.806915	0.160144	0.108064	4.74527	0.998623	0.210446	1	54	0.54	100	54	2	1	8	5	8	22	0.751567
Ranaur	50	0.116	430	20	80	0.2	4.23715	0.806786	NA	0.190408	24	76	0.24	2.76521	0.226347	0.0818553	23	77	0.23	7.01997	0.440705	0.0627787	NA	NA	2.79894	0.444914	7.20346	0.938582	0.158958	0.130296	4.40452	1.04348	0.236912	7	39	0.39	100	37	2	1	13	4	4	39	0.805467
Ranaur	50	0.5	100	22	78	0.22	4.79323	1.50542	NA	0.314072	3	97	0.03	2.91891	0.105021	0.0359796	5	95	0.05	7.04919	0.418639	0.0593883	NA	NA	2.84735	0.275756	7.35939	0.749189	0.0968464	0.1018	4.51204	0.805111	0.178436	1	53	0.53	100	53	7	6	6	3	0	25	0.750867
Ranaur	50	0.714	70	21	79	0.21	5.00696	1.97543	NA	0.394536	3	97	0.03	2.7965	0.187447	0.067029	0	100	0	NA	NA	NA	NA	NA	2.88594	0.185724	7.54933	0.485438	0.0643548	0.0643021	4.66339	0.517441	0.110958	1	70	0.7	100	70	12	5	1	3	4	5	0.569333
Ranfic	NA	NA	NA	98	2	0.98	7.28913	0.532537	7.28913	0.0730591	0	100	0	NA	NA	NA	0	100	0	NA	NA	NA	NA	NA	5.03651	0.745557	7.99998	2.20511e-05	0.14803	2.7564e-06	2.96347	0.745577	0.251589	4	63	0.63	100	0	35	0	63	0	0	2	0.560233
Ranfic	100	0.116	862	83	17	0.83	7.45266	0.613038	7.45266	0.0822577	60	40	0.6	2.90729	0.313095	0.107693	2	98	0.02	7.73932	0.36314	0.0469214	2.90729	NA	5.26787	1.24391	7.65126	0.306064	0.236132	0.0400018	2.38339	1.08317	0.454466	2	66	0.66	100	0	66	0	16	1	0	17	0.594767
Ranfic	100	0.5	200	86	14	0.86	7.51036	0.616735	7.51036	0.0821178	0	100	0	NA	NA	NA	2	98	0.02	7.47997	0.0619116	0.00827699	NA	NA	4.13937	0.683116	7.67647	0.302837	0.165029	0.0394501	3.5371	0.628092	0.177573	2	74	0.74	100	1	74	1	9	2	2	11	0.503067
Ranfic	100	0.714	140	85	15	0.85	7.34597	0.839099	7.34597	0.114226	1	99	0.01	2.77755	NA	NA	0	100	0	NA	NA	NA	NA	NA	3.22778	0.425035	7.68882	0.283681	0.13168	0.0368953	4.46104	0.508548	0.113998	2	68	0.68	100	9	68	5	10	2	1	5	0.599667
Ranfic	10	0.068	148	45	55	0.45	6.72952	0.921551	NA	0.136941	54	46	0.54	4.2936	0.484033	0.112734	28	72	0.28	6.44822	0.510975	0.0792428	4.2936	NA	4.07137	1.65054	7.09474	0.676816	0.405401	0.0953969	3.02337	1.72262	0.569767	1	30	0.3	100	30	23	7	4	11	1	24	0.910933
Ranfic	10	0.116	86	41	59	0.41	6.9594	0.821046	NA	0.117977	51	49	0.51	3.54287	0.432214	0.121995	23	77	0.23	6.65921	0.448456	0.0673438	3.54287	NA	4.06025	1.61055	7.02626	0.635597	0.396663	0.0904602	2.96601	1.548	0.521913	1	31	0.31	100	31	29	3	1	8	1	27	0.862633
Ranfic	10	0.5	20	42	58	0.42	6.68036	1.0422	NA	0.156009	12	88	0.12	3.53997	0.528472	0.149287	5	95	0.05	6.5589	0.407164	0.062078	NA	NA	3.78159	0.883669	7.02304	0.519717	0.233677	0.0740018	3.24145	0.907794	0.280058	1	39	0.39	100	39	31	3	5	3	13	6	0.848167
Ranfic	25	0.068	370	77	23	0.77	7.10312	0.80248	7.10312	0.112976	84	16	0.84	4.08665	0.326538	0.0799037	15	85	0.15	6.99893	0.310428	0.0443535	4.08665	NA	5.00398	1.46908	7.44165	0.399369	0.293582	0.0536667	2.43767	1.37923	0.5658	2	53	0.53	100	9	53	12	8	4	2	12	0.7861
Ranfic	25	0.116	115	70	30	0.7	7.01926	0.771968	7.01926	0.109979	69	31	0.69	3.37676	0.405926	0.120212	14	86	0.14	7.01012	0.365143	0.0520879	3.37676	NA	4.80123	1.43302	7.33009	0.460237	0.298469	0.0627874	2.52886	1.31321	0.519291	2	45	0.45	100	9	45	8	12	5	0	21	0.842333
Ranfic	25	0.5	50	63	37	0.63	6.98729	0.742732	6.98729	0.106298	2	98	0.02	3.40962	0.380512	0.1116	10	90	0.1	7.12304	0.191825	0.0269302	NA	NA	3.96333	0.870063	7.21901	0.404615	0.219528	0.0560485	3.25568	0.879826	0.270243	2	44	0.44	100	23	44	4	3	12	5	9	0.847
Ranfic	25	0.714	35	59	41	0.59	7.06175	0.698815	7.06175	0.0989578	5	95	0.05	3.04679	0.214173	0.0702945	0	100	0	NA	NA	NA	NA	NA	3.41666	0.524825	7.32139	0.274182	0.153608	0.0374494	3.90473	0.572332	0.146574	2	49	0.49	100	35	49	6	3	1	6	0	0.734067
Ranfic	50	0.068	739	81	19	0.81	7.31769	0.71254	7.31769	0.0973723	88	12	0.88	4.05195	0.269643	0.0665465	12	88	0.12	7.34667	0.241239	0.0328366	4.05195	NA	5.23428	1.35934	7.5362	0.362704	0.259699	0.0481282	2.30192	1.15613	0.502246	2	62	0.62	100	0	62	4	13	2	0	19	0.654033
Ranfic	50	0.116	430	74	26	0.74	7.24385	0.692594	7.24385	0.0956113	60	40	0.6	3.21113	0.382893	0.119239	7	93	0.07	7.39117	0.143022	0.0193503	3.21113	NA	4.88071	1.42567	7.47163	0.388693	0.292102	0.0520225	2.59092	1.21528	0.469054	2	53	0.53	100	3	53	6	13	2	0	23	0.7518
Ranfic	50	0.5	100	68	32	0.68	7.21529	0.816109	7.21529	0.113108	3	97	0.03	2.92844	0.298164	0.101817	3	97	0.03	7.29468	0.0733054	0.0100492	NA	NA	3.81342	0.784076	7.48944	0.335874	0.20561	0.0448463	3.67602	0.701077	0.190716	2	50	0.5	100	8	50	6	8	4	11	13	0.820167
Ranfic	50	0.714	70	67	33	0.67	7.20731	0.734862	7.20731	0.101961	3	97	0.03	2.85289	0.14885	0.0521752	0	100	0	NA	NA	NA	NA	NA	3.314	0.469656	7.51255	0.3092	0.141719	0.0411578	4.19855	0.52273	0.124502	2	53	0.53	100	26	53	7	3	4	3	4	0.748533
Ranrep	NA	NA	NA	100	0	1	6.35427	0	6.35427	0	100	0	1	3.6632	0	0	0	100	0	NA	NA	NA	3.6632	NA	4.2241	0	8	0	0	0	3.7759	0	0	3	100	1	100	0	0	100	0	0	0	0	0
Ranrep	100	0.116	862	87	13	0.87	6.25645	0.183798	6.25645	0.0293773	100	0	1	3.85806	0.0744105	0.019287	1	99	0.01	7.80925	NA	NA	3.85806	NA	4.22566	0.357657	7.72618	0.229931	0.0846393	0.02976	3.50052	0.370329	0.105793	3	87	0.87	100	0	0	87	0	0	9	4	0.2723
Ranrep	100	0.5	200	96	4	0.96	6.13613	0.223583	6.13613	0.0364372	99	1	0.99	3.24496	0.198617	0.0612079	0	100	0	NA	NA	NA	3.24496	NA	4.04855	0.184762	7.75627	0.255281	0.0456365	0.0329128	3.70772	0.325828	0.0878784	3	95	0.95	100	0	0	95	1	0	0	4	0.111767
Ranrep	100	0.714	140	94	6	0.94	6.12274	0.545135	6.12274	0.0890346	69	31	0.69	3.12914	0.246197	0.0786788	0	100	0	NA	NA	NA	3.12914	NA	3.86241	0.223713	7.72032	0.271789	0.0579206	0.0352044	3.85791	0.328295	0.0850966	3	82	0.82	100	0	6	82	5	1	2	4	0.372633
Ranrep	10	0.068	148	73	27	0.73	6.37172	0.7926	6.37172	0.124393	92	8	0.92	4.31125	0.342612	0.0794693	22	78	0.22	6.72111	0.523926	0.0779524	4.31125	NA	4.74616	1.18838	7.2309	0.521485	0.250387	0.0721189	2.48474	1.21185	0.487716	3	39	0.39	100	3	22	39	3	9	11	13	0.887367
Ranrep	10	0.116	86	81	19	0.81	6.10778	0.848747	6.10778	0.138961	95	5	0.95	3.94289	0.355464	0.0901532	18	82	0.18	6.86465	0.42818	0.0623746	3.94289	NA	4.5994	1.05116	7.09273	0.591807	0.228543	0.0834385	2.49333	1.16487	0.467195	3	44	0.44	100	0	19	44	7	11	7	12	0.856333
Ranrep	10	0.5	20	88	12	0.88	6.40469	0.825197	6.40469	0.128843	53	47	0.53	3.75745	0.467416	0.124397	7	93	0.07	6.825	0.580587	0.0850678	3.75745	NA	4.51296	0.609368	7.07018	0.463474	0.135026	0.0655533	2.55722	0.739252	0.289084	2	41	0.41	100	8	41	27	12	8	1	3	0.8526
Ranrep	25	0.068	370	86	14	0.86	6.34405	0.714337	6.34405	0.1126	99	1	0.99	4.15835	0.259713	0.0624557	8	92	0.08	7.31542	0.170128	0.0232561	4.15835	NA	4.64742	0.934974	7.53798	0.323466	0.201181	0.0429115	2.89056	0.898276	0.310762	3	64	0.64	100	0	13	64	6	3	10	4	0.6503
Ranrep	25	0.116	115	88	12	0.88	6.29441	0.727341	6.29441	0.115553	100	0	1	3.83025	0.190949	0.049853	8	92	0.08	7.20777	0.235684	0.0326986	3.83025	NA	4.63788	0.856187	7.47789	0.429937	0.184607	0.0574944	2.84001	0.92614	0.326105	3	63	0.63	100	0	13	63	6	6	8	4	0.666167
Ranrep	25	0.5	50	94	6	0.94	6.13165	0.807953	6.13165	0.131768	74	26	0.74	3.4781	0.325203	0.0935002	0	100	0	NA	NA	NA	3.4781	NA	4.22897	0.523544	7.36176	0.400498	0.123799	0.0544025	3.13279	0.636837	0.203281	3	63	0.63	100	0	20	63	3	8	0	6	0.644233
Ranrep	25	0.714	35	88	12	0.88	6.22536	0.945093	6.22536	0.151813	46	54	0.46	3.51614	0.261536	0.0743816	1	99	0.01	7.00735	NA	NA	NA	NA	3.89323	0.390879	7.35124	0.319708	0.1004	0.0434903	3.45801	0.494422	0.142979	3	45	0.45	100	8	32	45	3	8	4	0	0.7931
Ranrep	50	0.068	739	93	7	0.93	6.24388	0.326983	6.24388	0.0523686	100	0	1	4.09601	0.176904	0.0431894	2	98	0.02	7.44084	0.000985009	0.000132379	4.09601	NA	4.35307	0.396528	7.65947	0.173795	0.0910916	0.0226901	3.3064	0.419901	0.126996	3	91	0.91	100	0	1	91	0	1	5	2	0.196933
Ranrep	50	0.116	430	82	18	0.82	6.1758	0.33718	6.1758	0.0545969	100	0	1	3.8737	0.105883	0.0273338	1	99	0.01	7.53139	NA	NA	3.8737	NA	4.32848	0.399201	7.58618	0.260127	0.0922266	0.0342896	3.2577	0.47005	0.144289	3	78	0.78	100	0	1	78	0	3	16	2	0.425367
Ranrep	50	0.5	100	96	4	0.96	6.15121	0.595067	6.15121	0.0967397	81	19	0.81	3.33409	0.287656	0.0862771	0	100	0	NA	NA	NA	3.33409	NA	4.17053	0.410882	7.50864	0.297184	0.0985204	0.039579	3.33811	0.517874	0.15514	3	80	0.8	100	0	11	80	3	2	0	4	0.4025
Ranrep	50	0.714	70	96	4	0.96	6.19403	0.77636	6.19403	0.12534	52	48	0.52	3.3871	0.301012	0.0888699	1	99	0.01	7.35166	NA	NA	3.3871	NA	3.90644	0.290867	7.50216	0.277654	0.0744583	0.0370098	3.59572	0.397035	0.110419	3	68	0.68	100	0	18	68	3	7	3	1	0.581467
Rubfru	NA	NA	NA	89	11	0.89	7.67027	0.0719246	7.67027	0.00937707	100	0	1	3.15102	0.0753166	0.0239023	11	89	0.11	7.69336	0.0653365	0.00849258	3.15102	NA	4.69311	0.435588	7.95251	0.135994	0.0928142	0.0171007	3.2594	0.300175	0.0920952	3	85	0.85	100	0	4	85	0	0	9	2	0.311967
Rubfru	10	0.068	148	33	67	0.33	6.64994	1.24645	NA	0.187438	49	51	0.49	3.97579	0.491542	0.123634	13	87	0.13	6.63864	0.925056	0.139344	NA	NA	3.72775	1.46253	7.34955	0.558221	0.392337	0.075953	3.6218	1.5184	0.419239	1	44	0.44	100	44	20	9	1	3	12	11	0.8526
Rubfru	10	0.116	86	32	68	0.32	6.05467	1.4724	NA	0.243184	43	57	0.43	3.42415	0.298554	0.0871906	18	82	0.18	6.56444	0.535724	0.08161	NA	NA	3.53147	1.21366	7.12302	0.74685	0.343671	0.10485	3.59155	1.41739	0.394647	1	38	0.38	100	38	13	9	1	9	7	23	0.892033
Rubfru	10	0.5	20	30	70	0.3	5.85522	1.61898	NA	0.276503	13	87	0.13	3.29515	0.295565	0.0896968	5	95	0.05	6.72598	0.429044	0.0637891	NA	NA	3.51229	0.637754	6.97876	0.574868	0.181578	0.0823739	3.46647	0.83546	0.241012	1	45	0.45	100	45	21	4	2	3	21	4	0.822267
Rubfru	25	0.068	370	44	56	0.44	6.56633	1.21779	NA	0.18546	76	24	0.76	3.58055	0.273334	0.0763386	20	80	0.2	7.02742	0.5179	0.0736971	3.58055	NA	3.79892	1.18656	7.47002	0.464463	0.31234	0.0621769	3.6711	1.21623	0.3313	2	23	0.23	100	16	23	19	0	2	23	17	0.937067
Rubfru	25	0.116	115	38	62	0.38	6.41514	1.42212	NA	0.221681	46	54	0.46	3.1566	0.20116	0.0637267	11	89	0.11	7.20986	0.553724	0.076801	NA	NA	3.55675	1.13337	7.4303	0.503597	0.318654	0.0677761	3.87355	1.1572	0.298743	1	25	0.25	100	25	19	16	0	3	20	17	0.940333
Rubfru	25	0.5	50	37	63	0.37	6.18651	1.12357	NA	0.181616	19	81	0.19	3.15543	0.135681	0.0429991	0	100	0	NA	NA	NA	NA	NA	3.41125	0.562767	7.37743	0.260905	0.164974	0.0353653	3.96618	0.631327	0.159177	1	36	0.36	100	36	15	19	0	3	11	16	0.902067
Rubfru	25	0.714	35	38	62	0.38	6.33611	1.32175	NA	0.208607	8	92	0.08	3.09255	0.0895704	0.0289633	2	98	0.02	7.60704	0.186324	0.0244937	NA	NA	3.27103	0.308365	7.33673	0.230711	0.0942714	0.0314461	4.0657	0.386186	0.0949863	1	48	0.48	100	48	22	10	0	6	14	0	0.802667
Rubfru	50	0.068	739	56	44	0.56	6.55262	1.14275	6.55262	0.174396	90	10	0.9	3.3392	0.287705	0.0861599	16	84	0.16	7.46989	0.255551	0.0342107	3.3392	NA	3.75551	1.04801	7.74434	0.317397	0.279058	0.0409844	3.98883	1.05786	0.265204	3	39	0.39	100	2	16	39	0	1	29	13	0.840933
Rubfru	50	0.116	430	66	34	0.66	6.33341	1.06671	6.33341	0.168426	62	38	0.62	3.12004	0.190115	0.0609334	5	95	0.05	7.63145	0.219015	0.028699	3.12004	NA	3.67037	0.944651	7.65678	0.259719	0.257372	0.0339201	3.98641	0.951579	0.238706	3	49	0.49	100	1	16	49	0	1	16	17	0.792867
Rubfru	50	0.5	100	62	38	0.62	6.08966	1.23569	6.08966	0.202916	35	65	0.35	3.08219	0.0837534	0.0271733	0	100	0	NA	NA	NA	NA	NA	3.20271	0.348257	7.52229	0.174435	0.108738	0.0231891	4.31958	0.401533	0.0929564	3	37	0.37	100	17	22	37	0	3	20	1	0.868933
Rubfru	50	0.714	70	37	63	0.37	6.05047	1.21151	NA	0.200234	22	78	0.22	3.00999	0.134477	0.0446767	0	100	0	NA	NA	NA	NA	NA	3.15942	0.222391	7.50614	0.189587	0.0703898	0.0252575	4.34672	0.293562	0.0675363	1	43	0.43	100	43	13	21	0	3	17	3	0.843967
Rubida	NA	NA	NA	0	100	0	NA	NA	NA	NA	0	100	0	NA	NA	NA	0	100	0	NA	NA	NA	NA	NA	2.44	0	8	0	0	0	5.56	0	0	7	100	1	100	0	0	0	0	0	0	100	0
Rubida	100	0.116	862	3	97	0.03	6.94226	0.0227074	NA	0.00327089	0	100	0	NA	NA	NA	18	82	0.18	7.57578	0.220832	0.0291497	NA	NA	2.47655	0.209601	7.72646	0.366999	0.0846342	0.047499	5.24991	0.464845	0.0885434	7	69	0.69	100	28	0	0	0	3	0	69	0.5187
Rubida	100	0.5	200	9	91	0.09	5.65512	2.03379	NA	0.359638	1	99	0.01	2.6367	NA	NA	5	95	0.05	7.45666	0.182612	0.0244898	NA	NA	2.54317	0.099458	7.36178	0.544216	0.0391079	0.0739246	4.81861	0.551132	0.114376	1	47	0.47	100	47	5	2	0	2	16	28	0.783767
Rubida	100	0.714	140	19	81	0.19	4.08374	1.88463	NA	0.461495	0	100	0	NA	NA	NA	5	95	0.05	7.35167	0.0355144	0.0048308	NA	NA	2.56464	0.123861	7.3371	0.195788	0.0482957	0.0266846	4.77246	0.208851	0.0437617	1	66	0.66	100	66	11	5	1	2	8	7	0.627667
Rubida	10	0.068	148	19	81	0.19	4.57413	2.04042	NA	0.446078	16	84	0.16	3.84897	0.353602	0.0918691	25	75	0.25	5.96571	0.91377	0.15317	NA	NA	2.94902	0.857907	7.01704	1.17522	0.290913	0.167481	4.06802	1.47031	0.361431	1	50	0.5	100	50	13	2	0	4	8	23	0.783767
Rubida	10	0.116	86	25	75	0.25	4.8268	1.8471	NA	0.382676	16	84	0.16	3.55919	0.37412	0.105114	30	70	0.3	6.57535	0.683144	0.103895	NA	NA	3.11118	0.882512	6.86497	1.10265	0.283658	0.16062	3.75379	1.36107	0.362586	1	46	0.46	100	46	14	5	2	4	4	25	0.8169
Rubida	10	0.5	20	32	68	0.32	5.0687	1.65666	NA	0.326841	7	93	0.07	3.27848	0.33009	0.100684	7	93	0.07	6.12719	0.345379	0.0563683	NA	NA	3.24303	0.598704	6.69244	0.760768	0.184612	0.113676	3.44941	0.914931	0.265243	1	55	0.55	100	55	17	4	7	4	13	0	0.750867
Rubida	25	0.068	370	12	88	0.12	5.13854	2.01619	NA	0.392367	11	89	0.11	3.45472	0.647038	0.187291	33	67	0.33	6.5449	0.724732	0.110732	NA	NA	2.72743	0.644475	7.31654	0.841026	0.236294	0.114949	4.58911	1.06863	0.232862	1	47	0.47	100	47	5	4	1	2	4	37	0.742
Rubida	25	0.116	115	19	81	0.19	4.71571	2.10946	NA	0.447326	4	96	0.04	2.87619	0.273417	0.0950621	21	79	0.21	6.92654	0.545712	0.0787856	NA	NA	2.76563	0.655169	7.15448	0.998338	0.236897	0.13954	4.38885	1.18611	0.270256	1	50	0.5	100	50	11	2	2	4	1	30	0.752967
Rubida	25	0.5	50	10	90	0.1	5.9222	1.84077	NA	0.310825	1	99	0.01	2.89944	NA	NA	3	97	0.03	6.89338	0.356218	0.0516755	NA	NA	2.86396	0.413144	7.14032	0.411388	0.144256	0.0576148	4.27636	0.565606	0.132263	1	69	0.69	100	69	7	2	0	1	13	8	0.577733
Rubida	25	0.714	35	19	81	0.19	5.46384	1.94248	NA	0.355516	1	99	0.01	3.11319	NA	NA	1	99	0.01	7.35665	NA	NA	NA	NA	2.84877	0.302987	7.06877	0.312924	0.106357	0.0442685	4.22	0.404814	0.0959276	1	65	0.65	100	65	14	2	2	1	16	0	0.619967
Rubida	50	0.068	739	7	93	0.07	4.66871	2.80287	NA	0.600351	3	97	0.03	3.76762	0.189359	0.0502596	31	69	0.31	7.12402	0.562071	0.0788981	NA	NA	2.55056	0.559688	7.5932	0.817117	0.219437	0.107612	5.04264	0.973797	0.193113	1	51	0.51	100	51	6	0	0	1	2	40	0.671767
Rubida	50	0.116	430	7	93	0.07	6.26857	2.62559	NA	0.41885	1	99	0.01	2.83891	NA	NA	13	87	0.13	7.44726	0.211321	0.0283757	NA	NA	2.66584	0.63901	7.54444	0.585087	0.239703	0.0775521	4.8786	0.829497	0.170028	1	54	0.54	100	54	7	0	0	0	1	38	0.652167
Rubida	50	0.5	100	19	81	0.19	4.78187	1.96327	NA	0.410565	2	98	0.02	2.88612	0.0561388	0.0194513	7	93	0.07	7.34895	0.214263	0.0291556	NA	NA	2.70012	0.296549	7.22048	0.50766	0.109828	0.0703083	4.52036	0.55489	0.122753	1	51	0.51	100	51	10	5	1	3	10	20	0.789133
Rubida	50	0.714	70	15	85	0.15	4.91553	2.08239	NA	0.423636	1	99	0.01	2.84527	NA	NA	2	98	0.02	7.44492	0.121684	0.0163446	NA	NA	2.71278	0.207009	7.23501	0.203901	0.076309	0.0281825	4.52223	0.265368	0.0586808	1	72	0.72	100	72	10	3	0	2	13	0	0.528967
Rumsan	NA	NA	NA	0	100	0	NA	NA	NA	NA	100	0	1	4.3538	0	0	0	100	0	NA	NA	NA	4.3538	NA	5.0357	0	8	0	0	0	2.9643	0	0	7	100	1	100	0	0	0	0	0	0	100	0
Rumsan	10	0.068	148	73	27	0.73	6.91085	0.763823	6.91085	0.110525	82	18	0.82	4.60834	0.400111	0.0868231	23	77	0.23	6.86422	0.274232	0.039951	4.60834	NA	5.10518	1.55327	7.30569	0.510957	0.304254	0.0699396	2.20051	1.39996	0.636199	2	38	0.38	100	3	38	25	3	7	1	23	0.855633
Rumsan	10	0.116	86	73	27	0.73	6.68388	0.833212	6.68388	0.12466	86	14	0.86	4.0565	0.492819	0.121489	23	77	0.23	6.71974	0.338421	0.0503623	4.0565	NA	4.99891	1.29195	7.15337	0.595728	0.258446	0.0832793	2.15446	1.19066	0.552648	2	31	0.31	100	1	31	25	3	14	1	25	0.884567
Rumsan	10	0.5	20	77	23	0.77	6.9029	0.749533	6.9029	0.108582	25	75	0.25	3.86636	0.488424	0.126326	4	96	0.04	6.65087	0.549835	0.0826711	NA	NA	4.57863	0.867788	7.2069	0.442035	0.18953	0.061335	2.62827	0.894669	0.340402	2	57	0.57	100	16	57	12	3	5	4	3	0.734067
Rumsan	25	0.068	370	70	30	0.7	6.78335	0.795613	6.78335	0.117289	84	16	0.84	4.451	0.290396	0.0652429	24	76	0.24	7.20493	0.236963	0.032889	4.451	NA	4.88663	1.44014	7.44728	0.461798	0.29471	0.0620089	2.56065	1.34394	0.524845	7	30	0.3	100	0	24	23	16	7	0	30	0.897167
Rumsan	25	0.116	115	72	28	0.72	7.0301	0.804049	7.0301	0.114372	86	14	0.86	3.86063	0.338799	0.0877574	11	89	0.11	7.39305	0.222398	0.0300821	3.86063	NA	5.10015	1.41108	7.49189	0.45882	0.276674	0.0612422	2.39174	1.23508	0.516392	2	38	0.38	100	0	38	20	9	5	1	27	0.854
Rumsan	25	0.5	50	87	13	0.87	6.96452	0.878101	6.96452	0.126082	34	66	0.34	3.3597	0.2475	0.0736673	5	95	0.05	7.01642	0.306804	0.0437265	NA	NA	4.57407	0.785279	7.4853	0.418807	0.171681	0.0559506	2.91123	0.746724	0.256498	2	49	0.49	100	2	49	25	7	6	0	11	0.789133
Rumsan	25	0.714	35	81	19	0.81	7.09707	0.984825	7.09707	0.138765	17	83	0.17	3.3613	0.292878	0.0871325	1	99	0.01	6.96762	NA	NA	NA	NA	4.01743	0.605437	7.54368	0.360533	0.150703	0.0477927	3.52625	0.673714	0.191057	2	60	0.6	100	17	60	14	3	4	2	0	0.6867
Rumsan	50	0.068	739	49	51	0.49	6.91846	0.730904	NA	0.105646	85	15	0.85	4.47166	0.127319	0.0284725	8	92	0.08	7.55179	0.351987	0.0466097	4.47166	NA	4.91273	1.27586	7.67071	0.352589	0.259705	0.0459657	2.75798	1.13499	0.411529	7	51	0.51	100	0	17	12	19	1	0	51	0.770467
Rumsan	50	0.116	430	44	56	0.44	7.01608	0.745324	NA	0.106231	88	12	0.88	3.92554	0.234095	0.0596337	1	99	0.01	7.56823	NA	NA	3.92554	NA	4.86797	1.21961	7.72132	0.313257	0.250537	0.0405703	2.85335	1.08199	0.3792	7	56	0.56	100	0	17	12	15	0	0	56	0.724033
Rumsan	50	0.5	100	75	25	0.75	7.29822	0.711088	7.29822	0.097433	16	84	0.16	3.03338	0.184656	0.0608747	0	100	0	NA	NA	NA	NA	NA	4.72607	0.697134	7.71346	0.307761	0.147508	0.0398992	2.98739	0.689581	0.230831	2	50	0.5	100	0	50	12	9	4	0	25	0.773967
Rumsan	50	0.714	70	95	5	0.95	7.31144	0.798652	7.31144	0.109233	11	89	0.11	3.35858	0.213999	0.0637171	0	100	0	NA	NA	NA	NA	NA	4.15448	0.396025	7.75455	0.270373	0.0953249	0.0348663	3.60007	0.441883	0.122743	2	70	0.7	100	0	70	17	8	0	1	4	0.551833
Saneur	NA	NA	NA	100	0	1	7.99995	0	7.99995	0	100	0	1	4.90077	0	0	0	100	0	NA	NA	NA	4.90077	NA	6.0304	0	7.99995	0	0	0	1.96956	0	0	2	100	1	100	0	100	0	0	0	0	0	0
Saneur	10	0.068	148	36	64	0.36	6.49239	1.18526	NA	0.182561	40	60	0.4	4.06039	0.502692	0.123804	20	80	0.2	6.69539	0.634163	0.0947163	NA	NA	3.57511	1.44587	7.29758	0.635516	0.404426	0.0870858	3.72247	1.55249	0.417059	1	48	0.48	100	48	17	11	1	7	0	16	0.814333
Saneur	10	0.116	86	24	76	0.24	6.49815	1.00971	NA	0.155385	32	68	0.32	3.55542	0.431521	0.12137	9	91	0.09	6.80338	0.564197	0.0829289	NA	NA	3.40188	1.15431	7.26051	0.466959	0.339314	0.0643149	3.85863	1.25504	0.325255	1	51	0.51	100	51	10	9	1	4	4	21	0.7868
Saneur	10	0.5	20	36	64	0.36	6.68447	0.894647	NA	0.13384	7	93	0.07	3.61996	0.359206	0.0992292	2	98	0.02	6.85905	0.448795	0.0654311	NA	NA	3.67223	0.851053	7.06686	0.301557	0.231754	0.0426721	3.39463	0.892719	0.26298	1	55	0.55	100	55	29	4	2	1	4	5	0.7084
Saneur	25	0.068	370	55	45	0.55	7.47246	0.590407	7.47246	0.079011	61	39	0.61	4.00663	0.364468	0.0909662	7	93	0.07	7.26815	0.506081	0.06963	4.00663	NA	4.4034	1.72087	7.6114	0.302084	0.390804	0.0396884	3.208	1.67655	0.522614	2	47	0.47	100	33	47	7	0	1	2	10	0.763933
Saneur	25	0.116	115	55	45	0.55	7.12273	0.676589	7.12273	0.0949902	31	69	0.31	3.22373	0.346902	0.107609	9	91	0.09	7.13249	0.279431	0.0391772	NA	NA	4.13137	1.44624	7.51984	0.275451	0.350064	0.0366299	3.38847	1.52062	0.448762	2	36	0.36	100	35	36	10	1	8	1	9	0.843733
Saneur	25	0.5	50	41	59	0.41	6.96451	0.679617	NA	0.0975828	3	97	0.03	3.05539	0.140872	0.0461062	2	98	0.02	7.43953	0.0308384	0.0041452	NA	NA	3.51649	0.787721	7.25081	0.195108	0.224008	0.0269085	3.73432	0.830115	0.222294	1	46	0.46	100	46	32	3	2	4	4	9	0.785633
Saneur	25	0.714	35	40	60	0.4	6.56701	1.34958	NA	0.205508	3	97	0.03	3.15637	0.26761	0.0847841	1	99	0.01	7.07791	NA	NA	NA	NA	3.23555	0.401085	7.18316	0.135933	0.123962	0.0189239	3.94761	0.408157	0.103393	1	49	0.49	100	49	35	1	2	2	11	0	0.728467
Saneur	50	0.068	739	96	4	0.96	7.81503	0.255552	7.81503	0.0327	96	4	0.96	3.7211	0.217796	0.05853	0	100	0	NA	NA	NA	3.7211	NA	5.61134	0.777154	7.84	0.196946	0.138497	0.0251207	2.22866	0.778341	0.349242	2	95	0.95	100	4	95	1	0	0	0	0	0.111767
Saneur	50	0.116	430	95	5	0.95	7.65188	0.29074	7.65188	0.0379959	8	92	0.08	2.89726	0.36501	0.125985	1	99	0.01	7.342	NA	NA	NA	NA	5.32586	0.703403	7.69152	0.202144	0.132073	0.0262814	2.36566	0.715373	0.302399	2	92	0.92	100	3	92	2	0	1	1	1	0.177333
Saneur	50	0.5	100	65	35	0.65	7.07774	0.552148	7.07774	0.078012	2	98	0.02	2.77217	0.00856962	0.0030913	2	98	0.02	7.42323	0.00525595	0.000708041	NA	NA	3.53989	0.691873	7.33435	0.175208	0.19545	0.0238887	3.79446	0.746278	0.196676	2	54	0.54	100	27	54	7	1	3	1	7	0.7287
Saneur	50	0.714	70	44	56	0.44	6.99657	0.575271	NA	0.0822218	2	98	0.02	2.73787	0.0422363	0.0154267	2	98	0.02	7.5316	0.0424635	0.00563805	NA	NA	3.01461	0.320574	7.26372	0.137718	0.10634	0.0189597	4.24911	0.364192	0.0857101	1	46	0.46	100	46	35	2	2	5	8	2	0.7651
Scisyl	NA	NA	NA	100	0	1	4.80485	0	4.80485	0	100	0	1	3.91146	0	0	100	0	1	7.33137	0	0	3.91146	7.33137	4.16206	0	6.18238	0	0	0	2.02032	0	0	5	100	1	100	0	0	0	0	100	0	0	0
Scisyl	10	0.068	148	76	24	0.76	5.36899	0.744808	5.36899	0.138724	92	8	0.92	4.06467	0.288417	0.0709572	59	41	0.59	6.36812	0.441578	0.0693419	4.06467	6.36812	4.21187	0.744766	6.50329	0.953891	0.176825	0.146678	2.29142	1.28648	0.561435	5	27	0.27	100	7	3	24	22	27	9	8	0.934267
Scisyl	10	0.116	86	79	21	0.79	5.41491	0.78197	5.41491	0.144411	92	8	0.92	3.82004	0.332341	0.0869993	43	57	0.43	6.51855	0.439503	0.0674234	3.82004	NA	4.3034	0.72884	6.53461	0.892007	0.169364	0.136505	2.23121	1.225	0.549028	5	33	0.33	100	7	5	24	17	33	7	7	0.918633
Scisyl	10	0.5	20	76	24	0.76	5.65284	0.720459	5.65284	0.127451	46	54	0.46	3.70272	0.379341	0.102449	22	78	0.22	6.68573	0.530341	0.0793244	NA	NA	4.06221	0.552212	6.65081	0.502656	0.135939	0.0755782	2.5886	0.79818	0.308344	4	25	0.25	100	16	13	24	25	14	0	8	0.946633
Scisyl	25	0.068	370	88	12	0.88	5.35369	0.5821	5.35369	0.108729	100	0	1	3.96138	0.146936	0.0370921	61	39	0.61	6.6787	0.434865	0.0651122	3.96138	6.6787	4.21057	0.277665	6.7124	0.905504	0.0659447	0.1349	2.50183	1.02084	0.408039	4	36	0.36	100	0	0	31	36	21	8	4	0.842567
Scisyl	25	0.116	115	76	24	0.76	5.30418	0.579073	5.30418	0.109173	100	0	1	3.72648	0.179577	0.0481894	43	57	0.43	6.99607	0.33574	0.0479898	3.72648	NA	4.21119	0.306913	6.67693	0.783285	0.0728804	0.117312	2.46574	0.882476	0.357895	4	32	0.32	100	0	0	24	32	20	17	7	0.8939
Scisyl	25	0.5	50	76	24	0.76	5.40966	0.638354	5.40966	0.118003	66	34	0.66	3.38167	0.343207	0.101491	7	93	0.07	7.01041	0.304335	0.0434118	3.38167	NA	3.94492	0.377891	6.87989	0.523664	0.0957918	0.0761152	2.93497	0.687066	0.234096	3	36	0.36	100	6	4	36	19	17	0	18	0.895767
Scisyl	25	0.714	35	81	19	0.81	5.565	0.9295	5.565	0.167026	39	61	0.39	3.33428	0.292852	0.0878306	7	93	0.07	7.17856	0.352004	0.0490356	NA	NA	3.76576	0.330191	6.87924	0.344407	0.0876823	0.0500647	3.11348	0.464283	0.14912	3	25	0.25	100	12	17	25	21	18	6	1	0.949667
Scisyl	50	0.068	739	80	20	0.8	5.09206	0.499687	5.09206	0.0981306	100	0	1	3.97316	0.093971	0.0236515	70	30	0.7	6.9191	0.368467	0.0532536	3.97316	6.9191	4.23052	0.190783	6.61962	0.788001	0.0450968	0.11904	2.3891	0.838617	0.351018	5	46	0.46	100	0	0	12	22	46	18	2	0.808267
Scisyl	50	0.116	430	77	23	0.77	5.28426	0.583403	5.28426	0.110404	100	0	1	3.71835	0.09835	0.0264499	35	65	0.35	7.09566	0.293506	0.0413642	3.71835	NA	4.15699	0.268273	6.822	0.790488	0.0645354	0.115873	2.66501	0.883122	0.331376	5	32	0.32	100	0	0	26	19	32	14	9	0.8939
Scisyl	50	0.5	100	78	22	0.78	5.41365	0.416521	5.41365	0.0769391	78	22	0.78	3.16097	0.240302	0.0760215	1	99	0.01	7.55723	NA	NA	3.16097	NA	3.94644	0.240404	7.01866	0.401524	0.0609167	0.0572081	3.07222	0.50545	0.164523	3	40	0.4	100	0	0	40	23	15	0	22	0.835567
Scisyl	50	0.714	70	87	13	0.87	5.58848	0.614928	5.58848	0.110035	40	60	0.4	3.17047	0.18737	0.0590983	1	99	0.01	7.42171	NA	NA	NA	NA	3.73191	0.23101	7.15588	0.21393	0.0619014	0.0298957	3.42397	0.346264	0.101129	3	47	0.47	100	4	6	47	21	13	0	9	0.822267
Scrnod	NA	NA	NA	100	0	1	3.0925	0.206221	3.0925	0.0666843	91	9	0.91	2.94672	0	0	100	0	1	4.74964	0.0277887	0.0058507	2.94672	4.74964	2.89989	0.145341	4.75747	0.102789	0.0501197	0.0216057	1.85759	0.0425527	0.0229075	5	91	0.91	100	0	9	0	0	91	0	0	0.1911
Scrnod	10	0.068	148	26	74	0.26	3.60646	1.00822	NA	0.279558	24	76	0.24	3.23002	0.330931	0.102455	38	62	0.38	5.39067	0.669027	0.124108	NA	NA	2.82228	0.442634	6.50833	1.41269	0.156836	0.217059	3.68605	1.515	0.411008	1	49	0.49	100	49	8	5	2	11	12	13	0.825067
Scrnod	10	0.116	86	34	66	0.34	3.43971	0.727749	NA	0.211573	15	85	0.15	3.07437	0.289427	0.0941416	43	57	0.43	5.74399	0.590585	0.102818	NA	NA	2.8478	0.361482	6.21236	1.51545	0.126934	0.243941	3.36456	1.64206	0.488047	1	45	0.45	100	45	17	6	6	5	8	13	0.8582
Scrnod	10	0.5	20	34	66	0.34	3.91366	1.23373	NA	0.315237	1	99	0.01	3.0254	NA	NA	13	87	0.13	6.31697	0.74831	0.11846	NA	NA	3.12506	0.346909	6.37437	0.998334	0.111009	0.156617	3.24931	1.09867	0.338125	1	49	0.49	100	49	23	1	9	1	16	1	0.785167
Scrnod	25	0.068	370	43	57	0.43	2.91488	0.577342	NA	0.198067	13	87	0.13	2.9898	0.0781094	0.0261253	48	52	0.48	5.40221	0.347734	0.0643689	NA	NA	2.59076	0.22269	6.24154	1.71156	0.0859556	0.274221	3.65078	1.76306	0.482928	1	45	0.45	100	45	27	7	1	8	12	0	0.815267
Scrnod	25	0.116	115	44	56	0.44	2.90072	0.491318	NA	0.169378	11	89	0.11	2.89861	0.134846	0.0465211	42	58	0.42	6.69305	0.573063	0.0856205	NA	NA	2.64803	0.219352	6.18677	1.57481	0.082836	0.254545	3.53874	1.65067	0.466456	1	40	0.4	100	40	30	4	1	9	11	5	0.846533
Scrnod	25	0.5	50	36	64	0.36	3.42796	0.736104	NA	0.214735	8	92	0.08	2.93866	0.113944	0.0387739	7	93	0.07	6.56777	0.664988	0.10125	NA	NA	2.9278	0.216039	6.45957	1.0587	0.073789	0.163897	3.53177	1.11797	0.316548	1	46	0.46	100	46	19	6	2	9	1	17	0.829733
Scrnod	25	0.714	35	44	56	0.44	3.46445	0.967736	NA	0.279333	5	95	0.05	2.74493	0.145912	0.0531569	4	96	0.04	6.95321	0.777591	0.111832	NA	NA	2.98701	0.14798	6.71148	0.666606	0.0495412	0.0993233	3.72447	0.684741	0.183849	1	53	0.53	100	53	29	3	3	9	3	0	0.728233
Scrnod	50	0.068	739	77	23	0.77	2.88399	0.397857	2.88399	0.137954	43	57	0.43	2.93785	0.0857605	0.0291916	80	20	0.8	5.54622	0.244028	0.0439989	NA	5.54622	2.68454	0.262549	5.28974	1.42597	0.0978004	0.269573	2.6052	1.53331	0.588557	5	47	0.47	100	15	29	1	0	47	7	1	0.778633
Scrnod	50	0.116	430	83	17	0.83	2.85718	0.358985	2.85718	0.125643	43	57	0.43	2.89892	0.0478042	0.0164903	56	44	0.56	7.06069	0.381432	0.054022	NA	7.06069	2.70446	0.247889	5.20944	1.10626	0.0916593	0.212356	2.50498	1.19496	0.477036	5	50	0.5	100	11	33	0	0	50	4	2	0.7315
Scrnod	50	0.5	100	51	49	0.51	2.97437	0.221566	2.97437	0.0744916	13	87	0.13	2.7913	0.0409818	0.014682	0	100	0	NA	NA	NA	NA	NA	2.84208	0.169704	6.50361	0.930157	0.0597111	0.143022	3.66153	0.993918	0.271449	2	35	0.35	100	27	35	0	0	16	0	22	0.852367
Scrnod	50	0.714	70	40	60	0.4	3.26216	0.701738	NA	0.215115	7	93	0.07	2.79139	0.0779874	0.0279385	1	99	0.01	7.79879	NA	NA	NA	NA	2.90775	0.146589	7.03296	0.499269	0.0504132	0.0709899	4.12521	0.524346	0.127108	1	51	0.51	100	51	28	5	1	6	1	8	0.756933
Scugal	NA	NA	NA	100	0	1	4.99947	0	4.99947	0	100	0	1	3.59532	0	0	0	100	0	NA	NA	NA	3.59532	NA	4.19332	0	6.51211	0	0	0	2.31879	0	0	5	100	1	100	0	0	0	0	100	0	0	0
Scugal	100	0.116	862	85	15	0.85	5.05007	0.287039	5.05007	0.0568386	100	0	1	3.67871	0.0612576	0.0166519	36	64	0.36	7.37353	0.284601	0.0385976	3.67871	NA	4.20941	0.300615	6.65495	0.5364	0.071415	0.0806016	2.44554	0.606087	0.247834	5	64	0.64	100	0	0	2	19	64	5	10	0.631633
Scugal	100	0.5	200	86	14	0.86	5.31954	0.50457	5.31954	0.0948523	66	34	0.66	3.04179	0.183458	0.0603127	0	100	0	NA	NA	NA	3.04179	NA	3.95617	0.181193	7.22784	0.394217	0.0458002	0.0545414	3.27167	0.509763	0.155811	5	34	0.34	100	0	0	25	27	34	0	14	0.850967
Scugal	100	0.714	140	97	3	0.97	5.6839	0.540681	5.6839	0.0951251	30	70	0.3	2.88171	0.161445	0.056024	2	98	0.02	7.55451	0.0540869	0.00715956	NA	NA	3.71127	0.184831	7.33984	0.270259	0.0498027	0.0368208	3.62857	0.379846	0.104682	3	45	0.45	100	0	4	45	36	12	0	3	0.7595
Scugal	10	0.068	148	78	22	0.78	5.54122	0.723578	5.54122	0.130581	91	9	0.91	4.06026	0.341719	0.0841617	61	39	0.61	6.3863	0.440778	0.0690193	4.06026	6.3863	4.30931	0.864476	6.57676	0.900152	0.200607	0.136869	2.26745	1.30831	0.576996	5	29	0.29	100	7	3	23	23	29	4	11	0.922367
Scugal	10	0.116	86	66	34	0.66	5.48383	0.781801	5.48383	0.142565	83	17	0.83	3.85481	0.365896	0.0949192	53	47	0.53	6.49951	0.50314	0.077412	3.85481	6.49951	4.26539	0.952256	6.56415	0.911522	0.223252	0.138864	2.29876	1.44637	0.629194	5	28	0.28	100	14	3	12	23	28	2	18	0.9345
Scugal	10	0.5	20	63	37	0.63	5.63551	1.08469	5.63551	0.192475	43	57	0.43	3.50747	0.325295	0.0927435	9	91	0.09	6.65073	0.450619	0.0677548	NA	NA	3.93514	0.646153	6.68923	0.603555	0.164201	0.0902279	2.75409	0.890901	0.323483	1	24	0.24	100	24	21	13	14	15	4	9	0.967867
Scugal	25	0.068	370	85	15	0.85	5.60136	0.52479	5.60136	0.0936897	99	1	0.99	3.9942	0.206295	0.0516487	54	46	0.54	6.72456	0.336498	0.0500402	3.9942	6.72456	4.30552	0.516444	6.88066	0.780752	0.119949	0.113471	2.57514	1.0349	0.40188	4	45	0.45	100	1	1	31	45	8	7	7	0.799167
Scugal	25	0.116	115	84	16	0.84	5.50619	0.690657	5.50619	0.125433	98	2	0.98	3.67909	0.216393	0.058817	39	61	0.39	7.01967	0.395352	0.0563206	3.67909	NA	4.26674	0.428012	6.8478	0.825477	0.100313	0.120546	2.58106	0.979671	0.379561	3	32	0.32	100	0	2	32	29	21	5	11	0.880133
Scugal	25	0.5	50	80	20	0.8	5.69084	0.734458	5.69084	0.12906	53	47	0.53	3.35075	0.301993	0.090127	8	92	0.08	6.91636	0.217695	0.0314753	3.35075	NA	3.95274	0.471105	7.0447	0.527978	0.119184	0.0749469	3.09196	0.747738	0.241833	3	40	0.4	100	6	7	40	19	14	0	14	0.882233
Scugal	25	0.714	35	85	15	0.85	5.81875	1.03999	5.81875	0.178731	19	81	0.19	3.50952	0.213191	0.0607465	9	91	0.09	6.8549	0.247118	0.0360498	NA	NA	3.73215	0.337761	6.95597	0.372882	0.0905005	0.053606	3.22382	0.497547	0.154335	2	25	0.25	100	13	25	20	15	25	1	1	0.927967
Scugal	50	0.068	739	81	19	0.81	5.35795	0.510426	5.35795	0.0952652	100	0	1	3.9687	0.126366	0.0318408	63	37	0.63	6.86184	0.372826	0.0543333	3.9687	6.86184	4.23733	0.409952	6.76117	0.785447	0.0967478	0.11617	2.52384	0.886409	0.351214	4	45	0.45	100	0	0	18	45	18	8	11	0.833233
Scugal	50	0.116	430	76	24	0.76	5.38726	0.512837	5.38726	0.0951945	100	0	1	3.65482	0.152521	0.0417315	54	46	0.54	7.16148	0.271608	0.0379262	3.65482	7.16148	4.20426	0.447013	6.75963	0.704937	0.106324	0.104286	2.55537	0.862581	0.337556	4	40	0.4	100	0	0	19	40	17	6	18	0.862167
Scugal	50	0.5	100	94	6	0.94	5.51678	0.70146	5.51678	0.12715	61	39	0.61	3.12925	0.268751	0.0858836	4	96	0.04	6.95934	0.150679	0.0216513	3.12925	NA	3.96821	0.297845	7.05208	0.465999	0.0750578	0.0660797	3.08387	0.599963	0.194549	3	39	0.39	100	0	4	39	28	23	0	6	0.829967
Scugal	50	0.714	70	89	11	0.89	5.69374	0.763643	5.69374	0.13412	33	67	0.33	3.20343	0.256513	0.0800744	3	97	0.03	6.93044	0.174502	0.025179	NA	NA	3.71145	0.302711	7.15617	0.348354	0.0815615	0.0486789	3.44472	0.50719	0.147237	3	34	0.34	100	6	9	34	21	25	0	5	0.890867
Senova	NA	NA	NA	0	100	0	NA	NA	NA	NA	0	100	0	NA	NA	NA	0	100	0	NA	NA	NA	NA	NA	2.44	0	8	0	0	0	5.56	0	0	6	100	1	100	0	0	0	0	0	100	0	0
Senova	100	0.116	862	0	100	0	NA	NA	NA	NA	0	100	0	NA	NA	NA	2	98	0.02	7.56055	0.035953	0.00475534	NA	NA	2.45099	0.0300238	7.68705	0.237105	0.0122496	0.0308447	5.23606	0.242203	0.0462567	7	60	0.6	100	6	0	0	0	0	34	60	0.6076
Senova	100	0.5	200	3	97	0.03	7.86661	0.230961	NA	0.0293596	0	100	0	NA	NA	NA	0	100	0	NA	NA	NA	NA	NA	2.60192	0.161446	7.63828	0.255144	0.0620486	0.0334033	5.03636	0.279786	0.0555533	6	54	0.54	100	26	3	0	0	0	54	17	0.712833
Senova	100	0.714	140	10	90	0.1	5.71272	2.39139	NA	0.418608	0	100	0	NA	NA	NA	1	99	0.01	7.51263	NA	NA	NA	NA	2.63554	0.154739	7.66183	0.261819	0.0587123	0.0341718	5.02629	0.31359	0.06239	1	46	0.46	100	46	6	2	0	2	38	6	0.742
Senova	10	0.068	148	18	82	0.18	4.43478	2.12533	NA	0.479241	18	82	0.18	3.61075	0.577395	0.15991	24	76	0.24	5.93516	1.1239	0.189363	NA	NA	2.8746	0.823888	6.94427	1.16107	0.28661	0.167198	4.06967	1.40629	0.345553	1	58	0.58	100	58	12	2	0	4	8	16	0.717733
Senova	10	0.116	86	14	86	0.14	5.21268	2.20111	NA	0.422261	13	87	0.13	3.24327	0.366649	0.113049	15	85	0.15	6.54075	0.658158	0.100624	NA	NA	2.97724	0.879119	7.08429	0.845454	0.29528	0.119342	4.10705	1.17917	0.287109	1	57	0.57	100	57	11	1	0	2	11	18	0.721
Senova	10	0.5	20	27	73	0.27	5.003	1.95397	NA	0.390559	4	96	0.04	3.51715	0.668503	0.190069	5	95	0.05	6.69108	0.673684	0.100684	NA	NA	3.23655	0.564276	6.78875	0.821371	0.174345	0.12099	3.5522	0.935931	0.263479	1	53	0.53	100	53	21	2	1	3	18	2	0.7476
Senova	25	0.068	370	11	89	0.11	4.45455	2.63102	NA	0.590636	12	88	0.12	3.08793	0.569232	0.184341	22	78	0.22	6.42497	0.983268	0.153038	NA	NA	2.65338	0.66782	7.24067	0.953385	0.251687	0.131671	4.58729	1.10988	0.241946	1	43	0.43	100	43	9	0	0	2	21	25	0.816667
Senova	25	0.116	115	6	94	0.06	4.22617	2.36889	NA	0.56053	5	95	0.05	2.9033	0.184687	0.0636129	9	91	0.09	7.1688	0.359226	0.0501097	NA	NA	2.62467	0.421852	7.3499	0.672276	0.160726	0.0914674	4.72523	0.822831	0.174136	1	52	0.52	100	52	5	0	0	1	18	24	0.743167
Senova	25	0.5	50	9	91	0.09	5.40689	2.31765	NA	0.428647	1	99	0.01	3.18378	NA	NA	1	99	0.01	7.19543	NA	NA	NA	NA	2.91075	0.348676	7.21887	0.575471	0.119789	0.0797177	4.30812	0.660376	0.153286	1	45	0.45	100	45	8	0	0	1	27	19	0.795667
Senova	25	0.714	35	10	90	0.1	6.26975	1.85012	NA	0.295086	1	99	0.01	3.2021	NA	NA	0	100	0	NA	NA	NA	NA	NA	2.93206	0.236035	7.3007	0.340784	0.0805013	0.0466782	4.36864	0.40489	0.0926809	1	68	0.68	100	68	9	1	0	0	22	0	0.561167
Senova	50	0.068	739	5	95	0.05	2.5876	0.330044	NA	0.127548	7	93	0.07	2.70719	0.255574	0.0944056	23	77	0.23	6.63147	0.729258	0.109969	NA	NA	2.47494	0.115127	7.44041	0.685327	0.0465171	0.0921087	4.96547	0.724021	0.145811	7	44	0.44	100	29	3	0	0	2	22	44	0.7847
Senova	50	0.116	430	5	95	0.05	6.508	2.27779	NA	0.349998	1	99	0.01	2.48678	NA	NA	1	99	0.01	7.43853	NA	NA	NA	NA	2.60441	0.552873	7.57562	0.384764	0.212283	0.0507898	4.97121	0.684811	0.137755	7	48	0.48	100	28	4	0	0	1	19	48	0.7623
Senova	50	0.5	100	8	92	0.08	5.76337	2.42686	NA	0.421084	1	99	0.01	2.96783	NA	NA	1	99	0.01	7.44824	NA	NA	NA	NA	2.73568	0.259482	7.50451	0.345962	0.0948511	0.0461006	4.76883	0.436656	0.0915647	1	43	0.43	100	43	6	0	0	2	29	20	0.8015
Senova	50	0.714	70	9	91	0.09	4.63522	2.32137	NA	0.50081	1	99	0.01	2.61304	NA	NA	0	100	0	NA	NA	NA	NA	NA	2.78167	0.203178	7.40506	0.279191	0.0730419	0.0377027	4.62339	0.359962	0.0778567	1	60	0.6	100	60	7	1	0	1	25	6	0.6636
Soldul	NA	NA	NA	0	100	0	NA	NA	NA	NA	100	0	1	3.60616	0	0	100	0	1	7.37922	0	0	3.60616	7.37922	4.10357	0	7.12067	0	0	0	3.0171	0	0	7	100	1	100	0	0	0	0	0	0	100	0
Soldul	100	0.116	862	35	65	0.35	4.51837	0.090642	NA	0.0200608	100	0	1	3.60408	0.0436535	0.0121122	77	23	0.77	7.46691	0.192283	0.0257514	3.60408	7.46691	4.02789	0.176449	6.73493	0.590277	0.0438067	0.0876441	2.70703	0.534394	0.197409	7	61	0.61	100	0	0	0	0	35	4	61	0.587767
Soldul	100	0.5	200	43	57	0.43	4.82829	0.557751	NA	0.115517	86	14	0.86	2.97782	0.174946	0.0587497	0	100	0	NA	NA	NA	2.97782	NA	3.8129	0.158261	7.14637	0.407408	0.0415068	0.0570091	3.33347	0.377719	0.113311	7	57	0.57	100	0	0	10	2	31	0	57	0.663367
Soldul	100	0.714	140	52	48	0.52	5.20192	0.581901	5.20192	0.111863	37	63	0.37	2.96162	0.233509	0.0788449	0	100	0	NA	NA	NA	NA	NA	3.58672	0.175757	7.28895	0.273349	0.0490021	0.0375019	3.70222	0.273834	0.0739648	7	47	0.47	100	0	0	27	7	18	1	47	0.780267
Soldul	10	0.068	148	57	43	0.57	5.15143	0.598969	5.15143	0.116272	87	13	0.87	3.91957	0.213597	0.0544951	55	45	0.55	6.13331	0.550396	0.0897387	3.91957	6.13331	3.9652	0.649627	6.60819	1.05339	0.163832	0.159407	2.64299	1.41362	0.534858	4	22	0.22	100	12	0	18	22	17	16	15	0.965767
Soldul	10	0.116	86	58	42	0.58	5.02175	0.890657	5.02175	0.17736	82	18	0.82	3.66318	0.29589	0.0807739	52	48	0.52	6.39933	0.668689	0.104494	3.66318	6.39933	3.92524	0.788065	6.39741	1.06161	0.200769	0.165943	2.47217	1.36278	0.551249	5	28	0.28	100	13	3	10	17	28	14	15	0.959933
Soldul	10	0.5	20	62	38	0.62	5.47479	0.868688	5.47479	0.158671	37	63	0.37	3.52665	0.349287	0.0990422	19	81	0.19	6.30207	0.551074	0.0874434	NA	NA	3.8599	0.516462	6.56677	0.653666	0.133802	0.0995415	2.70687	0.842167	0.311122	1	24	0.24	100	24	12	16	22	12	3	11	0.964367
Soldul	25	0.068	370	55	45	0.55	5.14329	0.764274	5.14329	0.148596	100	0	1	3.78961	0.167841	0.0442897	54	46	0.54	6.65852	0.542997	0.0815492	3.78961	6.65852	4.00981	0.420052	6.85776	0.944846	0.104756	0.137778	2.84795	0.988099	0.346951	6	28	0.28	100	0	1	20	15	19	28	17	0.926333
Soldul	25	0.116	115	54	46	0.54	5.03822	0.723183	5.03822	0.143539	98	2	0.98	3.56631	0.206275	0.0578399	49	51	0.49	6.94292	0.460437	0.0663175	3.56631	NA	3.95312	0.373109	6.75736	0.931454	0.0943834	0.137843	2.80424	1.00871	0.359709	6	26	0.26	100	2	0	19	15	20	26	18	0.9345
Soldul	25	0.5	50	63	37	0.63	5.3449	0.855586	5.3449	0.160075	60	40	0.6	3.29966	0.302549	0.0916907	9	91	0.09	7.14326	0.44941	0.0629139	3.29966	NA	3.78205	0.425932	6.88147	0.568911	0.112619	0.0826729	3.09942	0.714383	0.230489	3	34	0.34	100	7	5	34	9	15	1	29	0.889233
Soldul	25	0.714	35	75	25	0.75	5.37241	1.05286	5.37241	0.195976	33	67	0.33	3.42651	0.237447	0.0692971	4	96	0.04	6.84216	0.430451	0.0629116	NA	NA	3.56118	0.343947	6.90149	0.401837	0.0965824	0.0582247	3.34031	0.539882	0.161626	3	27	0.27	100	22	16	27	13	19	1	2	0.932867
Soldul	50	0.068	739	43	57	0.43	4.59855	0.404896	NA	0.0880486	100	0	1	3.80757	0.0801431	0.0210483	78	22	0.78	6.92154	0.404296	0.0584113	3.80757	6.92154	4.01941	0.260513	6.71973	0.906995	0.0648136	0.134975	2.70032	0.858359	0.317873	5	37	0.37	100	0	0	2	4	37	29	28	0.815033
Soldul	50	0.116	430	38	62	0.38	4.67445	0.465738	NA	0.0996349	100	0	1	3.58983	0.123164	0.0343092	54	46	0.54	7.24829	0.264704	0.0365195	3.58983	7.24829	3.94773	0.36897	6.8158	0.808934	0.0934637	0.118685	2.86807	0.783857	0.273305	6	35	0.35	100	0	0	5	2	31	35	27	0.8232
Soldul	50	0.5	100	46	54	0.46	5.19261	0.734152	NA	0.141384	66	34	0.66	3.13323	0.237689	0.0758607	5	95	0.05	7.33072	0.199249	0.02718	3.13323	NA	3.79561	0.278829	6.99883	0.484225	0.073461	0.0691866	3.20322	0.527836	0.164783	7	54	0.54	100	0	1	19	9	17	0	54	0.741067
Soldul	50	0.714	70	70	30	0.7	5.149	0.750208	5.149	0.1457	45	55	0.45	3.16425	0.192446	0.0608189	0	100	0	NA	NA	NA	NA	NA	3.55103	0.222406	7.13644	0.290464	0.0626314	0.0407015	3.58541	0.392326	0.109423	3	37	0.37	100	4	3	37	8	22	4	22	0.881767
Stasyl	NA	NA	NA	40	60	0.4	6.24497	0	NA	0	0	100	0	NA	NA	NA	0	100	0	NA	NA	NA	NA	NA	4.68819	0.0630539	7.95143	0.0597831	0.0134495	0.00751853	3.26324	0.00327079	0.00100231	7	60	0.6	100	0	0	0	40	0	0	60	0.56
Stasyl	100	0.116	862	60	40	0.6	6.32631	0.469553	6.32631	0.0742222	82	18	0.82	3.56019	0.214642	0.0602894	5	95	0.05	7.37999	0.120988	0.016394	3.56019	NA	4.44251	1.05656	7.44581	0.371606	0.23783	0.049908	3.0033	0.934209	0.311061	4	51	0.51	100	0	5	0	51	4	0	40	0.671767
Stasyl	100	0.5	200	80	20	0.8	7.02355	0.803975	7.02355	0.114468	1	99	0.01	2.55352	NA	NA	2	98	0.02	7.42255	0.197758	0.0266429	NA	NA	4.25862	0.77914	7.60853	0.278603	0.182956	0.0366172	3.34991	0.705143	0.210496	2	42	0.42	100	0	42	9	23	6	7	13	0.860067
Stasyl	100	0.714	140	86	14	0.86	7.07318	0.836968	7.07318	0.11833	0	100	0	NA	NA	NA	1	99	0.01	7.47329	NA	NA	NA	NA	3.53191	0.440052	7.64094	0.243862	0.124593	0.0319152	4.10903	0.4809	0.117035	2	52	0.52	100	3	52	8	18	8	4	7	0.789833
Stasyl	10	0.068	148	67	33	0.67	6.60668	0.878067	6.60668	0.132906	78	22	0.78	4.23151	0.397506	0.0939395	26	74	0.26	6.7665	0.383976	0.0567467	4.23151	NA	4.67357	1.47348	7.16334	0.545344	0.31528	0.0761298	2.48977	1.48612	0.59689	2	28	0.28	100	14	28	18	5	16	3	16	0.950833
Stasyl	10	0.116	86	67	33	0.67	6.58989	0.81172	6.58989	0.123177	77	23	0.77	3.79109	0.473707	0.124953	25	75	0.25	6.83836	0.346663	0.0506939	3.79109	NA	4.68741	1.38976	7.06675	0.505462	0.296489	0.0715267	2.37934	1.3477	0.566419	2	28	0.28	100	11	28	18	6	15	0	22	0.936367
Stasyl	10	0.5	20	77	23	0.77	6.54345	0.828038	6.54345	0.126544	27	73	0.27	3.65162	0.526412	0.144158	7	93	0.07	6.67885	0.382521	0.0572735	NA	NA	4.31389	0.842788	6.97279	0.442602	0.195366	0.0634757	2.6589	0.929502	0.349581	2	49	0.49	100	19	49	9	13	6	3	1	0.8099
Stasyl	25	0.068	370	76	24	0.76	6.7452	0.776255	6.7452	0.115083	88	12	0.88	4.18902	0.301979	0.0720884	30	70	0.3	7.04732	0.258035	0.0366147	4.18902	NA	4.98221	1.25853	7.22832	0.462824	0.252604	0.0640293	2.24611	1.13289	0.50438	2	33	0.33	100	1	33	12	21	10	1	22	0.903
Stasyl	25	0.116	115	77	23	0.77	6.78406	0.717759	6.78406	0.105801	79	21	0.79	3.54844	0.394062	0.111052	17	83	0.17	7.12315	0.238456	0.0334762	3.54844	NA	4.91526	1.29238	7.20897	0.411592	0.262932	0.0570944	2.29371	1.15305	0.502699	2	35	0.35	100	3	35	13	18	11	3	17	0.9163
Stasyl	25	0.5	50	73	27	0.73	6.80793	0.914469	6.80793	0.134324	12	88	0.12	3.20819	0.242454	0.0755736	5	95	0.05	6.91995	0.231681	0.0334802	NA	NA	4.15343	0.851144	7.24111	0.44216	0.204926	0.0610624	3.08768	0.798186	0.258507	2	45	0.45	100	10	45	12	9	7	4	13	0.8652
Stasyl	25	0.714	35	79	21	0.79	6.94136	0.776045	6.94136	0.1118	8	92	0.08	3.26417	0.257585	0.0789128	4	96	0.04	7.10448	0.250973	0.035326	NA	NA	3.73304	0.558027	7.30117	0.342392	0.149483	0.0468954	3.56813	0.691472	0.193791	2	59	0.59	100	21	59	9	5	6	0	0	0.692533
Stasyl	50	0.068	739	67	33	0.67	6.54451	0.734603	6.54451	0.112247	84	16	0.84	4.15701	0.18328	0.0440894	30	70	0.3	7.27049	0.246424	0.0338938	4.15701	NA	4.61695	1.26318	7.31412	0.42033	0.273596	0.0574683	2.69717	1.12189	0.415949	4	37	0.37	100	0	18	6	37	6	0	33	0.8337
Stasyl	50	0.116	430	72	28	0.72	6.53387	0.71153	6.53387	0.108899	86	14	0.86	3.48911	0.337195	0.0966423	14	86	0.14	7.21689	0.20843	0.0288809	3.48911	NA	4.83636	1.04346	7.36587	0.405228	0.215753	0.0550142	2.52951	0.985013	0.389409	4	37	0.37	100	0	17	5	37	13	1	27	0.865433
Stasyl	50	0.5	100	77	23	0.77	6.91599	0.797609	6.91599	0.115328	8	92	0.08	3.00728	0.222447	0.0739696	2	98	0.02	7.17282	0.0216358	0.00301636	NA	NA	4.14801	0.734996	7.38434	0.359054	0.177192	0.0486237	3.23633	0.673633	0.208147	2	44	0.44	100	1	44	10	13	10	4	18	0.857967
Stasyl	50	0.714	70	84	16	0.84	7.16512	0.766156	7.16512	0.106929	0	100	0	NA	NA	NA	2	98	0.02	7.46068	0.106104	0.0142217	NA	NA	3.63483	0.482759	7.48355	0.2707	0.132815	0.0361727	3.84872	0.54649	0.141993	2	65	0.65	100	10	65	2	12	5	4	2	0.639567
Stehol	NA	NA	NA	0	100	0	NA	NA	NA	NA	0	100	0	NA	NA	NA	0	100	0	NA	NA	NA	NA	NA	2.44	0	7.10128	0.0114517	0	0.00161262	4.66128	0.0114517	0.00245677	6	99	0.99	100	0	0	0	0	0	99	1	0.0231
Stehol	100	0.116	862	6	94	0.06	3.15337	0.962099	NA	0.305102	0	100	0	NA	NA	NA	22	78	0.22	7.13927	0.264976	0.0371152	NA	NA	2.44649	0.0144819	7.56318	0.655005	0.00591945	0.0866044	5.11669	0.65699	0.128402	1	58	0.58	100	58	3	2	0	1	19	17	0.696733
Stehol	100	0.5	200	4	96	0.04	2.82538	0.28779	NA	0.101859	2	98	0.02	2.74935	0.057849	0.021041	1	99	0.01	7.48565	NA	NA	NA	NA	2.63837	0.138348	7.20248	0.538344	0.0524368	0.0747442	4.56411	0.578544	0.126759	1	50	0.5	100	50	3	0	0	1	22	24	0.750167
Stehol	100	0.714	140	21	79	0.21	3.99839	1.4983	NA	0.374726	4	96	0.04	2.70817	0.132072	0.0487679	1	99	0.01	7.59969	NA	NA	NA	NA	2.7744	0.121426	7.34757	0.202441	0.0437666	0.0275521	4.57318	0.246839	0.0539754	1	64	0.64	100	64	13	6	0	2	10	5	0.649833
Stehol	10	0.068	148	23	77	0.23	4.45426	1.98621	NA	0.445911	15	85	0.15	3.75151	0.789431	0.21043	35	65	0.35	5.95586	0.808715	0.135785	NA	NA	2.90552	0.920094	6.83567	1.20581	0.316671	0.1764	3.93015	1.47928	0.376393	1	51	0.51	100	51	13	4	1	5	8	18	0.793333
Stehol	10	0.116	86	16	84	0.16	4.50791	1.98082	NA	0.439409	10	90	0.1	3.46364	0.412709	0.119155	22	78	0.22	6.43184	0.74519	0.11586	NA	NA	2.91047	0.754924	6.93692	1.04809	0.259382	0.151089	4.02645	1.29212	0.320909	1	60	0.6	100	60	11	2	1	2	4	20	0.682967
Stehol	10	0.5	20	26	74	0.26	4.69398	1.55794	NA	0.331902	4	96	0.04	3.24816	0.402386	0.123881	17	83	0.17	6.48982	0.588253	0.0906424	NA	NA	3.17246	0.46963	6.65603	0.791047	0.148033	0.118847	3.48357	0.883287	0.253558	1	51	0.51	100	51	14	4	4	4	16	7	0.799167
Stehol	25	0.068	370	12	88	0.12	3.47438	0.998619	NA	0.287424	8	92	0.08	2.79146	0.331845	0.118879	32	68	0.32	6.15413	0.71091	0.115517	NA	NA	2.52529	0.145855	7.1731	1.02365	0.0577577	0.142707	4.64781	1.06924	0.230053	1	64	0.64	100	64	4	5	0	3	12	12	0.649367
Stehol	25	0.116	115	17	83	0.17	4.25079	1.77401	NA	0.417335	3	97	0.03	2.81783	0.182609	0.064805	26	74	0.26	6.74529	0.442013	0.0655291	NA	NA	2.65539	0.539294	7.12219	0.953723	0.203094	0.133909	4.4668	1.09673	0.24553	1	63	0.63	100	63	9	6	1	1	5	15	0.660567
Stehol	25	0.5	50	21	79	0.21	4.61826	1.88858	NA	0.408938	1	99	0.01	2.7187	NA	NA	10	90	0.1	6.77671	0.460934	0.0680175	NA	NA	2.94628	0.354908	6.92915	0.649396	0.12046	0.0937194	3.98287	0.754203	0.189362	1	53	0.53	100	53	14	3	0	4	11	15	0.7728
Stehol	25	0.714	35	21	79	0.21	4.60617	1.78074	NA	0.386599	4	96	0.04	2.82191	0.0730163	0.0258748	1	99	0.01	7.0172	NA	NA	NA	NA	2.95647	0.170971	7.00566	0.429196	0.0578295	0.0612642	4.04919	0.470617	0.116225	1	64	0.64	100	64	11	3	1	6	14	1	0.646333
Stehol	50	0.068	739	10	90	0.1	3.54065	1.78382	NA	0.503811	4	96	0.04	2.86948	0.444082	0.15476	27	73	0.27	6.4519	0.521487	0.0808269	NA	NA	2.49305	0.313092	7.47305	0.91327	0.125586	0.122208	4.98	0.95788	0.192345	1	68	0.68	100	68	7	3	0	0	11	11	0.5922
Stehol	50	0.116	430	17	83	0.17	3.28235	0.887359	NA	0.270342	3	97	0.03	2.95891	0.0404568	0.0136729	28	72	0.28	7.09639	0.336637	0.0474377	NA	NA	2.50716	0.119573	7.14218	0.957108	0.0476926	0.134008	4.63502	0.992978	0.214234	1	61	0.61	100	61	8	6	0	3	8	14	0.6895
Stehol	50	0.5	100	10	90	0.1	3.94815	1.42645	NA	0.361296	2	98	0.02	2.71325	0.175023	0.0645066	5	95	0.05	7.39221	0.547858	0.0741129	NA	NA	2.73224	0.182474	7.1106	0.635896	0.0667853	0.0894293	4.37836	0.663792	0.151607	1	55	0.55	100	55	4	3	0	3	20	15	0.736867
Stehol	50	0.714	70	34	66	0.34	4.14264	1.61353	NA	0.389493	5	95	0.05	2.72405	0.141063	0.0517843	3	97	0.03	7.40906	0.0556891	0.00751635	NA	NA	2.82888	0.173573	7.20633	0.31665	0.0613575	0.0439405	4.37745	0.374365	0.0855212	1	59	0.59	100	59	22	7	2	3	7	0	0.691133
Stenem	NA	NA	NA	100	0	1	7.99995	0	7.99995	0	100	0	1	3.54505	0	0	0	100	0	NA	NA	NA	3.54505	NA	6.72979	0	7.99995	0	0	0	1.27017	0	0	2	100	1	100	0	100	0	0	0	0	0	0
Stenem	100	0.116	862	100	0	1	7.84794	0.19515	7.84794	0.0248664	100	0	1	3.84656	0.131915	0.0342944	0	100	0	NA	NA	NA	3.84656	NA	6.712	0.152925	7.84794	0.19515	0.0227838	0.0248664	1.13594	0.0602816	0.0530675	2	100	1	100	0	100	0	0	0	0	0	0
Stenem	100	0.5	200	98	2	0.98	7.75813	0.36156	7.75813	0.0466039	4	96	0.04	2.90955	0.192499	0.0661613	0	100	0	NA	NA	NA	NA	NA	5.18294	0.326856	7.81894	0.201368	0.0630638	0.0257538	2.636	0.344831	0.130816	2	93	0.93	100	0	93	5	0	0	0	2	0.154233
Stenem	100	0.714	140	100	0	1	7.69661	0.44688	7.69661	0.0580619	2	98	0.02	2.85558	0.101365	0.0354973	0	100	0	NA	NA	NA	NA	NA	4.20405	0.270021	7.81194	0.212387	0.0642289	0.0271875	3.60789	0.356294	0.098754	2	92	0.92	100	0	92	8	0	0	0	0	0.171733
Stenem	10	0.068	148	76	24	0.76	7.15761	0.632362	7.15761	0.0883482	85	15	0.85	4.66306	0.370749	0.0795078	9	91	0.09	6.76646	0.486015	0.071827	4.66306	NA	5.4881	1.52207	7.33032	0.417389	0.27734	0.05694	1.84222	1.42944	0.775931	2	55	0.55	100	2	55	10	4	7	2	20	0.7469
Stenem	10	0.116	86	81	19	0.81	6.93814	0.782141	6.93814	0.112731	84	16	0.84	3.92659	0.460265	0.117217	5	95	0.05	6.94569	0.374657	0.053941	3.92659	NA	5.31087	1.35972	7.28006	0.330483	0.256026	0.0453957	1.96919	1.26249	0.641123	2	57	0.57	100	6	57	18	2	4	0	13	0.723567
Stenem	10	0.5	20	77	23	0.77	6.93135	0.748201	6.93135	0.107945	38	62	0.38	3.77628	0.533885	0.141379	1	99	0.01	6.79627	NA	NA	NA	NA	4.65908	0.826896	7.24307	0.346366	0.177481	0.0478203	2.58399	0.797669	0.308697	2	58	0.58	100	11	58	12	4	3	5	7	0.731733
Stenem	25	0.068	370	91	9	0.91	7.49703	0.404633	7.49703	0.0539724	98	2	0.98	4.6423	0.240328	0.0517691	2	98	0.02	7.12185	0.0967133	0.0135798	4.6423	NA	6.21007	1.16662	7.57625	0.230163	0.187859	0.0303796	1.36618	1.10942	0.812058	2	83	0.83	100	0	83	7	1	0	0	9	0.347667
Stenem	25	0.116	115	92	8	0.92	7.35266	0.532877	7.35266	0.0724741	96	4	0.96	3.88617	0.335253	0.0862682	0	100	0	NA	NA	NA	3.88617	NA	5.97461	1.0634	7.54397	0.1999	0.177986	0.0264979	1.56936	1.05507	0.672295	2	79	0.79	100	0	79	12	1	0	2	6	0.416967
Stenem	25	0.5	50	94	6	0.94	7.30815	0.616669	7.30815	0.084381	14	86	0.14	3.43773	0.382259	0.111195	1	99	0.01	7.49013	NA	NA	NA	NA	4.89268	0.609407	7.50866	0.282394	0.124555	0.0376091	2.61598	0.618242	0.236333	2	80	0.8	100	1	80	11	1	2	1	4	0.4032
Stenem	25	0.714	35	90	10	0.9	7.28389	0.658671	7.28389	0.0904284	10	90	0.1	3.45649	0.400527	0.115877	0	100	0	NA	NA	NA	NA	NA	4.13452	0.52643	7.50749	0.249672	0.127326	0.0332564	3.37297	0.55228	0.163737	2	76	0.76	100	7	76	11	2	1	2	1	0.4718
Stenem	50	0.068	739	95	5	0.95	7.73263	0.198098	7.73263	0.0256185	100	0	1	4.66968	0.162676	0.0348366	0	100	0	NA	NA	NA	4.66968	NA	6.64395	0.764063	7.73	0.19669	0.115001	0.025445	1.08605	0.74458	0.685586	2	95	0.95	100	0	95	0	0	0	0	5	0.110833
Stenem	50	0.116	430	95	5	0.95	7.68911	0.261558	7.68911	0.0340168	100	0	1	3.85338	0.277824	0.0720989	0	100	0	NA	NA	NA	3.85338	NA	6.42858	0.714301	7.716	0.206813	0.111113	0.0268032	1.28742	0.687161	0.533751	2	91	0.91	100	0	91	4	0	0	0	5	0.195767
Stenem	50	0.5	100	99	1	0.99	7.53886	0.433109	7.53886	0.0574502	8	92	0.08	2.83645	0.178233	0.0628367	0	100	0	NA	NA	NA	NA	NA	5.11965	0.383659	7.661	0.229578	0.0749384	0.0299671	2.54135	0.414783	0.163214	2	89	0.89	100	0	89	10	0	0	0	1	0.230767
Stenem	50	0.714	70	98	2	0.98	7.52519	0.5238	7.52519	0.0696062	3	97	0.03	3.01578	0.295576	0.0980096	0	100	0	NA	NA	NA	NA	NA	4.11734	0.413999	7.65994	0.23094	0.10055	0.030149	3.5426	0.43443	0.12263	2	90	0.9	100	2	90	8	0	0	0	0	0.213733
Urtdio	NA	NA	NA	50	50	0.5	7.99995	0	NA	0	0	100	0	NA	NA	NA	0	100	0	NA	NA	NA	NA	NA	3.63408	1.2001	7.99998	2.31159e-05	0.330234	2.88949e-06	4.3659	1.20012	0.274885	2	50	0.5	100	0	50	0	0	0	0	50	0.583333
Urtdio	100	0.116	862	84	16	0.84	7.32068	0.747637	7.32068	0.102127	32	68	0.32	2.93579	0.250638	0.0853732	1	99	0.01	7.51112	NA	NA	NA	NA	5.01276	1.0113	7.62129	0.255649	0.201745	0.033544	2.60853	0.905744	0.347224	2	67	0.67	100	0	67	5	12	0	1	15	0.596867
Urtdio	100	0.5	200	87	13	0.87	7.32837	0.705591	7.32837	0.096282	0	100	0	NA	NA	NA	0	100	0	NA	NA	NA	NA	NA	3.72372	0.641531	7.61724	0.243404	0.172282	0.0319544	3.89353	0.638126	0.163894	2	72	0.72	100	6	72	7	8	0	1	6	0.540167
Urtdio	100	0.714	140	75	25	0.75	7.14836	0.830583	7.14836	0.116192	3	97	0.03	2.7967	0.149578	0.0534837	1	99	0.01	7.41106	NA	NA	NA	NA	2.96882	0.308331	7.57653	0.247946	0.103856	0.0327255	4.60771	0.395074	0.0857419	2	55	0.55	100	21	55	11	6	3	0	4	0.741067
Urtdio	10	0.068	148	47	53	0.47	6.42822	1.36114	NA	0.211744	50	50	0.5	4.15244	0.42331	0.101942	30	70	0.3	6.29915	0.735484	0.116759	NA	NA	3.92964	1.608	6.97343	0.803209	0.409197	0.115181	3.04379	1.63381	0.536769	1	31	0.31	100	31	26	8	3	10	1	21	0.903933
Urtdio	10	0.116	86	47	53	0.47	6.29133	1.01857	NA	0.161901	52	48	0.52	3.50356	0.400262	0.114244	26	74	0.26	6.50023	0.428527	0.0659249	3.50356	NA	3.87169	1.36342	6.97392	0.658455	0.352151	0.0944168	3.10223	1.50402	0.484819	1	33	0.33	100	33	18	11	7	11	2	18	0.9296
Urtdio	10	0.5	20	47	53	0.47	6.44743	1.18416	NA	0.183664	9	91	0.09	3.60932	0.475146	0.131644	1	99	0.01	5.8021	NA	NA	NA	NA	3.73351	0.837648	6.95971	0.513413	0.224359	0.0737692	3.2262	0.92562	0.286907	1	45	0.45	100	45	36	6	4	1	7	1	0.7672
Urtdio	25	0.068	370	57	43	0.57	7.06208	0.815621	7.06208	0.115493	67	33	0.67	3.90078	0.307256	0.0787679	13	87	0.13	6.81284	0.386394	0.0567155	3.90078	NA	4.34879	1.60788	7.41298	0.391692	0.36973	0.0528387	3.06419	1.59835	0.521621	2	40	0.4	100	25	40	9	3	5	3	15	0.866367
Urtdio	25	0.116	115	61	39	0.61	7.05233	0.687766	7.05233	0.0975233	47	53	0.47	3.19071	0.40933	0.128288	10	90	0.1	6.88181	0.281632	0.0409241	NA	NA	4.45738	1.43288	7.3263	0.368512	0.321463	0.0502999	2.86892	1.41257	0.492372	2	43	0.43	100	20	43	6	6	6	2	17	0.8575
Urtdio	25	0.5	50	64	36	0.64	6.70681	0.841045	6.70681	0.125402	11	89	0.11	3.14368	0.252055	0.0801785	5	95	0.05	7.05904	0.250248	0.0354507	NA	NA	3.75519	0.813454	7.17515	0.36351	0.216621	0.0506624	3.41996	0.856633	0.25048	2	39	0.39	100	28	39	10	5	10	4	4	0.867767
Urtdio	25	0.714	35	44	56	0.44	6.69022	1.22689	NA	0.183385	5	95	0.05	2.9968	0.192354	0.0641864	1	99	0.01	7.0609	NA	NA	NA	NA	3.22564	0.379864	7.28178	0.302389	0.117764	0.0415269	4.05614	0.480003	0.11834	1	45	0.45	100	45	34	4	3	3	10	1	0.7798
Urtdio	50	0.068	739	81	19	0.81	7.32646	0.654729	7.32646	0.089365	92	8	0.92	3.77596	0.296961	0.0786451	8	92	0.08	7.12861	0.291375	0.040874	3.77596	NA	5.02079	1.21302	7.55392	0.298433	0.241599	0.039507	2.53313	1.10094	0.434615	2	64	0.64	100	5	64	8	8	1	0	14	0.647967
Urtdio	50	0.116	430	72	28	0.72	7.16444	0.784023	7.16444	0.109432	44	56	0.44	3.03274	0.332768	0.109725	5	95	0.05	7.15426	0.233234	0.0326008	NA	NA	4.625	1.30526	7.44281	0.433817	0.282218	0.0582867	2.81781	1.16805	0.414523	2	54	0.54	100	5	54	6	10	2	0	23	0.7455
Urtdio	50	0.5	100	71	29	0.71	6.92981	0.895688	6.92981	0.129251	8	92	0.08	2.97044	0.243834	0.0820869	0	100	0	NA	NA	NA	NA	NA	3.61236	0.74175	7.4494	0.296345	0.205337	0.0397811	3.83704	0.711436	0.185413	2	47	0.47	100	18	47	17	5	2	4	7	0.826467
Urtdio	50	0.714	70	61	39	0.61	6.74745	1.11258	6.74745	0.164889	8	92	0.08	2.912	0.174387	0.0598856	0	100	0	NA	NA	NA	NA	NA	3.11554	0.363677	7.44033	0.249098	0.11673	0.0334794	4.32479	0.457186	0.105713	2	43	0.43	100	30	43	11	6	1	6	3	0.822267
Valdio	NA	NA	NA	72	28	0.72	6.46564	0	6.46564	0	100	0	1	3.86905	0.0275339	0.00711645	28	72	0.28	7.75374	0	0	3.86905	NA	3.80249	0.853942	7.78787	0.341883	0.224574	0.0438995	3.98538	0.512059	0.128484	3	72	0.72	100	0	0	72	0	0	28	0	0.4704
Valdio	100	0.116	862	76	24	0.76	6.2307	0.309314	6.2307	0.0496436	100	0	1	3.86109	0.0736479	0.0190744	22	78	0.22	7.75046	0.105691	0.0136367	3.86109	NA	4.35361	0.484736	7.58987	0.447508	0.111341	0.0589612	3.23626	0.719242	0.222245	3	55	0.55	100	0	0	55	19	2	24	0	0.703967
Valdio	100	0.5	200	96	4	0.96	5.95101	0.276364	5.95101	0.0464398	71	29	0.71	3.01564	0.19288	0.0639598	2	98	0.02	7.54739	0.0455611	0.00603668	3.01564	NA	4.21105	0.237451	7.31168	0.181863	0.0563875	0.0248729	3.10063	0.34655	0.111768	3	57	0.57	100	0	1	57	29	9	0	4	0.678067
Valdio	100	0.714	140	98	2	0.98	5.8511	0.410058	5.8511	0.0700823	41	59	0.41	2.94336	0.167939	0.0570569	2	98	0.02	7.72652	0.200462	0.0259446	NA	NA	3.83566	0.210406	7.32565	0.138666	0.0548553	0.0189289	3.48998	0.284778	0.0815985	3	67	0.67	100	0	2	67	18	11	0	2	0.5901
Valdio	10	0.068	148	78	22	0.78	6.08888	0.839581	6.08888	0.137888	92	8	0.92	4.20681	0.309453	0.0735599	31	69	0.31	6.80284	0.522381	0.0767887	4.20681	NA	4.54304	1.04052	7.12452	0.677884	0.229036	0.095148	2.58148	1.21018	0.468791	3	41	0.41	100	7	13	41	6	18	9	6	0.889467
Valdio	10	0.116	86	78	22	0.78	5.90549	0.838503	5.90549	0.141987	92	8	0.92	4.00737	0.37121	0.092632	32	68	0.32	6.82795	0.402732	0.0589829	4.00737	NA	4.58071	0.912343	6.90313	0.738743	0.199171	0.107016	2.32242	1.18278	0.509289	3	34	0.34	100	8	10	34	8	26	9	5	0.913967
Valdio	10	0.5	20	75	25	0.75	6.17636	0.835253	6.17636	0.135234	44	56	0.44	3.79655	0.346307	0.0912163	12	88	0.12	6.84353	0.367041	0.0536333	NA	NA	4.41821	0.589632	6.87154	0.396812	0.133455	0.0577471	2.45333	0.693332	0.282609	2	32	0.32	100	11	32	11	23	9	5	9	0.935433
Valdio	25	0.068	370	94	6	0.94	5.93962	0.438186	5.93962	0.0737734	100	0	1	4.14292	0.235589	0.0568655	41	59	0.41	7.10185	0.418387	0.0589124	4.14292	NA	4.47866	0.505071	7.21931	0.649183	0.112773	0.0899231	2.74065	0.930938	0.339678	3	48	0.48	100	0	1	48	41	4	5	1	0.696733
Valdio	25	0.116	115	90	10	0.9	6.13241	0.488718	6.13241	0.0796942	99	1	0.99	3.86657	0.25137	0.065011	28	72	0.28	7.18648	0.275836	0.0383827	3.86657	NA	4.72886	0.60276	7.21961	0.522351	0.127464	0.0723516	2.49075	0.9031	0.362581	3	41	0.41	100	0	4	41	32	13	9	1	0.819933
Valdio	25	0.5	50	90	10	0.9	6.08199	0.681581	6.08199	0.112065	53	47	0.53	3.45553	0.346038	0.10014	9	91	0.09	7.2855	0.291267	0.039979	3.45553	NA	4.27703	0.545421	7.12078	0.260714	0.127523	0.0366131	2.84375	0.634571	0.223146	3	45	0.45	100	3	18	45	14	13	0	7	0.843267
Valdio	25	0.714	35	81	19	0.81	6.08485	0.896332	6.08485	0.147306	35	65	0.35	3.56064	0.320892	0.0901219	2	98	0.02	7.28339	0.0564641	0.00775244	NA	NA	3.91891	0.41857	7.09488	0.196327	0.106808	0.0276717	3.17597	0.492196	0.154975	2	29	0.29	100	16	29	25	15	12	3	0	0.921667
Valdio	50	0.068	739	93	7	0.93	6.05125	0.341129	6.05125	0.0563733	100	0	1	4.20095	0.158288	0.0376791	49	51	0.49	7.28968	0.255624	0.0350665	4.20095	NA	4.58057	0.338471	7.30651	0.574425	0.0738927	0.0786183	2.72594	0.826677	0.303263	4	47	0.47	100	0	0	44	47	2	7	0	0.6769
Valdio	50	0.116	430	90	10	0.9	6.06063	0.323157	6.06063	0.0533206	100	0	1	3.84606	0.129743	0.033734	21	79	0.21	7.39946	0.265424	0.0358707	3.84606	NA	4.44291	0.398122	7.35087	0.499535	0.0896083	0.0679559	2.90796	0.774157	0.26622	3	56	0.56	100	0	0	56	31	3	10	0	0.675967
Valdio	50	0.5	100	90	10	0.9	6.03367	0.551382	6.03367	0.0913843	52	48	0.52	3.26712	0.322085	0.0985838	5	95	0.05	7.30684	0.164359	0.0224938	3.26712	NA	4.25257	0.390574	7.22598	0.241427	0.0918442	0.033411	2.97341	0.502117	0.168869	3	47	0.47	100	0	9	47	21	13	0	10	0.816667
Valdio	50	0.714	70	98	2	0.98	6.03964	0.697787	6.03964	0.115534	40	60	0.4	3.11264	0.202037	0.0649084	6	94	0.06	7.33533	0.212965	0.0290328	NA	NA	3.87906	0.331241	7.23407	0.155461	0.0853921	0.0214901	3.35501	0.363836	0.108446	3	50	0.5	100	0	17	50	18	13	0	2	0.7833
Valpro	NA	NA	NA	1	99	0.01	6.42389	NA	NA	NA	100	0	1	4.01941	0.00404432	0.0010062	99	1	0.99	7.82029	0	0	4.01941	7.82029	4.51683	0.0134281	7.32872	0.0678064	0.0029729	0.00925215	2.81189	0.0812345	0.0288897	6	99	0.99	100	0	0	1	0	0	99	0	0.0231
Valpro	100	0.116	862	53	47	0.53	6.358	0.197452	6.358	0.0310558	100	0	1	4.01199	0.0525875	0.0131076	36	64	0.36	7.7779	0.116772	0.0150133	4.01199	NA	4.28778	0.552103	7.6577	0.326849	0.128762	0.0426824	3.36992	0.589912	0.175052	3	52	0.52	100	0	0	52	0	1	47	0	0.593367
Valpro	100	0.5	200	93	7	0.93	6.01796	0.281488	6.01796	0.0467746	100	0	1	3.36272	0.138064	0.0410573	0	100	0	NA	NA	NA	3.36272	NA	4.18808	0.110691	7.50219	0.189432	0.0264299	0.0252503	3.31412	0.230026	0.0694081	3	86	0.86	100	0	0	86	1	6	0	7	0.293767
Valpro	100	0.714	140	98	2	0.98	5.97045	0.413179	5.97045	0.0692041	74	26	0.74	3.14458	0.211889	0.0673821	1	99	0.01	7.85746	NA	NA	3.14458	NA	4.027	0.165856	7.40899	0.118062	0.041186	0.015935	3.38199	0.199193	0.0588983	3	81	0.81	100	0	4	81	5	8	0	2	0.3885
Valpro	10	0.068	148	84	16	0.84	6.15259	0.695439	6.15259	0.113032	98	2	0.98	4.37196	0.339751	0.0777112	24	76	0.24	6.92164	0.531089	0.0767288	4.37196	NA	4.73698	0.897789	7.25499	0.618903	0.189528	0.0853073	2.51801	1.14433	0.454457	3	54	0.54	100	2	12	54	3	15	12	2	0.764633
Valpro	10	0.116	86	82	18	0.82	6.04556	0.767867	6.04556	0.127013	94	6	0.94	4.07157	0.319784	0.0785406	21	79	0.21	6.77304	0.548885	0.0810397	4.07157	NA	4.67408	0.940352	7.02725	0.662351	0.201184	0.0942546	2.35317	1.15528	0.490947	3	41	0.41	100	3	16	41	10	15	7	8	0.888533
Valpro	10	0.5	20	79	21	0.79	6.28365	0.746151	6.28365	0.118745	56	44	0.56	3.86897	0.390437	0.100915	3	97	0.03	6.91372	0.364191	0.0526765	3.86897	NA	4.44202	0.629965	7.0309	0.294327	0.14182	0.041862	2.58888	0.681541	0.263257	2	33	0.33	100	10	33	30	12	4	4	7	0.8967
Valpro	25	0.068	370	83	17	0.83	6.27293	0.49652	6.27293	0.0791529	100	0	1	4.24809	0.188979	0.0444858	13	87	0.13	7.37497	0.294514	0.0399342	4.24809	NA	4.56484	0.570019	7.6063	0.388434	0.124872	0.0510673	3.04146	0.692198	0.227587	3	70	0.7	100	0	5	70	7	1	16	1	0.556267
Valpro	25	0.116	115	86	14	0.86	6.10319	0.533339	6.10319	0.0873869	100	0	1	4.03471	0.202044	0.0500765	10	90	0.1	7.17866	0.297988	0.0415103	4.03471	NA	4.54208	0.548524	7.37685	0.455737	0.120765	0.0617793	2.83477	0.760841	0.268396	3	67	0.67	100	0	5	67	9	5	14	0	0.6048
Valpro	25	0.5	50	91	9	0.91	6.11248	0.68161	6.11248	0.111511	76	24	0.76	3.65699	0.380685	0.104098	3	97	0.03	7.30429	0.339287	0.0464504	3.65699	NA	4.37067	0.522941	7.214	0.28559	0.119648	0.0395883	2.84333	0.60274	0.211984	3	60	0.6	100	1	19	60	6	6	0	8	0.688567
Valpro	25	0.714	35	87	13	0.87	6.10818	0.841662	6.10818	0.137793	57	43	0.57	3.68294	0.361192	0.0980716	2	98	0.02	7.37065	0.202537	0.0274789	3.68294	NA	4.12412	0.391909	7.19952	0.183774	0.0950286	0.0255259	3.0754	0.448488	0.145831	3	42	0.42	100	7	27	42	6	12	4	2	0.846767
Valpro	50	0.068	739	82	18	0.82	6.25708	0.27106	6.25708	0.0433206	100	0	1	4.20888	0.112893	0.0268226	15	85	0.15	7.44186	0.308722	0.0414845	4.20888	NA	4.31318	0.467343	7.71047	0.358845	0.108352	0.04654	3.39729	0.577364	0.169948	3	77	0.77	100	0	0	77	4	1	18	0	0.435167
Valpro	50	0.116	430	76	24	0.76	6.24707	0.207385	6.24707	0.0331972	100	0	1	4.0141	0.106434	0.026515	7	93	0.07	7.68783	0.191062	0.0248525	4.0141	NA	4.33693	0.431768	7.64679	0.272809	0.0995562	0.0356763	3.30986	0.475683	0.143717	3	75	0.75	100	0	0	75	1	0	24	0	0.4431
Valpro	50	0.5	100	90	10	0.9	5.986	0.443064	5.986	0.0740168	91	9	0.91	3.35811	0.325687	0.0969851	3	97	0.03	7.37969	0.101565	0.0137627	3.35811	NA	4.24185	0.276851	7.3425	0.186802	0.0652666	0.0254411	3.10065	0.36107	0.11645	3	74	0.74	100	0	2	74	6	8	0	10	0.504
Valpro	50	0.714	70	95	5	0.95	6.05463	0.604094	6.05463	0.0997739	50	50	0.5	3.27816	0.309902	0.0945354	1	99	0.01	7.43555	NA	NA	NA	NA	4.02649	0.302925	7.29768	0.160496	0.075233	0.0219927	3.27119	0.348644	0.10658	3	57	0.57	100	1	14	57	14	10	3	1	0.728933
Vicsep	NA	NA	NA	0	100	0	NA	NA	NA	NA	100	0	1	3.01118	0	0	100	0	1	7.8269	0	0	3.01118	7.8269	3.24405	0	7.59383	0	0	0	4.34978	0	0	6	100	1	100	0	0	0	0	0	100	0	0
Vicsep	100	0.116	862	0	100	0	NA	NA	NA	NA	95	5	0.95	2.76708	0.0358784	0.0129661	16	84	0.16	7.97437	0.0226515	0.00284054	2.76708	NA	3.19064	0.173654	7.61462	0.109896	0.0544261	0.0144322	4.42398	0.272382	0.0615694	6	100	1	100	0	0	0	0	0	100	0	0
Vicsep	100	0.5	200	21	79	0.21	5.65403	1.28434	NA	0.227155	12	88	0.12	2.85075	0.0365576	0.0128239	0	100	0	NA	NA	NA	NA	NA	2.85027	0.214863	7.60449	0.102896	0.0753832	0.0135309	4.75421	0.239714	0.0504215	6	46	0.46	100	29	4	15	0	2	46	4	0.791233
Vicsep	100	0.714	140	21	79	0.21	4.48466	1.24957	NA	0.278632	12	88	0.12	2.79249	0.0706833	0.0253119	0	100	0	NA	NA	NA	NA	NA	2.88754	0.159978	7.60654	0.0600296	0.0554029	0.00789184	4.71899	0.16739	0.0354716	1	62	0.62	100	62	2	11	0	8	13	4	0.674567
Vicsep	10	0.068	148	21	79	0.21	5.61743	1.70084	NA	0.302778	39	61	0.39	3.64958	0.513503	0.140702	31	69	0.31	6.29075	0.853585	0.135689	NA	NA	3.2451	1.08351	7.00762	0.877843	0.333891	0.12527	3.76252	1.38683	0.368591	1	47	0.47	100	47	7	5	3	6	15	17	0.8351
Vicsep	10	0.116	86	20	80	0.2	5.56827	1.88303	NA	0.338172	40	60	0.4	3.33586	0.275311	0.0825307	23	77	0.23	6.55271	0.695042	0.106069	NA	NA	3.3387	1.01475	7.00398	0.911582	0.303935	0.130152	3.66528	1.32546	0.361625	1	47	0.47	100	47	11	3	1	5	14	19	0.825767
Vicsep	10	0.5	20	28	72	0.28	5.19325	1.63177	NA	0.31421	11	89	0.11	3.29068	0.323773	0.098391	6	94	0.06	6.38498	0.439614	0.0688512	NA	NA	3.31312	0.529948	6.84311	0.702035	0.159954	0.10259	3.52999	0.896018	0.25383	1	52	0.52	100	52	15	3	3	7	16	4	0.7854
Vicsep	25	0.068	370	16	84	0.16	5.59847	1.72538	NA	0.308188	41	59	0.41	3.27179	0.318743	0.0974218	26	74	0.26	6.9084	0.742752	0.107514	NA	NA	2.96178	0.752129	7.39616	0.661812	0.253945	0.0894805	4.43438	1.02764	0.231744	1	49	0.49	100	49	4	6	3	3	25	10	0.7938
Vicsep	25	0.116	115	13	87	0.13	4.69819	1.50994	NA	0.321387	33	67	0.33	3.07965	0.196436	0.0637853	17	83	0.17	7.11855	0.46603	0.0654669	NA	NA	2.94475	0.574163	7.3131	0.670898	0.194979	0.0917392	4.36835	0.984253	0.225315	1	44	0.44	100	44	3	4	1	5	29	14	0.813867
Vicsep	25	0.5	50	15	85	0.15	5.47867	1.66299	NA	0.30354	5	95	0.05	3.01316	0.242886	0.0806085	3	97	0.03	7.14407	0.624108	0.0873602	NA	NA	3.05711	0.411311	7.29642	0.337694	0.134543	0.0462822	4.23931	0.544217	0.128374	1	60	0.6	100	60	8	6	0	1	7	18	0.691367
Vicsep	25	0.714	35	25	75	0.25	5.40066	1.67645	NA	0.310415	6	94	0.06	2.82011	0.195933	0.0694773	2	98	0.02	7.42792	0.458814	0.0617688	NA	NA	3.06895	0.224536	7.22876	0.295393	0.0731639	0.0408636	4.15981	0.362082	0.0870428	1	64	0.64	100	64	13	6	3	3	10	1	0.651
Vicsep	50	0.068	739	10	90	0.1	5.8068	0.642248	NA	0.110603	65	35	0.65	3.17875	0.132415	0.0416562	36	64	0.36	7.47901	0.269184	0.0359919	3.17875	NA	3.01766	0.441604	7.65849	0.320341	0.14634	0.0418282	4.64083	0.658035	0.141793	6	56	0.56	100	31	1	9	0	0	56	3	0.678067
Vicsep	50	0.116	430	10	90	0.1	5.4213	1.92838	NA	0.355704	57	43	0.57	2.9008	0.188823	0.0650933	19	81	0.19	7.53092	0.212861	0.0282649	2.9008	NA	3.02312	0.493408	7.52007	0.355191	0.163211	0.0472324	4.49695	0.681536	0.151555	6	44	0.44	100	32	3	3	0	4	44	14	0.7945
Vicsep	50	0.5	100	15	85	0.15	6.24757	1.50626	NA	0.241095	8	92	0.08	2.97389	0.10206	0.0343186	0	100	0	NA	NA	NA	NA	NA	3.00068	0.33792	7.42635	0.219793	0.112615	0.0295963	4.42567	0.425095	0.0960522	1	47	0.47	100	47	8	5	0	2	22	16	0.811767
Vicsep	50	0.714	70	24	76	0.24	5.20807	1.69795	NA	0.326023	5	95	0.05	2.95903	0.135218	0.0456966	0	100	0	NA	NA	NA	NA	NA	2.98271	0.213065	7.37999	0.283116	0.0714335	0.0383627	4.39728	0.379551	0.0863149	1	57	0.57	100	57	14	8	0	2	13	6	0.7329
Viopal	NA	NA	NA	100	0	1	4.36328	0	4.36328	0	100	0	1	4.02328	0	0	100	0	1	6.26924	0	0	4.02328	6.26924	4.05322	0	5.85745	0	0	0	1.80422	0	0	5	100	1	100	0	0	0	0	100	0	0	0
Viopal	10	0.068	148	74	26	0.74	5.35524	0.843386	5.35524	0.157488	100	0	1	4.0983	0.179982	0.0439163	44	56	0.44	6.28521	0.660642	0.105111	4.0983	NA	4.30698	0.486814	6.66327	1.10206	0.113029	0.165393	2.35629	1.16321	0.49366	3	37	0.37	100	0	3	37	9	25	23	3	0.860767
Viopal	10	0.116	86	67	33	0.67	5.19724	0.887249	5.19724	0.170715	100	0	1	3.92163	0.244728	0.0624048	42	58	0.42	6.65544	0.58529	0.0879416	3.92163	NA	4.18045	0.53474	6.53107	1.02414	0.127914	0.15681	2.35062	1.03117	0.43868	3	31	0.31	100	0	3	31	4	29	25	8	0.873133
Viopal	10	0.5	20	56	44	0.56	5.55778	0.739411	5.55778	0.133041	58	42	0.58	3.70239	0.324006	0.0875128	15	85	0.15	6.43868	0.61311	0.095223	3.70239	NA	4.0074	0.470456	6.787	0.534796	0.117397	0.0787971	2.7796	0.789701	0.284106	3	23	0.23	100	18	10	23	17	6	6	20	0.9667
Viopal	25	0.068	370	68	32	0.68	4.84326	0.787306	4.84326	0.162557	100	0	1	3.99869	0.101363	0.0253492	57	43	0.57	6.9887	0.509926	0.0729643	3.99869	6.9887	4.13383	0.178271	6.62707	1.03026	0.0431249	0.155462	2.49324	0.986097	0.395508	5	45	0.45	100	0	0	23	0	45	30	2	0.763233
Viopal	25	0.116	115	69	31	0.69	4.86809	0.75737	4.86809	0.155578	100	0	1	3.88806	0.107878	0.027746	16	84	0.16	7.08319	0.45652	0.0644512	3.88806	NA	4.11196	0.183185	6.60844	0.978271	0.0445492	0.148034	2.49648	0.936751	0.375229	5	42	0.42	100	0	0	26	1	42	29	2	0.7833
Viopal	25	0.5	50	78	22	0.78	5.28254	0.581632	5.28254	0.110104	96	4	0.96	3.64922	0.19656	0.0538636	2	98	0.02	6.97019	1.20976	0.173562	3.64922	NA	3.96167	0.24279	6.88429	0.560203	0.0612848	0.0813741	2.92262	0.551267	0.188621	3	56	0.56	100	0	0	56	2	20	0	22	0.6972
Viopal	25	0.714	35	87	13	0.87	5.50538	0.797879	5.50538	0.144927	78	22	0.78	3.65206	0.234748	0.0642782	0	100	0	NA	NA	NA	3.65206	NA	3.91205	0.257857	7.04243	0.218409	0.0659135	0.0310134	3.13038	0.354903	0.113374	3	55	0.55	100	4	12	55	4	16	5	4	0.758567
Viopal	50	0.068	739	93	7	0.93	4.37496	0.186772	4.37496	0.0426911	100	0	1	3.97045	0.0392309	0.00988073	77	23	0.77	7.32926	0.270312	0.0368812	3.97045	7.32926	4.06998	0.0800582	6.07242	0.495837	0.0196704	0.081654	2.00244	0.451622	0.225536	5	92	0.92	100	0	0	1	0	92	7	0	0.173367
Viopal	50	0.116	430	90	10	0.9	4.42953	0.333812	4.42953	0.0753606	100	0	1	3.888	0.0363139	0.00934001	6	94	0.06	7.67426	0.267056	0.0347989	3.888	NA	4.06969	0.0959645	6.26421	0.568114	0.0235803	0.090692	2.19452	0.524014	0.238783	5	86	0.86	100	0	0	4	0	86	9	1	0.292367
Viopal	50	0.5	100	83	17	0.83	5.12107	0.697069	5.12107	0.136118	100	0	1	3.62365	0.143602	0.0396292	0	100	0	NA	NA	NA	3.62365	NA	3.93826	0.131428	7.1368	0.349877	0.033372	0.0490244	3.19854	0.396133	0.123848	3	51	0.51	100	0	0	51	0	32	0	17	0.710033
Viopal	50	0.714	70	92	8	0.92	5.14304	0.660681	5.14304	0.128461	92	8	0.92	3.59888	0.120086	0.0333677	0	100	0	NA	NA	NA	3.59888	NA	3.84677	0.123475	7.16185	0.227152	0.0320983	0.0317169	3.31508	0.268203	0.080904	3	58	0.58	100	0	1	58	1	32	1	7	0.648667
Viorei	NA	NA	NA	100	0	1	6.57891	0.759255	6.57891	0.115407	0	100	0	NA	NA	NA	0	100	0	NA	NA	NA	NA	NA	2.87317	0.0669989	7.99999	1.91513e-05	0.0233188	2.39392e-06	5.12682	0.0669801	0.0130646	3	75	0.75	100	0	22	75	3	0	0	0	0.4529
Viorei	100	0.116	862	56	44	0.56	6.8427	1.05499	6.8427	0.154178	25	75	0.25	2.86296	0.205412	0.0717481	22	78	0.22	7.34646	0.252259	0.0343375	NA	NA	3.28778	0.893396	7.59789	0.507566	0.271732	0.0668035	4.3101	0.941495	0.218439	2	25	0.25	100	22	25	14	6	11	1	21	0.944533
Viorei	100	0.5	200	54	46	0.54	6.56815	1.14955	6.56815	0.175019	8	92	0.08	2.69153	0.155029	0.0575988	2	98	0.02	7.32426	0.00880901	0.00120272	NA	NA	2.87741	0.405898	7.46872	0.238349	0.141063	0.0319129	4.59131	0.484443	0.105513	1	32	0.32	100	32	27	13	5	9	7	7	0.918633
Viorei	100	0.714	140	33	67	0.33	6.53592	1.22315	NA	0.187143	6	94	0.06	2.752	0.122847	0.0446393	2	98	0.02	7.46029	0.129367	0.0173408	NA	NA	2.79631	0.179529	7.49664	0.173354	0.0642022	0.0231242	4.70033	0.243315	0.0517655	1	55	0.55	100	55	18	8	5	2	10	2	0.752967
Viorei	10	0.068	148	25	75	0.25	6.0674	0.993692	NA	0.163776	37	63	0.37	3.8301	0.449842	0.117449	29	71	0.29	6.37285	0.567984	0.0891256	NA	NA	3.25007	1.1186	7.18859	0.734942	0.344178	0.102237	3.93852	1.4681	0.372754	1	52	0.52	100	52	5	7	2	11	3	20	0.780267
Viorei	10	0.116	86	23	77	0.23	5.97426	1.38745	NA	0.232238	26	74	0.26	3.36939	0.479104	0.142193	28	72	0.28	6.57904	0.672989	0.102293	NA	NA	3.25017	1.05385	7.06386	0.740578	0.324246	0.10484	3.81369	1.33248	0.349395	1	52	0.52	100	52	10	6	1	6	3	22	0.7735
Viorei	10	0.5	20	33	67	0.33	5.86491	1.28589	NA	0.219251	6	94	0.06	3.36088	0.462627	0.137651	7	93	0.07	6.42806	0.593965	0.0924019	NA	NA	3.4497	0.707348	6.84027	0.639387	0.205046	0.0934739	3.39057	0.966324	0.285003	1	54	0.54	100	54	18	2	8	5	11	2	0.763233
Viorei	25	0.068	370	30	70	0.3	6.52788	1.1625	NA	0.178082	36	64	0.36	3.6335	0.345251	0.095019	20	80	0.2	6.89347	0.518649	0.0752378	NA	NA	3.16882	1.12023	7.51354	0.512878	0.353516	0.0682605	4.34472	1.25804	0.289557	1	52	0.52	100	52	11	11	2	6	4	14	0.793567
Viorei	25	0.116	115	36	64	0.36	6.19933	1.30953	NA	0.211238	27	73	0.27	3.24146	0.235572	0.0726747	30	70	0.3	7.04713	0.31289	0.0443996	NA	NA	3.39338	1.13501	7.13401	0.660159	0.334479	0.0925369	3.74063	1.31746	0.352203	1	37	0.37	100	37	13	7	4	12	3	24	0.8946
Viorei	25	0.5	50	31	69	0.31	6.05702	1.31589	NA	0.217251	8	92	0.08	3.00433	0.256141	0.0852573	7	93	0.07	6.98517	0.352441	0.0504557	NA	NA	3.18103	0.555607	7.12226	0.469585	0.174663	0.0659321	3.94123	0.747537	0.189671	1	47	0.47	100	47	13	8	3	7	10	12	0.846533
Viorei	25	0.714	35	28	72	0.28	6.40716	1.35651	NA	0.211718	1	99	0.01	3.00417	NA	NA	1	99	0.01	7.17747	NA	NA	NA	NA	3.11493	0.353041	7.11258	0.310513	0.113338	0.0436569	3.99765	0.467635	0.116977	1	63	0.63	100	63	19	1	3	5	8	1	0.649833
Viorei	50	0.068	739	40	60	0.4	6.52287	1.14287	NA	0.17521	45	55	0.45	3.45172	0.361053	0.104601	33	67	0.33	7.16225	0.290127	0.0405078	NA	NA	3.23134	1.13564	7.56154	0.528108	0.351445	0.0698413	4.3302	1.25775	0.290459	1	41	0.41	100	41	14	7	9	10	2	17	0.886667
Viorei	50	0.116	430	52	48	0.52	6.46379	1.01989	6.46379	0.157785	33	67	0.33	3.00809	0.235535	0.0783007	26	74	0.26	7.22239	0.352341	0.0487846	NA	NA	3.51999	1.09836	7.42593	0.473507	0.312034	0.0637639	3.90594	1.2328	0.315622	1	30	0.3	100	30	16	15	6	15	3	15	0.9478
Viorei	50	0.5	100	40	60	0.4	6.2672	1.3088	NA	0.208834	5	95	0.05	2.39478	1.1882	0.496163	3	97	0.03	5.35234	3.58261	0.669353	NA	NA	3.08134	0.495481	7.30799	0.3665	0.1608	0.0501505	4.22665	0.661786	0.156575	1	39	0.39	100	39	19	10	5	6	11	10	0.902533
Viorei	50	0.714	70	33	67	0.33	6.56868	1.04494	NA	0.159079	2	98	0.02	3.20538	0.023843	0.00743842	5	95	0.05	7.37163	0.39126	0.0530764	NA	NA	2.95688	0.275827	7.31675	0.270986	0.093283	0.0370364	4.35987	0.399402	0.0916089	1	56	0.56	100	56	18	4	4	7	10	1	0.741767
