# Supplementary material for: Biased niches – Species response curves and niche attributes from Huisman-Olff-Fresco models change with differing species prevalence and frequency
Source: PLoS One. 2017 Aug 21;12(8):e0183152. doi: 10.1371/journal.pone.0183152 (PMC5565184; doi:10.1371/journal.pone.0183152)
Supplement: S3 Table — (XLSX) [file pone.0183152.s009.xlsx]

## Sheet: Tabelle3
Appendix S3 Table: Results of (Generalized) linear mixed models for all curve parameters. Given are estimates, standard errors and p-values for all fixed effects and variance and standard deviation for the random effects. The table also includes the number of observations, the assumed distribution and information about scaling (yes or no).
	Fixed effects											Random effects
	Intercept		Pre			Fre			Pre * Fre			Species		Pre		Fre		Pre */+ Fre		No of observations	Scaling	Assumed distribution
	estimate	std. error	estimate	std. error	p-value	estimate	std. error	p-value	estimate	std. error	p-value	variance	std.dev.	variance	std.dev.	variance	std.dev.	variance	std.dev.
Mean niche width	3.19507	0.07137	0.23745	0.01141	< 0.001	0.19258	0.01868	< 0.001	NA	NA	NA	0.53834	0.7337	0.04844	0.2201	0.06132	0.2476	0.02547	0.1596	1375	+	normal
Mean optimumany	5.41665	0.140458	9.8e-05	0.021886	0.06554	0.041659	0.01467	< 0.001	-0.032749	0.010503	0.00182	2.06617	1.43742	0.043449	0.20844	0.017659	0.13289	0.005933	0.07703	1367	+	normal
Mean optimum51	5.52902	0.159755	-0.02562	0.015007	0.039366	0.028366	0.011381	< 0.001	-0.017682	0.006085	0.003665	2.2672	1.50572	0.016866	0.12987	0.009477	0.09735	0.001581	0.03976	909	+	normal
Nr of optima	3.99673	0.055739	0.010742	0.019418	0.55648	0.022352	0.003539	< 0.001	0.008108	0.00359	0.02392	0.32413	0.5693	0.03667	0.1915	NA	NA	NA	NA	1367	+	poisson
Mean LowLimany	3.36117	0.028973	-0.152251	0.006391	< 0.001	-0.205325	0.011697	< 0.001	NA	NA	NA	0.11499	0.3391	0.0006052	0.0246	0.013879	0.1178	0.0010696	0.0327	1313	+	normal
Mean LowLim51	4.06028	0.0453251	-0.0037044	0.0003042	< 0.001	-1.31341	0.10286	< 0.001	NA	NA	NA	0.13108	0.362	NA	NA	0.41448	0.6438	NA	NA	542	+	normal
Nr of LowLims	3.34532	0.08403	0.0773	0.02341	< 0.001	-0.61748	0.03025	< 0.001	NA	NA	NA	0.73382	0.8566	0.04862	0.2205	0.08894	0.2982	NA	NA	1313	+	poisson
Mean UppLimany	6.81974	0.04952	0.29183	0.00983	< 0.001	0.17302	0.02191	< 0.001	-0.02424	0.01076	0.02418	0.251097	0.5011	0.00274	0.05234	0.044061	0.20991	0.005045	0.07103	1199	+	normal
MeanUppLim51	6.5255	0.13921	0.16905	0.01948	< 0.001	1.22573	0.15423	< 0.001	NA	NA	NA	0.782547	0.88462	0.006827	0.08263	0.896664	0.94692	0.080737	0.28414	212	+	normal
Nr of UppLims	2.48793	0.09239	-0.35392	0.0364	< 0.001	-0.87857	0.02762	< 0.001	-0.12175	0.01118	< 0.001	0.87561	0.9357	0.11712	0.3422	0.05978	0.2445	NA	NA	1199	+	poisson
Mean LowCB	3.67452	0.072942	-0.048206	0.013012	< 0.001	-0.178378	0.023055	< 0.001	-0.032168	0.009811	0.001042	0.557307	0.74653	0.01615	0.12708	0.054499	0.23345	0.008543	0.09243	1375	+	normal
Mean UppCB	6.85519	0.078883	0.15761	0.008894	< 0.001	0.043451	0.013134	< 0.001	NA	NA	NA	0.68913	0.8301	0.03298	0.1816	0.04051	0.2013	0.0167	0.1292	1375	+	normal
IQV	0.922222	0.0103429	-0.0057099	0.0005768	< 0.001	-0.127729	0.0235677	0.06244	0.0051503	0.0007248	< 0.001	0.007566	0.086985	3.251e-05	0.005701	0.0351	0.18734	4.411e-05	0.006642	1366	-	normal
Example model build in R with the package "lme4"
model1 <- lmer(MeanOptimum ~ scaledPre * scaledFre + (1 + scaledPre * scaledFre | Species), data = dataframe1)
response: MeanOptimum
explanatory: scaledPre * scaledFre
random intercept: Species
random slopes: scaledPre * scaledFre
